# Supplementary material for: Quantifying prediction of pathogenicity for within-codon concordance (PM5) using 7541 functional classifications of BRCA1 and MSH2 missense variants
Source: Genet Med. 2022 Mar;24(3):552–63. doi: 10.1016/j.gim.2021.11.011 (PMC8896276; doi:10.1016/j.gim.2021.11.011)
Supplement: Supplemental Tables 2 and 3 [file mmc1.xlsx]

## Sheet: Sup_Tables
Supplementary Table 2: Concordance between clinical and functional classifications. Illustrated are concordance between functional assay classifications and clinical classifications for ClinVar variants with star-ratings of (i) 1-3 (ii) 2-3 (iii) 3 (iv) 2 (v) 1 and (vi)Details of variants with conflicting clinical and functional classifications. ‘DEL’ = deleterious, ‘TOL’ = tolerated, ‘Path’ = Pa…
Supplementary Table 3: Per variant data for BRCA1 and MSH2 single nucleotide missense variants. For each variant, its functional and clinical classifications are presented (‘FUNC’ = functional (tolerated) , ‘LOF’ = loss of function (deleterious) ) and its PM5 outcome as TP (true positive), FN (false negative), FP (false positive), TN (true negative) for each of five definitions of PM5 (a-e), for …

## Sheet: Sup_Table2_Assay_ClinVar
ClinVar 1-3 stars							ClinVar 2-3 stars							ClinVar 3 stars							ClinVar 2 stars							ClinVar 1 star
BRCA1							BRCA1							BRCA1							BRCA1							BRCA1
		Functional Assays		Total DEL/TOL					Functional Assays		Total DEL/TOL					Functional Assays		Total DEL/TOL					Functional Assays		Total DEL/TOL					Functional Assays		Total DEL/TOL
		DEL	TOL	Sensitivity	0.988889				DEL	TOL	Sensitivity	0.985507				DEL	TOL	Sensitivity	0.966667				DEL	TOL	Sensitivity	1				DEL	TOL	Sensitivity	1
ClinVar	Path/LP	89	0	Specificity	1		ClinVar	Path/LP	68	0	Specificity	1		ClinVar	Path/LP	29	0	Specificity	1		ClinVar	Path/LP	39	0	Specificity	1		ClinVar	Path/LP	21	0	Specificity	1
	Benign/LB	1	21	Balanced Accuracy	0.994444			Benign/LB	1	17	Balanced Accuracy	0.992754			Benign/LB	1	12	Balanced Accuracy	0.983333			Benign/LB	0	5	Balanced Accuracy	1			Benign/LB	0	4	Balanced Accuracy	1
MSH2							MSH2							MSH2							MSH2							MSH2
		Functional Assays		Total DEL/TOL					Functional Assays		Total DEL/TOL					Functional Assays		Total DEL/TOL					Functional Assays		Total DEL/TOL					Functional Assays		Total DEL/TOL
		DEL	TOL	Sensitivity	0.944444				DEL	TOL	Sensitivity	0.977778				DEL	TOL	Sensitivity	0.975				DEL	TOL	Sensitivity	1				DEL	TOL	Sensitivity	0.777778
ClinVar	Path/LP	51	9	Specificity	0.735294		ClinVar	Path/LP	44	7	Specificity	0.740741		ClinVar	Path/LP	39	5	Specificity	0.8		ClinVar	Path/LP	5	2	Specificity	0		ClinVar	Path/LP	7	2	Specificity	0.714286
	Benign/LB	3	25	Balanced Accuracy	0.839869			Benign/LB	1	20	Balanced Accuracy	0.859259			Benign/LB	1	20	Balanced Accuracy	0.8875			Benign/LB	0	0	Balanced Accuracy	0.5			Benign/LB	2	5	Balanced Accuracy	0.746032
ALL							ALL							ALL							ALL							ALL
		Functional Assays		Total DEL/TOL					Functional Assays		Total DEL/TOL					Functional Assays		Total DEL/TOL					Functional Assays		Total DEL/TOL					Functional Assays		Total DEL/TOL
		DEL	TOL	Sensitivity	0.972222				DEL	TOL	Sensitivity	0.982456				DEL	TOL	Sensitivity	0.971429				DEL	TOL	Sensitivity	1				DEL	TOL	Sensitivity	0.933333
ClinVar	Path/LP	140	9	Specificity	0.836364		ClinVar	Path/LP	112	7	Specificity	0.840909		ClinVar	Path/LP	68	5	Specificity	0.864865		ClinVar	Path/LP	44	2	Specificity	0.714286		ClinVar	Path/LP	28	2	Specificity	0.818182
	Benign/LB	4	46	Balanced Accuracy	0.904293			Benign/LB	2	37	Balanced Accuracy	0.911683			Benign/LB	2	32	Balanced Accuracy	0.918147			Benign/LB	0	5	Balanced Accuracy	0.857143			Benign/LB	2	9	Balanced Accuracy	0.875758
gene	hgvs_cdna	hgvs_prot_code1	hg19_pos	ClinVar status	ClinVar stars	ClinVar Classification	Functional Assay	Notes
BRCA1	c.5044G>A	p.E1682K	41219655	FUNC			LOF	Clinical classification as benign is based on observation of co-occurrence in trans (Easton et al 2007, Vallee et al 2012). Note another variant (c.5207T>C), likewise also originally classified as benign based on a single observation of co-occurence in trans, transpired to be pathogenic and the individual with biallelic variants was subsequently phenotypes as a mild case of Fanconi-like phenotype.
MSH2	c.1355A>T	p.E452V	47672765	LOF	1	Likely pathogenic	FUNC	ClinVar: single case. RNAseq revealed splicing aberration
MSH2	c.1358T>A	p.M453K	47672768	LOF	3	Pathogenic	FUNC	ClinVar: INSIGHT:Variant causes in-frame splicing aberration interrupting multiple functional domains
MSH2	c.1832T>A	p.V611E	47702236	LOF	1	Likely pathogenic	FUNC	ClinVar: single case with second variant in MSH2 observed in tumour tissue
MSH2	c.1915C>T	p.H639Y	47702319	LOF	3	Pathogenic	FUNC	ClinVar: INSIGHT: Variant causes splicing aberration
MSH2	c.1955C>A	p.P652H	47702359	LOF	3	Likely pathogenic	FUNC	ClinVar: INSIGHT: single published observation: single proband with CRC age <45, with MSI-high tumour and modest segregation in family (LR 1.9)
MSH2	c.1979A>G	p.D660G	47702383	LOF	3	Likely pathogenic	FUNC	ClinVar: INSIGHT: creation of de novo donor site leading to 18 bp deletion
MSH2	c.2020G>A	p.G674S	47703520	LOF	2	Likely pathogenic	FUNC	ClinVar: reports by diagnostic laboratories of various published functional studies and in silico predictions. No patient data documented
MSH2	c.2095T>C	p.S699P	47703595	FUNC	1	Likely benign	LOF	ClinVar: observed in single case in which there was no LOH at the locus
MSH2	c.2276G>A	p.G759E	47705476	FUNC	1	Benign	LOF	ClinVar: no clear criteria provided; absent in gnomAD
MSH2	c.2320A>G	p.I774V	47705520	LOF	2	Likely pathogenic	FUNC	ClinVar: multiple non-published probands in which tumours showed loss on IHC/MSI; this variant may create or strengthen a splice site,
MSH2	c.277C>T	p.L93F	47635605	LOF	3	Likely pathogenic	FUNC	ClinVar: INSIGHT: single published family with two tumours age 27, 53; both showed MSI-H and loss of MSH2 on IHC (Baudi et al 2005)
MSH2	c.593A>G	p.E198G	47637459	FUNC	3	Benign	LOF	ClinVar: INSIGHT: variant identified and segregates in CRC family but three tumours are MSS

## Sheet: Sup_Table_3_Variantdata
gene	hgvs_cdna	hgvs_prot	hgvs_prot	hg19_pos	codon number	base number	codon-missense total	codon-missense assay total	codon-missense assay lof total	Functional assay (dichotomous)	Clinical assay (dichotomous)	Clinvar clinical significance	Clinvar stars	REVEL	MetaSNP	Grantham Score	Blosum45	Blosum62	Blosum80	CADDscore	alignGD	alignGV	alignGVGDdiff	F_F_PM5_a	C_F_PM5_a	C_C_PM5_a	F_F_PM5_b	C_F_PM5_b	C_C_PM5_b	F_F_PM5_c_revel	C_F_PM5_c_revel	C_C_PM5_c_revel	F_F_PM5_c_MetaSNP	C_F_PM5_c_MetaSNP	C_C_PM5_c_MetaSNP	F_F_PM5_c_CADDscore	C_F_PM5_c_CADDscore	C_C_PM5_c_CADDscore	F_F_PM5_c_granthamScore	C_F_PM5_c_granthamScore	C_C_PM5_c_granthamScore	F_F_PM5_c_aGV	C_F_PM5_c_aGV	C_C_PM5_c_aGV	F_F_PM5_c_blosum45	C_F_PM5_c_blosum45	C_C_PM5_c_blosum45	F_F_PM5_c_blosum62	C_F_PM5_c_blosum62
BRCA1	c.4G>A	p.Asp2Asn	p.D2N	41276110	2	4	8	6	1	FUNC				0.534	0.191	23	2	1	2	29.1	89.73	0	89.73	FP	TN		TN	TN		TN	TN		TN	TN		FP	TN		TN	TN		TN	TN		TN	TN		TN	TN
BRCA1	c.4G>C	p.Asp2His	p.D2H	41276110	2	4	8	6	1	LOF				0.615	0.241	81	0	-1	-2	26.9	89.73	15.91	73.82	FN	FN		FN	FN		FN	FN		FN	FN		FN	FN		FN	FN		FN	FN		FN	FN		FN	FN
BRCA1	c.4G>T	p.Asp2Tyr	p.D2Y	41276110	2	4	8	6	1	FUNC				0.705	0.3	160	-2	-3	-6	29.2	89.73	74.96	14.77	FP	TN		TN	TN		FP	TN		FP	TN		FP	TN		FP	TN		FP	TN		FP	TN		FP	TN
BRCA1	c.5A>C	p.Asp2Ala	p.D2A	41276109	2	5	8	6	1	FUNC				0.619	0.213	126	-2	-2	-3	26.9	89.73	54.64	35.09	FP	TN		TN	TN		FP	TN		TN	TN		FP	TN		FP	TN		FP	TN		FP	TN		FP	TN
BRCA1	c.6T>A	p.Asp2Glu	p.D2E	41276108	2	6	8	6	1	FUNC				0.539	0.284	45	2	2	2	25.7	89.73	0	89.73	FP	TN		TN	TN		TN	TN		FP	TN		TN	TN		TN	TN		TN	TN		TN	TN		TN	TN
BRCA1	c.6T>G	p.Asp2Glu	p.D2E	41276108	2	6	8	6	1	FUNC				0.539	0.284	45	2	2	2	25.7	89.73	0	89.73	FP	TN		TN	TN		TN	TN		FP	TN		TN	TN		TN	TN		TN	TN		TN	TN		TN	TN
BRCA1	c.7T>A	p.Leu3Ile	p.L3I	41276107	3	7	5	5	0	FUNC				0.478	0.162	5	2	2	2	24	234.92	0	234.92	TN	TN		TN	TN		TN	TN		TN	TN		TN	TN		TN	TN		TN	TN		TN	TN		TN	TN
BRCA1	c.7T>G	p.Leu3Val	p.L3V	41276107	3	7	5	5	0	FUNC				0.5	0.049	32	1	1	1	11.41	234.92	6.47	228.45	TN	TN		TN	TN		TN	TN		TN	TN		TN	TN		TN	TN		TN	TN		TN	TN		TN	TN
BRCA1	c.8T>C	p.Leu3Ser	p.L3S	41276106	3	8	5	5	0	FUNC				0.548	0.316	145	-3	-2	-4	25.8	234.92	59.88	175.04	TN	TN		TN	TN		TN	TN		TN	TN		TN	TN		TN	TN		TN	TN		TN	TN		TN	TN
BRCA1	c.9A>C	p.Leu3Phe	p.L3F	41276105	3	9	5	5	0	FUNC				0.51	0.139	22	1	0	0	15.91	234.92	21.28	213.64	TN	TN		TN	TN		TN	TN		TN	TN		TN	TN		TN	TN		TN	TN		TN	TN		TN	TN
BRCA1	c.9A>T	p.Leu3Phe	p.L3F	41276105	3	9	5	5	0	FUNC		Uncertain significance	2	0.51	0.139	22	1	0	0	16.47	234.92	21.28	213.64	TN	TN		TN	TN		TN	TN		TN	TN		TN	TN		TN	TN		TN	TN		TN	TN		TN	TN
BRCA1	c.10T>A	p.Ser4Thr	p.S4T	41276104	4	10	6	6	0	FUNC				0.534	0.146	58	2	1	2	24.2	353.86	0	353.86	TN	TN		TN	TN		TN	TN		TN	TN		TN	TN		TN	TN		TN	TN		TN	TN		TN	TN
BRCA1	c.10T>C	p.Ser4Pro	p.S4P	41276104	4	10	6	6	0	FUNC		Conflicting interpretations of pathogenicity	1	0.526	0.304	74	-1	-1	-2	18.44	353.86	0	353.86	TN	TN		TN	TN		TN	TN		TN	TN		TN	TN		TN	TN		TN	TN		TN	TN		TN	TN
BRCA1	c.10T>G	p.Ser4Ala	p.S4A	41276104	4	10	6	6	0	FUNC				0.489	0.123	99	1	1	2	22.3	353.86	0	353.86	TN	TN		TN	TN		TN	TN		TN	TN		TN	TN		TN	TN		TN	TN		TN	TN		TN	TN
BRCA1	c.11C>A	p.Ser4Tyr	p.S4Y	41276103	4	11	6	6	0	FUNC				0.633	0.27	144	-2	-2	-3	25.4	353.86	0	353.86	TN	TN		TN	TN		TN	TN		TN	TN		TN	TN		TN	TN		TN	TN		TN	TN		TN	TN
BRCA1	c.11C>G	p.Ser4Cys	p.S4C	41276103	4	11	6	6	0	FUNC				0.532	0.205	112	-1	-1	-2	24.8	353.86	0	353.86	TN	TN		TN	TN		TN	TN		TN	TN		TN	TN		TN	TN		TN	TN		TN	TN		TN	TN
BRCA1	c.11C>T	p.Ser4Phe	p.S4F	41276103	4	11	6	6	0	FUNC		Uncertain significance	2	0.63	0.215	155	-2	-2	-4	25.8	353.86	0	353.86	TN	TN		TN	TN		TN	TN		TN	TN		TN	TN		TN	TN		TN	TN		TN	TN		TN	TN
BRCA1	c.13G>A	p.Ala5Thr	p.A5T	41276101	5	13	6	5	0	FUNC				0.525	0.19	58	0	0	0	19.75	252.53	0	252.53	TN	TN		TN	TN		TN	TN		TN	TN		TN	TN		TN	TN		TN	TN		TN	TN		TN	TN
BRCA1	c.13G>T	p.Ala5Ser	p.A5S	41276101	5	13	6	5	0	FUNC				0.519	0.204	99	1	1	2	23	252.53	0	252.53	TN	TN		TN	TN		TN	TN		TN	TN		TN	TN		TN	TN		TN	TN		TN	TN		TN	TN
BRCA1	c.14C>A	p.Ala5Asp	p.A5D	41276100	5	14	6	5	0	FUNC				0.602	0.464	126	-2	-2	-3	24	252.53	40.46	212.07	TN	TN		TN	TN		TN	TN		TN	TN		TN	TN		TN	TN		TN	TN		TN	TN		TN	TN
BRCA1	c.14C>G	p.Ala5Gly	p.A5G	41276100	5	14	6	5	0	FUNC				0.561	0.221	60	0	0	0	11.56	252.53	0	252.53	TN	TN		TN	TN		TN	TN		TN	TN		TN	TN		TN	TN		TN	TN		TN	TN		TN	TN
BRCA1	c.14C>T	p.Ala5Val	p.A5V	41276100	5	14	6	5	0	FUNC		Uncertain significance	1	0.535	0.135	64	0	0	-1	10.57	252.53	0	252.53	TN	TN		TN	TN		TN	TN		TN	TN		TN	TN		TN	TN		TN	TN		TN	TN		TN	TN
BRCA1	c.16C>A	p.Leu6Ile	p.L6I	41276098	6	16	6	6	0	FUNC				0.395	0.078	5	2	2	2	1.3	180.25	0	180.25	TN	TN		TN	TN		TN	TN		TN	TN		TN	TN		TN	TN		TN	TN		TN	TN		TN	TN
BRCA1	c.16C>G	p.Leu6Val	p.L6V	41276098	6	16	6	6	0	FUNC				0.447	0.055	32	1	1	1	0.009	180.25	0	180.25	TN	TN		TN	TN		TN	TN		TN	TN		TN	TN		TN	TN		TN	TN		TN	TN		TN	TN
BRCA1	c.16C>T	p.Leu6Phe	p.L6F	41276098	6	16	6	6	0	FUNC		Uncertain significance	1	0.446	0.126	22	1	0	0	16.94	180.25	21.28	158.97	TN	TN		TN	TN		TN	TN		TN	TN		TN	TN		TN	TN		TN	TN		TN	TN		TN	TN
BRCA1	c.17T>A	p.Leu6His	p.L6H	41276097	6	17	6	6	0	FUNC				0.523	0.315	99	-2	-3	-5	17.51	180.25	0	180.25	TN	TN		TN	TN		TN	TN		TN	TN		TN	TN		TN	TN		TN	TN		TN	TN		TN	TN
BRCA1	c.17T>C	p.Leu6Pro	p.L6P	41276097	6	17	6	6	0	FUNC				0.513	0.423	98	-3	-3	-5	18.29	180.25	0	180.25	TN	TN		TN	TN		TN	TN		TN	TN		TN	TN		TN	TN		TN	TN		TN	TN		TN	TN
BRCA1	c.17T>G	p.Leu6Arg	p.L6R	41276097	6	17	6	6	0	FUNC				0.498	0.51	102	-2	-2	-4	17.19	180.25	13.17	167.08	TN	TN		TN	TN		TN	TN		TN	TN		TN	TN		TN	TN		TN	TN		TN	TN		TN	TN
BRCA1	c.19C>G	p.Arg7Gly	p.R7G	41276095	7	19	6	5	0	FUNC				0.533	0.227	125	-2	-2	-4	22.6	155.4	28.37	127.03	TN	TN		TN	TN		TN	TN		TN	TN		TN	TN		TN	TN		TN	TN		TN	TN		TN	TN
BRCA1	c.19C>T	p.Arg7Cys	p.R7C	41276095	7	19	6	5	0	FUNC		Conflicting interpretations of pathogenicity	1	0.558	0.391	180	-3	-3	-6	26.1	155.4	103.06	52.34	TN	TN		TN	TN		TN	TN		TN	TN		TN	TN		TN	TN		TN	TN		TN	TN		TN	TN
BRCA1	c.20G>A	p.Arg7His	p.R7H	41276094	7	20	6	5	0	FUNC		Conflicting interpretations of pathogenicity	1	0.532	0.082	29	0	0	0	11.31	155.4	0	155.4	TN	TN		TN	TN		TN	TN		TN	TN		TN	TN		TN	TN		TN	TN		TN	TN		TN	TN
BRCA1	c.20G>C	p.Arg7Pro	p.R7P	41276094	7	20	6	5	0	FUNC				0.589	0.5	103	-2	-2	-3	20.4	155.4	1.62	153.78	TN	TN		TN	TN		TN	TN		TN	TN		TN	TN		TN	TN		TN	TN		TN	TN		TN	TN
BRCA1	c.20G>T	p.Arg7Leu	p.R7L	41276094	7	20	6	5	0	FUNC		Uncertain significance	1	0.594	0.54	102	-2	-2	-4	21.1	155.4	51.79	103.61	TN	TN		TN	TN		TN	TN		TN	TN		TN	TN		TN	TN		TN	TN		TN	TN		TN	TN
BRCA1	c.22G>A	p.Val8Ile	p.V8I	41276092	8	22	6	5	0	FUNC		Conflicting interpretations of pathogenicity	1	0.499	0.058	29	3	3	4	5.759	96.19	0	96.19	TN	TN		TN	TN		TN	TN		TN	TN		TN	TN		TN	TN		TN	TN		TN	TN		TN	TN
BRCA1	c.22G>C	p.Val8Leu	p.V8L	41276092	8	22	6	5	0	FUNC				0.536	0.161	32	1	1	1	22.4	96.19	0	96.19	TN	TN		TN	TN		TN	TN		TN	TN		TN	TN		TN	TN		TN	TN		TN	TN		TN	TN
BRCA1	c.22G>T	p.Val8Phe	p.V8F	41276092	8	22	6	5	0	FUNC		Uncertain significance	1	0.58	0.577	50	0	-1	-2	25.7	96.19	21.28	74.91	TN	TN		TN	TN		TN	TN		TN	TN		TN	TN		TN	TN		TN	TN		TN	TN		TN	TN
BRCA1	c.23T>C	p.Val8Ala	p.V8A	41276091	8	23	6	5	0	FUNC				0.591	0.139	64	0	0	-1	25	96.19	0	96.19	TN	TN		TN	TN		TN	TN		TN	TN		TN	TN		TN	TN		TN	TN		TN	TN		TN	TN
BRCA1	c.23T>G	p.Val8Gly	p.V8G	41276091	8	23	6	5	0	FUNC				0.655	0.475	109	-3	-3	-6	25.2	96.19	60	36.19	TN	TN		TN	TN		TN	TN		TN	TN		TN	TN		TN	TN		TN	TN		TN	TN		TN	TN
BRCA1	c.25G>A	p.Glu9Lys	p.E9K	41276089	9	25	7	7	0	FUNC				0.583	0.486	56	1	1	1	26	137.99	0	137.99	TN	TN		TN	TN		TN	TN		TN	TN		TN	TN		TN	TN		TN	TN		TN	TN		TN	TN
BRCA1	c.25G>C	p.Glu9Gln	p.E9Q	41276089	9	25	7	7	0	FUNC		Uncertain significance	1	0.586	0.189	29	2	2	3	22.5	137.99	0	137.99	TN	TN		TN	TN		TN	TN		TN	TN		TN	TN		TN	TN		TN	TN		TN	TN		TN	TN
BRCA1	c.26A>C	p.Glu9Ala	p.E9A	41276088	9	26	7	7	0	FUNC				0.638	0.207	107	-1	-1	-2	26	137.99	24.06	113.93	TN	TN		TN	TN		TN	TN		TN	TN		TN	TN		TN	TN		TN	TN		TN	TN		TN	TN
BRCA1	c.26A>G	p.Glu9Gly	p.E9G	41276088	9	26	7	7	0	FUNC				0.606	0.368	98	-2	-2	-4	23.8	137.99	0	137.99	TN	TN		TN	TN		TN	TN		TN	TN		TN	TN		TN	TN		TN	TN		TN	TN		TN	TN
BRCA1	c.26A>T	p.Glu9Val	p.E9V	41276088	9	26	7	7	0	FUNC				0.737	0.616	121	-3	-2	-4	24.3	137.99	49.22	88.77	TN	TN		TN	TN		TN	TN		TN	TN		TN	TN		TN	TN		TN	TN		TN	TN		TN	TN
BRCA1	c.27A>C	p.Glu9Asp	p.E9D	41276087	9	27	7	7	0	FUNC				0.576	0.354	45	2	2	2	23.9	137.99	33.56	104.43	TN	TN		TN	TN		TN	TN		TN	TN		TN	TN		TN	TN		TN	TN		TN	TN		TN	TN
BRCA1	c.27A>T	p.Glu9Asp	p.E9D	41276087	9	27	7	7	0	FUNC				0.576	0.354	45	2	2	2	24.1	137.99	33.56	104.43	TN	TN		TN	TN		TN	TN		TN	TN		TN	TN		TN	TN		TN	TN		TN	TN		TN	TN
BRCA1	c.28G>C	p.Glu10Gln	p.E10Q	41276086	10	28	7	5	0	FUNC				0.683	0.376	29	2	2	3	24.2	152.33	0	152.33	TN	TN		TN	TN		TN	TN		TN	TN		TN	TN		TN	TN		TN	TN		TN	TN		TN	TN
BRCA1	c.29A>C	p.Glu10Ala	p.E10A	41276085	10	29	7	5	0	FUNC				0.721	0.376	107	-1	-1	-2	26.9	152.33	26.94	125.39	TN	TN		TN	TN		TN	TN		TN	TN		TN	TN		TN	TN		TN	TN		TN	TN		TN	TN
BRCA1	c.29A>G	p.Glu10Gly	p.E10G	41276085	10	29	7	5	0	FUNC				0.787	0.328	98	-2	-2	-4	27.2	152.33	0	152.33	TN	TN		TN	TN		TN	TN		TN	TN		TN	TN		TN	TN		TN	TN		TN	TN		TN	TN
BRCA1	c.30A>C	p.Glu10Asp	p.E10D	41276084	10	30	7	5	0	FUNC				0.601	0.155	45	2	2	2	24.1	152.33	0	152.33	TN	TN		TN	TN		TN	TN		TN	TN		TN	TN		TN	TN		TN	TN		TN	TN		TN	TN
BRCA1	c.30A>T	p.Glu10Asp	p.E10D	41276084	10	30	7	5	0	FUNC				0.602	0.155	45	2	2	2	24.4	152.33	0	152.33	TN	TN		TN	TN		TN	TN		TN	TN		TN	TN		TN	TN		TN	TN		TN	TN		TN	TN
BRCA1	c.31G>A	p.Val11Ile	p.V11I	41276083	11	31	6	4	2	FUNC				0.613	0.203	29	3	3	4	27.8	28.68	0	29.61	FP	TN		FP	TN		TN	TN		TN	TN		FP	TN		TN	TN		TN	TN		TN	TN		TN	TN
BRCA1	c.32T>A	p.Val11Glu	p.V11E	41276082	11	32	6	4	2	LOF				0.751	0.74	121	-3	-2	-4	24.5	28.68	121.34	-91.72	TP	FN		FN	FN		FN	FN		TP	FN		FN	FN		TP	FN		TP	FN		TP	FN		FN	FN
BRCA1	c.32T>C	p.Val11Ala	p.V11A	41276082	11	32	6	4	2	FUNC		Uncertain significance	1	0.727	0.55	64	0	0	-1	26.3	28.68	65.28	-34.82	FP	TN		FP	TN		TN	TN		TN	TN		FP	TN		TN	TN		TN	TN		TN	TN		TN	TN
BRCA1	c.32T>G	p.Val11Gly	p.V11G	41276082	11	32	6	4	2	LOF		Uncertain significance	2	0.753	0.718	109	-3	-3	-6	26.1	28.68	109.55	-79.18	TP	FN		FN	FN		TP	FN		FN	FN		TP	FN		FN	FN		FN	FN		TP	FN		TP	FN
BRCA1	c.34C>A	p.Gln12Lys	p.Q12K	41276080	12	34	7	7	1	FUNC				0.564	0.373	53	1	1	2	24	201.58	0	201.58	FP	TN		TN	TN		TN	TN		TN	TN		TN	TN		TN	TN		TN	TN		TN	TN		TN	TN
BRCA1	c.34C>G	p.Gln12Glu	p.Q12E	41276080	12	34	7	7	1	FUNC		Uncertain significance	1	0.567	0.471	29	2	2	3	24.7	201.58	16.18	185.4	FP	TN		TN	TN		TN	TN		TN	TN		TN	TN		TN	TN		TN	TN		TN	TN		TN	TN
BRCA1	c.35A>C	p.Gln12Pro	p.Q12P	41276079	12	35	7	7	1	LOF		Uncertain significance	1	0.674	0.687	76	-1	-1	-3	25.9	201.58	22.8	178.78	FN	FN		FN	FN		FN	FN		FN	FN		FN	FN		FN	FN		FN	FN		FN	FN		FN	FN
BRCA1	c.35A>G	p.Gln12Arg	p.Q12R	41276079	12	35	7	7	1	FUNC		Uncertain significance	1	0.577	0.272	43	1	1	1	25.1	201.58	5.07	196.51	FP	TN		TN	TN		TN	TN		TN	TN		TN	TN		TN	TN		TN	TN		TN	TN		TN	TN
BRCA1	c.35A>T	p.Gln12Leu	p.Q12L	41276079	12	35	7	7	1	FUNC				0.668	0.397	113	-2	-2	-4	26.8	201.58	24.65	176.93	FP	TN		TN	TN		TN	TN		TN	TN		FP	TN		FP	TN		FP	TN		FP	TN		FP	TN
BRCA1	c.36A>C	p.Gln12His	p.Q12H	41276078	12	36	7	7	1	FUNC				0.603	0.527	24	1	0	1	25.8	201.58	0	201.58	FP	TN		TN	TN		TN	TN		TN	TN		TN	TN		TN	TN		TN	TN		TN	TN		TN	TN
BRCA1	c.36A>T	p.Gln12His	p.Q12H	41276078	12	36	7	7	1	FUNC				0.603	0.527	24	1	0	1	25.9	201.58	0	201.58	FP	TN		TN	TN		TN	TN		TN	TN		FP	TN		TN	TN		TN	TN		TN	TN		TN	TN
BRCA1	c.37A>C	p.Asn13His	p.N13H	41276077	13	37	8	8	0	FUNC				0.553	0.435	68	1	1	1	25.4	130.98	0	130.98	TN	TN		TN	TN		TN	TN		TN	TN		TN	TN		TN	TN		TN	TN		TN	TN		TN	TN
BRCA1	c.37A>G	p.Asn13Asp	p.N13D	41276077	13	37	8	8	0	FUNC		Uncertain significance	1	0.536	0.487	23	2	1	2	23.2	130.98	0	130.98	TN	TN		TN	TN		TN	TN		TN	TN		TN	TN		TN	TN		TN	TN		TN	TN		TN	TN
BRCA1	c.37A>T	p.Asn13Tyr	p.N13Y	41276077	13	37	8	8	0	FUNC				0.734	0.669	143	-2	-2	-4	27.9	130.98	52.28	78.7	TN	TN		TN	TN		TN	TN		TN	TN		TN	TN		TN	TN		TN	TN		TN	TN		TN	TN
BRCA1	c.38A>C	p.Asn13Thr	p.N13T	41276076	13	38	8	8	0	FUNC				0.586	0.479	65	0	0	0	24.8	130.98	9.71	121.27	TN	TN		TN	TN		TN	TN		TN	TN		TN	TN		TN	TN		TN	TN		TN	TN		TN	TN
BRCA1	c.38A>G	p.Asn13Ser	p.N13S	41276076	13	38	8	8	0	FUNC				0.431	0.467	46	1	1	1	20.2	130.98	0	130.98	TN	TN		TN	TN		TN	TN		TN	TN		TN	TN		TN	TN		TN	TN		TN	TN		TN	TN
BRCA1	c.38A>T	p.Asn13Ile	p.N13I	41276076	13	38	8	8	0	FUNC				0.673	0.663	149	-2	-3	-6	26.8	130.98	68.59	62.39	TN	TN		TN	TN		TN	TN		TN	TN		TN	TN		TN	TN		TN	TN		TN	TN		TN	TN
BRCA1	c.39T>A	p.Asn13Lys	p.N13K	41276075	13	39	8	8	0	FUNC				0.551	0.47	94	0	0	0	23.4	130.98	0	130.98	TN	TN		TN	TN		TN	TN		TN	TN		TN	TN		TN	TN		TN	TN		TN	TN		TN	TN
BRCA1	c.39T>G	p.Asn13Lys	p.N13K	41276075	13	39	8	8	0	FUNC				0.551	0.47	94	0	0	0	23.3	130.98	0	130.98	TN	TN		TN	TN		TN	TN		TN	TN		TN	TN		TN	TN		TN	TN		TN	TN		TN	TN
BRCA1	c.40G>A	p.Val14Ile	p.V14I	41276074	14	40	6	5	2	FUNC				0.581	0.215	29	3	3	4	23.4	154.08	11.33	142.75	FP	TN		FP	TN		TN	TN		TN	TN		TN	TN		TN	TN		TN	TN		TN	TN		TN	TN
BRCA1	c.40G>C	p.Val14Leu	p.V14L	41276074	14	40	6	5	2	FUNC				0.6	0.452	32	1	1	1	23.4	154.08	16.18	137.9	FP	TN		FP	TN		TN	TN		TN	TN		TN	TN		TN	TN		FP	TN		TN	TN		TN	TN
BRCA1	c.40G>T	p.Val14Phe	p.V14F	41276074	14	40	6	5	2	LOF		Uncertain significance	1	0.607	0.65	50	0	-1	-2	27.5	154.08	13.93	140.15	TP	FN		FN	FN		FN	FN		TP	FN		TP	FN		FN	FN		FN	FN		FN	FN		FN	FN
BRCA1	c.41T>C	p.Val14Ala	p.V14A	41276073	14	41	6	5	2	FUNC				0.643	0.478	64	0	0	-1	25.8	154.08	1.01	153.07	FP	TN		FP	TN		FP	TN		TN	TN		FP	TN		FP	TN		TN	TN		TN	TN		TN	TN
BRCA1	c.41T>G	p.Val14Gly	p.V14G	41276073	14	41	6	5	2	LOF				0.676	0.502	109	-3	-3	-6	25.4	154.08	29.38	124.7	TP	FN		FN	FN		TP	FN		FN	FN		FN	FN		TP	FN		TP	FN		TP	FN		TP	FN
BRCA1	c.43A>C	p.Ile15Leu	p.I15L	41276071	15	43	7	6	3	FUNC		Conflicting interpretations of pathogenicity	1	0.446	0.141	5	2	2	2	7.246	4.86	0	4.86	FP	TN		FP	TN		TN	TN		TN	TN		TN	TN		TN	TN		TN	TN		TN	TN		TN	TN
BRCA1	c.43A>G	p.Ile15Val	p.I15V	41276071	15	43	7	6	3	FUNC		Uncertain significance	1	0.436	0.29	29	3	3	4	16.73	4.86	28.68	-24.75	FP	TN		FP	TN		TN	TN		TN	TN		TN	TN		TN	TN		TN	TN		TN	TN		TN	TN
BRCA1	c.44T>A	p.Ile15Asn	p.I15N	41276070	15	44	7	6	3	LOF				0.706	0.698	149	-2	-3	-6	23.7	4.86	148.91	-144.05	TP	FN		TP	FN		TP	FN		TP	FN		TP	FN		TP	FN		TP	FN		TP	FN		TP	FN
BRCA1	c.44T>C	p.Ile15Thr	p.I15T	41276070	15	44	7	6	3	LOF		Uncertain significance	2	0.594	0.572	89	-1	-1	-2	23	4.86	89.28	-84.42	TP	FN		TP	FN		FN	FN		FN	FN		FN	FN		FN	FN		FN	FN		FN	FN		FN	FN
BRCA1	c.44T>G	p.Ile15Ser	p.I15S	41276070	15	44	7	6	3	LOF				0.617	0.7	142	-2	-2	-4	23.6	4.86	141.8	-136.94	TP	FN		TP	FN		TP	FN		TP	FN		TP	FN		TP	FN		TP	FN		TP	FN		TP	FN
BRCA1	c.45T>G	p.Ile15Met	p.I15M	41276069	15	45	7	6	3	FUNC				0.54	0.471	10	2	1	2	17.85	4.86	10.12	-5.26	FP	TN		FP	TN		TN	TN		TN	TN		TN	TN		TN	TN		TN	TN		TN	TN		TN	TN
BRCA1	c.46A>C	p.Asn16His	p.N16H	41276068	16	46	8	8	0	FUNC				0.433	0.183	68	1	1	1	22.8	179.47	0	179.47	TN	TN		TN	TN		TN	TN		TN	TN		TN	TN		TN	TN		TN	TN		TN	TN		TN	TN
BRCA1	c.46A>G	p.Asn16Asp	p.N16D	41276068	16	46	8	8	0	FUNC				0.474	0.478	23	2	1	2	23	179.47	22.66	156.81	TN	TN		TN	TN		TN	TN		TN	TN		TN	TN		TN	TN		TN	TN		TN	TN		TN	TN
BRCA1	c.46A>T	p.Asn16Tyr	p.N16Y	41276068	16	46	8	8	0	FUNC				0.702	0.499	143	-2	-2	-4	25.9	179.47	25.33	154.14	TN	TN		TN	TN		TN	TN		TN	TN		TN	TN		TN	TN		TN	TN		TN	TN		TN	TN
BRCA1	c.47A>C	p.Asn16Thr	p.N16T	41276067	16	47	8	8	0	FUNC				0.553	0.474	65	0	0	0	23	179.47	0	179.47	TN	TN		TN	TN		TN	TN		TN	TN		TN	TN		TN	TN		TN	TN		TN	TN		TN	TN
BRCA1	c.47A>G	p.Asn16Ser	p.N16S	41276067	16	47	8	8	0	FUNC				0.4	0.117	46	1	1	1	9.841	179.47	0	179.47	TN	TN		TN	TN		TN	TN		TN	TN		TN	TN		TN	TN		TN	TN		TN	TN		TN	TN
BRCA1	c.47A>T	p.Asn16Ile	p.N16I	41276067	16	47	8	8	0	FUNC				0.628	0.393	149	-2	-3	-6	22.4	179.47	0	179.47	TN	TN		TN	TN		TN	TN		TN	TN		TN	TN		TN	TN		TN	TN		TN	TN		TN	TN
BRCA1	c.48T>A	p.Asn16Lys	p.N16K	41276066	16	48	8	8	0	FUNC		Uncertain significance	1	0.561	0.502	94	0	0	0	23.6	179.47	8.11	171.36	TN	TN		TN	TN		TN	TN		TN	TN		TN	TN		TN	TN		TN	TN		TN	TN		TN	TN
BRCA1	c.48T>G	p.Asn16Lys	p.N16K	41276066	16	48	8	8	0	FUNC				0.561	0.502	94	0	0	0	23.5	179.47	8.11	171.36	TN	TN		TN	TN		TN	TN		TN	TN		TN	TN		TN	TN		TN	TN		TN	TN		TN	TN
BRCA1	c.49G>A	p.Ala17Thr	p.A17T	41276065	17	49	6	6	1	FUNC				0.571	0.478	58	0	0	0	24.6	137.69	0	137.69	FP	TN		TN	TN		TN	TN		TN	TN		TN	TN		FP	TN		TN	TN		TN	TN		TN	TN
BRCA1	c.49G>C	p.Ala17Pro	p.A17P	41276065	17	49	6	6	1	LOF				0.639	0.618	27	-1	-1	-1	27.1	137.69	0	137.69	FN	FN		FN	FN		FN	FN		FN	FN		FN	FN		FN	FN		FN	FN		FN	FN		FN	FN
BRCA1	c.49G>T	p.Ala17Ser	p.A17S	41276065	17	49	6	6	1	FUNC		Uncertain significance	2	0.582	0.477	99	1	1	2	24.2	137.69	46.81	90.88	FP	TN		TN	TN		TN	TN		TN	TN		TN	TN		FP	TN		FP	TN		TN	TN		TN	TN
BRCA1	c.50C>A	p.Ala17Asp	p.A17D	41276064	17	50	6	6	1	FUNC				0.61	0.56	126	-2	-2	-3	23.8	137.69	78.25	59.44	FP	TN		TN	TN		TN	TN		TN	TN		TN	TN		FP	TN		FP	TN		FP	TN		FP	TN
BRCA1	c.50C>G	p.Ala17Gly	p.A17G	41276064	17	50	6	6	1	FUNC				0.544	0.4	60	0	0	0	19.2	137.69	0	137.69	FP	TN		TN	TN		TN	TN		TN	TN		TN	TN		FP	TN		TN	TN		TN	TN		TN	TN
BRCA1	c.50C>T	p.Ala17Val	p.A17V	41276064	17	50	6	6	1	FUNC				0.595	0.157	64	0	0	-1	23.7	137.69	0	137.69	FP	TN		TN	TN		TN	TN		TN	TN		TN	TN		FP	TN		TN	TN		TN	TN		TN	TN
BRCA1	c.52A>C	p.Met18Leu	p.M18L	41276062	18	52	9	8	3	FUNC				0.602	0.321	15	2	2	3	25.6	14.3	0	14.3	FP	FP		FP	FP		TN	TN		TN	TN		FP	FP		TN	TN		TN	TN		TN	TN		TN	TN
BRCA1	c.52A>T	p.Met18Leu	p.M18L	41276062	18	52	9	8	3	FUNC				0.602	0.321	15	2	2	3	25.8	14.3	0	14.3	FP	FP		FP	FP		TN	TN		TN	TN		FP	FP		TN	TN		TN	TN		TN	TN		TN	TN
BRCA1	c.53T>A	p.Met18Lys	p.M18K	41276061	18	53	9	8	3	LOF	LOF	Likely pathogenic	1	0.774	0.736	95	-1	-1	-3	26.3	14.3	93.77	-79.47	TP	TP	TP	TP	FN	FN	TP	TP	TP	TP	TP	TP	TP	TP	TP	TP	TP	TP	TP	TP	TP	TP	TP	TP	TP	TP
BRCA1	c.53T>C	p.Met18Thr	p.M18T	41276061	18	53	9	8	3	LOF	LOF	Pathogenic	3	0.77	0.686	81	-1	-1	-1	25	14.3	81.04	-66.74	TP	TP	TP	TP	FN	FN	FN	FN	FN	FN	FN	FN	FN	FN	FN	FN	FN	FN	FN	FN	FN	TP	TP	TP	TP	TP
BRCA1	c.53T>G	p.Met18Arg	p.M18R	41276061	18	53	9	8	3	LOF		Uncertain significance	1	0.805	0.719	91	-1	-1	-3	25.7	14.3	90.56	-76.26	TP	TP		TP	TP		TP	TP		TP	TP		TP	TP		TP	TP		TP	TP		TP	TP		TP	TP
BRCA1	c.54G>A	p.Met18Ile	p.M18I	41276060	18	54	9	8	3	FUNC		Uncertain significance	1	0.678	0.607	10	2	1	2	27.2	14.3	0	14.3	FP	FP		FP	FP		TN	TN		TN	TN		FP	FP		TN	TN		TN	TN		TN	TN		TN	TN
BRCA1	c.54G>C	p.Met18Ile	p.M18I	41276060	18	54	9	8	3	FUNC				0.678	0.607	10	2	1	2	26.4	14.3	0	14.3	FP	FP		FP	FP		TN	TN		TN	TN		FP	FP		TN	TN		TN	TN		TN	TN		TN	TN
BRCA1	c.54G>T	p.Met18Ile	p.M18I	41276060	18	54	9	8	3	FUNC				0.678	0.607	10	2	1	2	27.6	14.3	0	14.3	FP	FP		FP	FP		TN	TN		TN	TN		FP	FP		TN	TN		TN	TN		TN	TN		TN	TN
BRCA1	c.55C>A	p.Gln19Lys	p.Q19K	41276059	19	55	7	7	1	FUNC				0.758	0.707	53	1	1	2	25.5	130.2	12.95	117.25	FP	TN		TN	TN		TN	TN		FP	TN		TN	TN		TN	TN		TN	TN		TN	TN		TN	TN
BRCA1	c.55C>G	p.Gln19Glu	p.Q19E	41276059	19	55	7	7	1	FUNC		Uncertain significance	1	0.686	0.511	29	2	2	3	24.3	130.2	29.27	100.93	FP	TN		TN	TN		TN	TN		TN	TN		TN	TN		TN	TN		TN	TN		TN	TN		TN	TN
BRCA1	c.56A>C	p.Gln19Pro	p.Q19P	41276058	19	56	7	7	1	LOF		Uncertain significance	1	0.824	0.688	76	-1	-1	-3	25.7	130.2	53.19	77.01	FN	FN		FN	FN		FN	FN		FN	FN		FN	FN		FN	FN		FN	FN		FN	FN		FN	FN
BRCA1	c.56A>G	p.Gln19Arg	p.Q19R	41276058	19	56	7	7	1	FUNC		Uncertain significance	1	0.736	0.577	43	1	1	1	24.9	130.2	0	130.2	FP	TN		TN	TN		TN	TN		TN	TN		TN	TN		TN	TN		TN	TN		TN	TN		TN	TN
BRCA1	c.56A>T	p.Gln19Leu	p.Q19L	41276058	19	56	7	7	1	FUNC				0.817	0.679	113	-2	-2	-4	23.8	130.2	12.05	118.15	FP	TN		TN	TN		TN	TN		TN	TN		TN	TN		FP	TN		TN	TN		FP	TN		FP	TN
BRCA1	c.57G>C	p.Gln19His	p.Q19H	41276057	19	57	7	7	1	FUNC				0.729	0.475	24	1	0	1	23.2	130.2	0	130.2	FP	TN		TN	TN		TN	TN		TN	TN		TN	TN		TN	TN		TN	TN		TN	TN		TN	TN
BRCA1	c.57G>T	p.Gln19His	p.Q19H	41276057	19	57	7	7	1	FUNC				0.729	0.475	24	1	0	1	23.5	130.2	0	130.2	FP	TN		TN	TN		TN	TN		TN	TN		TN	TN		TN	TN		TN	TN		TN	TN		TN	TN
BRCA1	c.58A>G	p.Lys20Glu	p.K20E	41276056	20	58	7	6	0	FUNC		Uncertain significance	1	0.692	0.358	56	1	1	1	25.8	56.87	0	56.87	TN	TN		TN	TN		TN	TN		TN	TN		TN	TN		TN	TN		TN	TN		TN	TN		TN	TN
BRCA1	c.59A>C	p.Lys20Thr	p.K20T	41276055	20	59	7	6	0	FUNC				0.815	0.555	78	-1	-1	-1	26.3	56.87	49.05	7.82	TN	TN		TN	TN		TN	TN		TN	TN		TN	TN		TN	TN		TN	TN		TN	TN		TN	TN
BRCA1	c.59A>G	p.Lys20Arg	p.K20R	41276055	20	59	7	6	0	FUNC				0.702	0.467	26	3	2	3	25.4	56.87	13.9	42.97	TN	TN		TN	TN		TN	TN		TN	TN		TN	TN		TN	TN		TN	TN		TN	TN		TN	TN
BRCA1	c.59A>T	p.Lys20Ile	p.K20I	41276055	20	59	7	6	0	FUNC				0.837	0.525	102	-3	-3	-5	28.5	56.87	101.29	-44.42	TN	TN		TN	TN		TN	TN		TN	TN		TN	TN		TN	TN		TN	TN		TN	TN		TN	TN
BRCA1	c.60A>C	p.Lys20Asn	p.K20N	41276054	20	60	7	6	0	FUNC		Uncertain significance	2	0.676	0.457	94	0	0	0	27.4	56.87	39.26	17.61	TN	TN		TN	TN		TN	TN		TN	TN		TN	TN		TN	TN		TN	TN		TN	TN		TN	TN
BRCA1	c.60A>T	p.Lys20Asn	p.K20N	41276054	20	60	7	6	0	FUNC				0.676	0.457	94	0	0	0	28.7	56.87	39.26	17.61	TN	TN		TN	TN		TN	TN		TN	TN		TN	TN		TN	TN		TN	TN		TN	TN		TN	TN
BRCA1	c.61A>C	p.Ile21Leu	p.I21L	41276053	21	61	7	7	0	FUNC				0.587	0.474	5	2	2	2	23.9	148.91	4.86	144.05	TN	TN		TN	TN		TN	TN		TN	TN		TN	TN		TN	TN		TN	TN		TN	TN		TN	TN
BRCA1	c.61A>G	p.Ile21Val	p.I21V	41276053	21	61	7	7	0	FUNC		Conflicting interpretations of pathogenicity	1	0.611	0.229	29	3	3	4	20.3	148.91	0	148.91	TN	TN		TN	TN		TN	TN		TN	TN		TN	TN		TN	TN		TN	TN		TN	TN		TN	TN
BRCA1	c.61A>T	p.Ile21Phe	p.I21F	41276053	21	61	7	7	0	FUNC				0.639	0.612	21	0	0	-1	26.8	148.91	21.28	127.63	TN	TN		TN	TN		TN	TN		TN	TN		TN	TN		TN	TN		TN	TN		TN	TN		TN	TN
BRCA1	c.62T>A	p.Ile21Asn	p.I21N	41276052	21	62	7	7	0	FUNC				0.641	0.309	149	-2	-3	-6	20.9	148.91	0	148.91	TN	TN		TN	TN		TN	TN		TN	TN		TN	TN		TN	TN		TN	TN		TN	TN		TN	TN
BRCA1	c.62T>C	p.Ile21Thr	p.I21T	41276052	21	62	7	7	0	FUNC				0.667	0.49	89	-1	-1	-2	25.4	148.91	0	148.91	TN	TN		TN	TN		TN	TN		TN	TN		TN	TN		TN	TN		TN	TN		TN	TN		TN	TN
BRCA1	c.62T>G	p.Ile21Ser	p.I21S	41276052	21	62	7	7	0	FUNC		Uncertain significance	0	0.668	0.491	142	-2	-2	-4	26.1	148.91	25.09	123.82	TN	TN		TN	TN		TN	TN		TN	TN		TN	TN		TN	TN		TN	TN		TN	TN		TN	TN
BRCA1	c.63C>G	p.Ile21Met	p.I21M	41276051	21	63	7	7	0	FUNC				0.633	0.598	10	2	1	2	25.4	148.91	0	148.91	TN	TN		TN	TN		TN	TN		TN	TN		TN	TN		TN	TN		TN	TN		TN	TN		TN	TN
BRCA1	c.64T>A	p.Leu22Ile	p.L22I	41276050	22	64	5	5	1	FUNC				0.695	0.665	5	2	2	2	25.5	0	4.86	-4.86	FP	FP		TN	TN		TN	TN		TN	TN		TN	TN		TN	TN		TN	TN		TN	TN		TN	TN
BRCA1	c.64T>G	p.Leu22Val	p.L22V	41276050	22	64	5	5	1	FUNC				0.701	0.385	32	1	1	1	24.8	0	30.92	-31.78	FP	FP		TN	TN		TN	TN		TN	TN		TN	TN		TN	TN		TN	TN		TN	TN		TN	TN
BRCA1	c.65T>C	p.Leu22Ser	p.L22S	41276049	22	65	5	5	1	LOF	LOF	Pathogenic	3	0.793	0.69	145	-3	-2	-4	27.1	0	144.08	-144.08	FN	FN	FN	FN	FN	FN	FN	FN	FN	FN	FN	FN	FN	FN	FN	FN	FN	FN	FN	FN	FN	FN	FN	FN	FN	FN
BRCA1	c.66A>C	p.Leu22Phe	p.L22F	41276048	22	66	5	5	1	FUNC		Uncertain significance	1	0.648	0.675	22	1	0	0	25.1	0	21.82	-21.82	FP	FP		TN	TN		TN	TN		TN	TN		TN	TN		TN	TN		TN	TN		TN	TN		TN	TN
BRCA1	c.66A>T	p.Leu22Phe	p.L22F	41276048	22	66	5	5	1	FUNC				0.649	0.675	22	1	0	0	25.3	0	21.82	-21.82	FP	FP		TN	TN		TN	TN		TN	TN		TN	TN		TN	TN		TN	TN		TN	TN		TN	TN
BRCA1	c.67G>A	p.Glu23Lys	p.E23K	41276047	23	67	7	4	0	FUNC				0.734	0.668	56	1	1	1	32	29.27	51.63	-22.36	TN	TN		TN	TN		TN	TN		TN	TN		TN	TN		TN	TN		TN	TN		TN	TN		TN	TN
BRCA1	c.67G>C	p.Glu23Gln	p.E23Q	41276047	23	67	7	4	0	FUNC		Uncertain significance	2	0.681	0.226	29	2	2	3	26.6	29.27	0	29.27	TN	TN		TN	TN		TN	TN		TN	TN		TN	TN		TN	TN		TN	TN		TN	TN		TN	TN
BRCA1	c.68A>C	p.Glu23Ala	p.E23A	41276046	23	68	7	4	0	FUNC		Uncertain significance	2	0.793	0.602	107	-1	-1	-2	26.3	29.27	89.55	-60.28	TN	TN		TN	TN		TN	TN		TN	TN		TN	TN		TN	TN		TN	TN		TN	TN		TN	TN
BRCA1	c.68A>T	p.Glu23Val	p.E23V	41276046	23	68	7	4	0	FUNC				0.79	0.677	121	-3	-2	-4	28.9	29.27	96.32	-67.05	TN	TN		TN	TN		TN	TN		TN	TN		TN	TN		TN	TN		TN	TN		TN	TN		TN	TN
BRCA1	c.70T>A	p.Cys24Ser	p.C24S	41276044	24	70	7	6	6	LOF		Conflicting interpretations of pathogenicity	1	0.944	0.747	112	-1	-1	-2	24.3	0	111.67	-111.67	TP	TP		TP	TP		TP	TP		TP	FN		TP	FN		TP	FN		TP	FN		TP	FN		TP	FN
BRCA1	c.70T>C	p.Cys24Arg	p.C24R	41276044	24	70	7	6	6	LOF	LOF	Pathogenic/Likely pathogenic	2	0.94	0.851	180	-3	-3	-6	25.1	0	179.53	-179.53	TP	TP	TP	TP	FN	FN	TP	TP	TP	TP	FN	FN	TP	FN	FN	TP	FN	FN	TP	FN	FN	TP	FN	FN	TP	TP
BRCA1	c.70T>G	p.Cys24Gly	p.C24G	41276044	24	70	7	6	6	LOF		Uncertain significance	1	0.947	0.806	159	-3	-3	-6	24.1	0	158.23	-158.23	TP	TP		TP	TP		TP	TP		TP	FN		FN	FN		TP	FN		TP	FN		TP	FN		TP	TP
BRCA1	c.71G>A	p.Cys24Tyr	p.C24Y	41276043	24	71	7	6	6	LOF		Conflicting interpretations of pathogenicity	1	0.946	0.86	194	-3	-2	-5	27.1	0	193.72	-193.72	TP	TP		TP	TP		TP	TP		TP	TP		TP	TP		TP	TP		TP	TP		TP	FN		TP	FN
BRCA1	c.71G>C	p.Cys24Ser	p.C24S	41276043	24	71	7	6	6	LOF				0.951	0.747	112	-1	-1	-2	25.6	0	111.67	-111.67	TP	TP		TP	TP		TP	TP		TP	FN		TP	TP		TP	FN		TP	FN		TP	FN		TP	FN
BRCA1	c.72T>G	p.Cys24Trp	p.C24W	41276042	24	72	7	6	6	LOF	LOF	Likely pathogenic	1	0.886	0.883	215	-5	-2	-5	25.3	0	214.36	-214.36	TP	TP	TP	TP	FN	FN	FN	FN	FN	TP	TP	TP	TP	TP	TP	TP	TP	TP	TP	TP	TP	TP	TP	TP	TP	FN
BRCA1	c.73C>A	p.Pro25Thr	p.P25T	41276041	25	73	6	5	1	FUNC				0.818	0.635	38	-1	-1	-3	25	73.35	28.88	44.47	FP	TN		TN	TN		TN	TN		TN	TN		TN	TN		TN	TN		TN	TN		TN	TN		TN	TN
BRCA1	c.73C>G	p.Pro25Ala	p.P25A	41276041	25	73	6	5	1	FUNC				0.783	0.329	27	-1	-1	-1	24.2	73.35	26.8	46.55	FP	TN		TN	TN		TN	TN		TN	TN		TN	TN		TN	TN		TN	TN		TN	TN		TN	TN
BRCA1	c.73C>T	p.Pro25Ser	p.P25S	41276041	25	73	6	5	1	FUNC				0.748	0.22	74	-1	-1	-2	25.6	73.35	0	73.35	FP	TN		TN	TN		TN	TN		TN	TN		TN	TN		TN	TN		TN	TN		TN	TN		TN	TN
BRCA1	c.74C>G	p.Pro25Arg	p.P25R	41276040	25	74	6	5	1	FUNC				0.865	0.715	103	-2	-2	-3	25	73.35	95.06	-21.71	FP	TN		TN	TN		FP	TN		FP	TN		TN	TN		FP	TN		TN	TN		TN	TN		TN	TN
BRCA1	c.74C>T	p.Pro25Leu	p.P25L	41276040	25	74	6	5	1	LOF		Uncertain significance	2	0.844	0.656	98	-3	-3	-5	26.8	73.35	97.78	-24.43	FN	FN		FN	FN		FN	FN		FN	FN		FN	FN		FN	FN		FN	FN		FN	FN		FN	FN
BRCA1	c.76A>G	p.Ile26Val	p.I26V	41276038	26	76	7	4	2	FUNC				0.603	0.391	29	3	3	4	13.52	28.68	0	29.61	FP	FP		FP	TN		TN	TN		TN	TN		TN	TN		TN	TN		TN	TN		TN	TN		TN	TN
BRCA1	c.77T>A	p.Ile26Asn	p.I26N	41276037	26	77	7	4	2	LOF	LOF	Pathogenic	1	0.807	0.732	149	-2	-3	-6	26	28.68	133.1	-103.27	TP	FN	FN	FN	FN	FN	TP	FN	FN	TP	FN	FN	TP	FN	FN	TP	FN	FN	TP	FN	FN	TP	FN	FN	TP	FN
BRCA1	c.77T>C	p.Ile26Thr	p.I26T	41276037	26	77	7	4	2	LOF		Uncertain significance	1	0.807	0.723	89	-1	-1	-2	24.8	28.68	69.84	-39.89	TP	TP		FN	FN		TP	FN		FN	FN		FN	FN		FN	FN		FN	FN		FN	FN		FN	FN
BRCA1	c.78C>G	p.Ile26Met	p.I26M	41276036	26	78	7	4	2	FUNC				0.618	0.77	10	2	1	2	23.9	28.68	0	29.61	FP	FP		FP	TN		TN	TN		FP	FP		TN	TN		TN	TN		TN	TN		TN	TN		TN	TN
BRCA1	c.83T>A	p.Leu28Gln	p.L28Q	41267794	28	83	3	3	1	FUNC				0.728	0.764	113	-2	-2	-4	27.4	0	112.44	-112.44	FP	TN		TN	TN		TN	TN		TN	TN		TN	TN		FP	TN		FP	TN		TN	TN		TN	TN
BRCA1	c.83T>C	p.Leu28Pro	p.L28P	41267794	28	83	3	3	1	LOF		Uncertain significance	2	0.832	0.836	98	-3	-3	-5	28.3	0	97.78	-97.78	FN	FN		FN	FN		FN	FN		FN	FN		FN	FN		FN	FN		FN	FN		FN	FN		FN	FN
BRCA1	c.83T>G	p.Leu28Arg	p.L28R	41267794	28	83	3	3	1	FUNC				0.744	0.807	102	-2	-2	-4	27.7	0	101.88	-101.88	FP	TN		TN	TN		TN	TN		TN	TN		TN	TN		FP	TN		FP	TN		TN	TN		TN	TN
BRCA1	c.85G>A	p.Glu29Lys	p.E29K	41267792	29	85	7	7	0	FUNC				0.713	0.664	56	1	1	1	34	44.6	56.87	-12.27	TN	TN		TN	TN		TN	TN		TN	TN		TN	TN		TN	TN		TN	TN		TN	TN		TN	TN
BRCA1	c.85G>C	p.Glu29Gln	p.E29Q	41267792	29	85	7	7	0	FUNC				0.594	0.513	29	2	2	3	28.2	44.6	29.27	15.33	TN	TN		TN	TN		TN	TN		TN	TN		TN	TN		TN	TN		TN	TN		TN	TN		TN	TN
BRCA1	c.86A>C	p.Glu29Ala	p.E29A	41267791	29	86	7	7	0	FUNC				0.77	0.321	107	-1	-1	-2	28.1	44.6	95.68	-51.08	TN	TN		TN	TN		TN	TN		TN	TN		TN	TN		TN	TN		TN	TN		TN	TN		TN	TN
BRCA1	c.86A>G	p.Glu29Gly	p.E29G	41267791	29	86	7	7	0	FUNC		Uncertain significance	2	0.731	0.624	98	-2	-2	-4	28.9	44.6	75.33	-30.73	TN	TN		TN	TN		TN	TN		TN	TN		TN	TN		TN	TN		TN	TN		TN	TN		TN	TN
BRCA1	c.86A>T	p.Glu29Val	p.E29V	41267791	29	86	7	7	0	FUNC				0.789	0.725	121	-3	-2	-4	32	44.6	121.34	-76.73	TN	TN		TN	TN		TN	TN		TN	TN		TN	TN		TN	TN		TN	TN		TN	TN		TN	TN
BRCA1	c.87G>C	p.Glu29Asp	p.E29D	41267790	29	87	7	7	0	FUNC				0.53	0.111	45	2	2	2	24	44.6	0	44.6	TN	TN		TN	TN		TN	TN		TN	TN		TN	TN		TN	TN		TN	TN		TN	TN		TN	TN
BRCA1	c.87G>T	p.Glu29Asp	p.E29D	41267790	29	87	7	7	0	FUNC				0.529	0.111	45	2	2	2	24.6	44.6	0	44.6	TN	TN		TN	TN		TN	TN		TN	TN		TN	TN		TN	TN		TN	TN		TN	TN		TN	TN
BRCA1	c.88T>A	p.Leu30Met	p.L30M	41267789	30	88	6	5	0	FUNC				0.501	0.288	15	2	2	3	24.9	30.92	0	31.78	TN	TN		TN	TN		TN	TN		TN	TN		TN	TN		TN	TN		TN	TN		TN	TN		TN	TN
BRCA1	c.88T>G	p.Leu30Val	p.L30V	41267789	30	88	6	5	0	FUNC				0.508	0.199	32	1	1	1	22.6	30.92	0	31.78	TN	TN		TN	TN		TN	TN		TN	TN		TN	TN		TN	TN		TN	TN		TN	TN		TN	TN
BRCA1	c.89T>C	p.Leu30Ser	p.L30S	41267788	30	89	6	5	0	FUNC				0.627	0.645	145	-3	-2	-4	28.7	30.92	123.47	-91.25	TN	TN		TN	TN		TN	TN		TN	TN		TN	TN		TN	TN		TN	TN		TN	TN		TN	TN
BRCA1	c.89T>G	p.Leu30Trp	p.L30W	41267788	30	89	6	5	0	FUNC				0.712	0.656	61	-2	-2	-4	27.2	30.92	60.44	-28.66	TN	TN		TN	TN		TN	TN		TN	TN		TN	TN		TN	TN		TN	TN		TN	TN		TN	TN
BRCA1	c.90G>C	p.Leu30Phe	p.L30F	41267787	30	90	6	5	0	FUNC				0.588	0.439	22	1	0	0	25.1	30.92	21.28	10.5	TN	TN		TN	TN		TN	TN		TN	TN		TN	TN		TN	TN		TN	TN		TN	TN		TN	TN
BRCA1	c.91A>C	p.Ile31Leu	p.I31L	41267786	31	91	7	6	0	FUNC				0.503	0.172	5	2	2	2	24	14.3	0	14.3	TN	TN		TN	TN		TN	TN		TN	TN		TN	TN		TN	TN		TN	TN		TN	TN		TN	TN
BRCA1	c.91A>G	p.Ile31Val	p.I31V	41267786	31	91	7	6	0	FUNC		Uncertain significance	1	0.615	0.189	29	3	3	4	23	14.3	20.52	-7.22	TN	TN		TN	TN		TN	TN		TN	TN		TN	TN		TN	TN		TN	TN		TN	TN		TN	TN
BRCA1	c.91A>T	p.Ile31Phe	p.I31F	41267786	31	91	7	6	0	FUNC				0.633	0.49	21	0	0	-1	28.3	14.3	21.28	-6.98	TN	TN		TN	TN		TN	TN		TN	TN		TN	TN		TN	TN		TN	TN		TN	TN		TN	TN
BRCA1	c.92T>C	p.Ile31Thr	p.I31T	41267785	31	92	7	6	0	FUNC		Uncertain significance	1	0.684	0.632	89	-1	-1	-2	27.8	14.3	81.04	-66.74	TN	TN		TN	TN		TN	TN		TN	TN		TN	TN		TN	TN		TN	TN		TN	TN		TN	TN
BRCA1	c.92T>G	p.Ile31Ser	p.I31S	41267785	31	92	7	6	0	FUNC				0.695	0.673	142	-2	-2	-4	29.6	14.3	134.86	-120.56	TN	TN		TN	TN		TN	TN		TN	TN		TN	TN		TN	TN		TN	TN		TN	TN		TN	TN
BRCA1	c.93C>G	p.Ile31Met	p.I31M	41267784	31	93	7	6	0	FUNC		Conflicting interpretations of pathogenicity	1	0.564	0.208	10	2	1	2	25.7	14.3	0	14.3	TN	TN		TN	TN		TN	TN		TN	TN		TN	TN		TN	TN		TN	TN		TN	TN		TN	TN
BRCA1	c.94A>C	p.Lys32Gln	p.K32Q	41267783	32	94	7	7	0	FUNC				0.574	0.315	53	1	1	2	24.8	120.53	0	120.53	TN	TN		TN	TN		TN	TN		TN	TN		TN	TN		TN	TN		TN	TN		TN	TN		TN	TN
BRCA1	c.94A>G	p.Lys32Glu	p.K32E	41267783	32	94	7	7	0	FUNC		Uncertain significance	1	0.624	0.477	56	1	1	1	28.3	120.53	16.18	104.35	TN	TN		TN	TN		TN	TN		TN	TN		TN	TN		TN	TN		TN	TN		TN	TN		TN	TN
BRCA1	c.95A>C	p.Lys32Thr	p.K32T	41267782	32	95	7	7	0	FUNC				0.676	0.219	78	-1	-1	-1	27	120.53	9.71	110.82	TN	TN		TN	TN		TN	TN		TN	TN		TN	TN		TN	TN		TN	TN		TN	TN		TN	TN
BRCA1	c.95A>G	p.Lys32Arg	p.K32R	41267782	32	95	7	7	0	FUNC				0.632	0.234	26	3	2	3	23.4	120.53	5.07	115.46	TN	TN		TN	TN		TN	TN		TN	TN		TN	TN		TN	TN		TN	TN		TN	TN		TN	TN
BRCA1	c.95A>T	p.Lys32Met	p.K32M	41267782	32	95	7	7	0	FUNC				0.726	0.58	95	-1	-1	-3	28.1	120.53	61.01	59.52	TN	TN		TN	TN		TN	TN		TN	TN		TN	TN		TN	TN		TN	TN		TN	TN		TN	TN
BRCA1	c.96G>C	p.Lys32Asn	p.K32N	41267781	32	96	7	7	0	FUNC		Uncertain significance	1	0.614	0.476	94	0	0	0	27.7	120.53	4.86	115.67	TN	TN		TN	TN		TN	TN		TN	TN		TN	TN		TN	TN		TN	TN		TN	TN		TN	TN
BRCA1	c.96G>T	p.Lys32Asn	p.K32N	41267781	32	96	7	7	0	FUNC				0.614	0.476	94	0	0	0	29	120.53	4.86	115.67	TN	TN		TN	TN		TN	TN		TN	TN		TN	TN		TN	TN		TN	TN		TN	TN		TN	TN
BRCA1	c.97G>A	p.Glu33Lys	p.E33K	41267780	33	97	7	6	0	FUNC				0.645	0.462	56	1	1	1	27.7	44.6	56.87	-12.27	TN	TN		TN	TN		TN	TN		TN	TN		TN	TN		TN	TN		TN	TN		TN	TN		TN	TN
BRCA1	c.97G>C	p.Glu33Gln	p.E33Q	41267780	33	97	7	6	0	FUNC		Uncertain significance	2	0.555	0.627	29	2	2	3	29.3	44.6	29.27	15.33	TN	TN		TN	TN		TN	TN		TN	TN		TN	TN		TN	TN		TN	TN		TN	TN		TN	TN
BRCA1	c.98A>C	p.Glu33Ala	p.E33A	41267779	33	98	7	6	0	FUNC		Uncertain significance	2	0.708	0.217	107	-1	-1	-2	29.3	44.6	95.68	-51.08	TN	TN		TN	TN		TN	TN		TN	TN		TN	TN		TN	TN		TN	TN		TN	TN		TN	TN
BRCA1	c.98A>T	p.Glu33Val	p.E33V	41267779	33	98	7	6	0	FUNC				0.776	0.705	121	-3	-2	-4	33	44.6	121.34	-76.73	TN	TN		TN	TN		TN	TN		TN	TN		TN	TN		TN	TN		TN	TN		TN	TN		TN	TN
BRCA1	c.99A>C	p.Glu33Asp	p.E33D	41267778	33	99	7	6	0	FUNC				0.588	0.248	45	2	2	2	26.6	44.6	0	44.6	TN	TN		TN	TN		TN	TN		TN	TN		TN	TN		TN	TN		TN	TN		TN	TN		TN	TN
BRCA1	c.99A>T	p.Glu33Asp	p.E33D	41267778	33	99	7	6	0	FUNC				0.588	0.248	45	2	2	2	26.9	44.6	0	44.6	TN	TN		TN	TN		TN	TN		TN	TN		TN	TN		TN	TN		TN	TN		TN	TN		TN	TN
BRCA1	c.100C>G	p.Pro34Ala	p.P34A	41267777	34	100	6	5	4	FUNC				0.8	0.619	27	-1	-1	-1	26.8	0	26.87	-26.87	FP	TN		FP	TN		TN	TN		TN	TN		TN	TN		TN	TN		TN	TN		TN	TN		TN	TN
BRCA1	c.100C>T	p.Pro34Ser	p.P34S	41267777	34	100	6	5	4	LOF		Uncertain significance	2	0.847	0.677	74	-1	-1	-2	31	0	73.35	-73.35	TP	FN		TP	FN		TP	FN		FN	FN		TP	FN		FN	FN		FN	FN		FN	FN		FN	FN
BRCA1	c.101C>A	p.Pro34His	p.P34H	41267776	34	101	6	5	4	LOF				0.827	0.778	77	-2	-2	-4	27.9	0	76.28	-76.28	TP	FN		TP	FN		FN	FN		TP	FN		TP	FN		TP	FN		TP	FN		TP	FN		TP	FN
BRCA1	c.101C>G	p.Pro34Arg	p.P34R	41267776	34	101	6	5	4	LOF				0.85	0.785	103	-2	-2	-3	27.1	0	102.71	-102.71	TP	FN		TP	FN		TP	FN		TP	FN		FN	FN		TP	FN		TP	FN		TP	FN		TP	FN
BRCA1	c.101C>T	p.Pro34Leu	p.P34L	41267776	34	101	6	5	4	LOF		Uncertain significance	2	0.837	0.684	98	-3	-3	-5	31	0	97.78	-97.78	TP	FN		TP	FN		TP	FN		TP	FN		TP	FN		TP	FN		TP	FN		TP	FN		TP	FN
BRCA1	c.103G>A	p.Val35Ile	p.V35I	41267774	35	103	6	4	3	FUNC				0.512	0.638	29	3	3	4	23.4	0	28.68	-29.61	FP	TN		FP	TN		TN	TN		TN	TN		TN	TN		TN	TN		TN	TN		TN	TN		TN	TN
BRCA1	c.104T>A	p.Val35Asp	p.V35D	41267773	35	104	6	4	3	LOF				0.825	0.82	152	-3	-3	-6	29.1	0	152.22	-152.01	TP	FN		TP	FN		TP	FN		TP	FN		TP	FN		TP	FN		TP	FN		TP	FN		TP	FN
BRCA1	c.104T>C	p.Val35Ala	p.V35A	41267773	35	104	6	4	3	LOF				0.701	0.647	64	0	0	-1	26.8	0	65.28	-64.43	TP	FN		TP	FN		FN	FN		FN	FN		FN	FN		FN	FN		FN	FN		FN	FN		FN	FN
BRCA1	c.104T>G	p.Val35Gly	p.V35G	41267773	35	104	6	4	3	LOF				0.817	0.742	109	-3	-3	-6	27	0	109.55	-108.79	TP	FN		TP	FN		TP	FN		TP	FN		TP	FN		TP	FN		TP	FN		TP	FN		TP	FN
BRCA1	c.106T>A	p.Ser36Thr	p.S36T	41267771	36	106	6	2	0	FUNC		Uncertain significance	2	0.605	0.377	58	2	1	2	27.2	99.13	29.38	69.75	TN	TN		TN	TN		TN	TN		TN	TN		TN	TN		TN	TN		TN	TN		TN	TN		TN	TN
BRCA1	c.106T>G	p.Ser36Ala	p.S36A	41267771	36	106	6	2	0	FUNC				0.655	0.184	99	1	1	2	26.3	99.13	0	99.13	TN	TN		TN	TN		TN	TN		TN	TN		TN	TN		TN	TN		TN	TN		TN	TN		TN	TN
BRCA1	c.109A>C	p.Thr37Pro	p.T37P	41267768	37	109	6	5	2	FUNC				0.821	0.714	38	-1	-1	-3	27.5	0	37.56	-37.56	FP	FP		FP	FP		FP	FP		FP	FP		TN	TN		TN	TN		TN	TN		FP	FP		FP	FP
BRCA1	c.109A>G	p.Thr37Ala	p.T37A	41267768	37	109	6	5	2	FUNC				0.738	0.644	58	0	0	0	26.1	0	58.02	-58.02	FP	FP		FP	FP		TN	TN		TN	TN		TN	TN		TN	TN		TN	TN		TN	TN		TN	TN
BRCA1	c.109A>T	p.Thr37Ser	p.T37S	41267768	37	109	6	5	2	FUNC				0.709	0.65	58	2	1	2	26	0	57.75	-57.75	FP	FP		FP	FP		TN	TN		TN	TN		TN	TN		TN	TN		TN	TN		TN	TN		TN	TN
BRCA1	c.110C>A	p.Thr37Lys	p.T37K	41267767	37	110	6	5	2	LOF	LOF	Pathogenic	3	0.823	0.709	78	-1	-1	-1	31	0	77.74	-77.74	TP	TP	TP	FN	FN	FN	TP	TP	TP	TP	TP	TP	TP	TP	TP	TP	TP	TP	TP	TP	TP	TP	TP	TP	TP	TP
BRCA1	c.110C>G	p.Thr37Arg	p.T37R	41267767	37	110	6	5	2	LOF	LOF	Pathogenic/Likely pathogenic	2	0.802	0.707	71	-1	-1	-2	27.7	0	70.97	-70.97	TP	TP	TP	FN	FN	FN	FN	FN	FN	FN	FN	FN	FN	FN	FN	FN	FN	FN	FN	FN	FN	TP	TP	TP	TP	TP
BRCA1	c.112A>C	p.Lys38Gln	p.K38Q	41267765	38	112	7	7	0	FUNC				0.561	0.531	53	1	1	2	24.3	77.74	12.36	65.38	TN	TN		TN	TN		TN	TN		TN	TN		TN	TN		TN	TN		TN	TN		TN	TN		TN	TN
BRCA1	c.112A>G	p.Lys38Glu	p.K38E	41267765	38	112	7	7	0	FUNC				0.567	0.674	56	1	1	1	26.5	77.74	21.68	56.06	TN	TN		TN	TN		TN	TN		TN	TN		TN	TN		TN	TN		TN	TN		TN	TN		TN	TN
BRCA1	c.113A>C	p.Lys38Thr	p.K38T	41267764	38	113	7	7	0	FUNC				0.577	0.534	78	-1	-1	-1	19.05	77.74	0	77.74	TN	TN		TN	TN		TN	TN		TN	TN		TN	TN		TN	TN		TN	TN		TN	TN		TN	TN
BRCA1	c.113A>G	p.Lys38Arg	p.K38R	41267764	38	113	7	7	0	FUNC				0.55	0.339	26	3	2	3	22.7	77.74	5.07	72.67	TN	TN		TN	TN		TN	TN		TN	TN		TN	TN		TN	TN		TN	TN		TN	TN		TN	TN
BRCA1	c.113A>T	p.Lys38Met	p.K38M	41267764	38	113	7	7	0	FUNC				0.637	0.678	95	-1	-1	-3	27.1	77.74	52.12	25.62	TN	TN		TN	TN		TN	TN		TN	TN		TN	TN		TN	TN		TN	TN		TN	TN		TN	TN
BRCA1	c.114G>C	p.Lys38Asn	p.K38N	41267763	38	114	7	7	0	FUNC				0.5	0.663	94	0	0	0	24.1	77.74	43.15	34.59	TN	TN		TN	TN		TN	TN		TN	TN		TN	TN		TN	TN		TN	TN		TN	TN		TN	TN
BRCA1	c.114G>T	p.Lys38Asn	p.K38N	41267763	38	114	7	7	0	FUNC		Uncertain significance	1	0.5	0.663	94	0	0	0	24.5	77.74	43.15	34.59	TN	TN		TN	TN		TN	TN		TN	TN		TN	TN		TN	TN		TN	TN		TN	TN		TN	TN
BRCA1	c.115T>A	p.Cys39Ser	p.C39S	41267762	39	115	7	7	7	LOF	LOF	Pathogenic/Likely pathogenic	2	0.924	0.752	112	-1	-1	-2	25.6	0	111.67	-111.67	TP	TP	TP	TP	TP	TP	TP	FN	FN	TP	FN	FN	TP	TP	TP	TP	FN	FN	TP	FN	FN	TP	FN	FN	TP	FN
BRCA1	c.115T>C	p.Cys39Arg	p.C39R	41267762	39	115	7	7	7	LOF	LOF	Pathogenic	3	0.934	0.87	180	-3	-3	-6	26.8	0	179.53	-179.53	TP	TP	TP	TP	TP	TP	TP	TP	TP	TP	TP	TP	TP	TP	TP	TP	TP	TP	TP	TP	TP	TP	TP	TP	TP	TP
BRCA1	c.115T>G	p.Cys39Gly	p.C39G	41267762	39	115	7	7	7	LOF	LOF	Pathogenic/Likely pathogenic	2	0.94	0.839	159	-3	-3	-6	25.3	0	158.23	-158.23	TP	TP	TP	TP	TP	TP	TP	TP	TP	TP	TP	TP	FN	FN	FN	TP	TP	TP	TP	TP	TP	TP	TP	TP	TP	TP
BRCA1	c.116G>A	p.Cys39Tyr	p.C39Y	41267761	39	116	7	7	7	LOF	LOF	Pathogenic	2	0.932	0.889	194	-3	-2	-5	32	0	193.72	-193.72	TP	TP	TP	TP	TP	TP	TP	TP	TP	TP	TP	TP	TP	TP	TP	TP	TP	TP	TP	TP	TP	TP	TP	TP	TP	TP
BRCA1	c.116G>C	p.Cys39Ser	p.C39S	41267761	39	116	7	7	7	LOF				0.909	0.752	112	-1	-1	-2	28.4	0	111.67	-111.67	TP	TP		TP	TP		FN	FN		TP	FN		TP	TP		TP	FN		TP	FN		TP	FN		TP	FN
BRCA1	c.116G>T	p.Cys39Phe	p.C39F	41267761	39	116	7	7	7	LOF	LOF	Pathogenic/Likely pathogenic	2	0.941	0.88	205	-2	-2	-4	34	0	204.39	-204.39	TP	TP	TP	TP	TP	TP	TP	TP	TP	TP	TP	TP	TP	TP	TP	TP	TP	TP	TP	TP	TP	TP	TP	TP	TP	TP
BRCA1	c.117T>G	p.Cys39Trp	p.C39W	41267760	39	117	7	7	7	LOF	LOF	Pathogenic	2	0.926	0.867	215	-5	-2	-5	27	0	214.36	-214.36	TP	TP	TP	TP	TP	TP	TP	TP	TP	TP	TP	TP	TP	TP	TP	TP	TP	TP	TP	TP	TP	TP	TP	TP	TP	TP
BRCA1	c.118G>A	p.Asp40Asn	p.D40N	41267759	40	118	8	8	0	FUNC		Uncertain significance	2	0.509	0.523	23	2	1	2	33	0	23.01	-23.01	TN	TN		TN	TN		TN	TN		TN	TN		TN	TN		TN	TN		TN	TN		TN	TN		TN	TN
BRCA1	c.118G>C	p.Asp40His	p.D40H	41267759	40	118	8	8	0	FUNC				0.707	0.712	81	0	-1	-2	29.3	0	81.24	-81.24	TN	TN		TN	TN		TN	TN		TN	TN		TN	TN		TN	TN		TN	TN		TN	TN		TN	TN
BRCA1	c.118G>T	p.Asp40Tyr	p.D40Y	41267759	40	118	8	8	0	FUNC				0.748	0.834	160	-2	-3	-6	32	0	159.94	-159.94	TN	TN		TN	TN		TN	TN		TN	TN		TN	TN		TN	TN		TN	TN		TN	TN		TN	TN
BRCA1	c.119A>C	p.Asp40Ala	p.D40A	41267758	40	119	8	8	0	FUNC				0.716	0.791	126	-2	-2	-3	28.8	0	125.75	-125.75	TN	TN		TN	TN		TN	TN		TN	TN		TN	TN		TN	TN		TN	TN		TN	TN		TN	TN
BRCA1	c.119A>G	p.Asp40Gly	p.D40G	41267758	40	119	8	8	0	FUNC				0.668	0.555	94	-1	-1	-3	28.5	0	93.77	-93.77	TN	TN		TN	TN		TN	TN		TN	TN		TN	TN		TN	TN		TN	TN		TN	TN		TN	TN
BRCA1	c.119A>T	p.Asp40Val	p.D40V	41267758	40	119	8	8	0	FUNC				0.774	0.826	152	-3	-3	-6	29.7	0	152.22	-152.01	TN	TN		TN	TN		TN	TN		TN	TN		TN	TN		TN	TN		TN	TN		TN	TN		TN	TN
BRCA1	c.120C>A	p.Asp40Glu	p.D40E	41267757	40	120	8	8	0	FUNC				0.616	0.672	45	2	2	2	26.4	0	44.6	-44.6	TN	TN		TN	TN		TN	TN		TN	TN		TN	TN		TN	TN		TN	TN		TN	TN		TN	TN
BRCA1	c.120C>G	p.Asp40Glu	p.D40E	41267757	40	120	8	8	0	FUNC				0.615	0.672	45	2	2	2	26.1	0	44.6	-44.6	TN	TN		TN	TN		TN	TN		TN	TN		TN	TN		TN	TN		TN	TN		TN	TN		TN	TN
BRCA1	c.121C>A	p.His41Asn	p.H41N	41267756	41	121	8	8	8	LOF		Conflicting interpretations of pathogenicity	1	0.865	0.791	68	1	1	1	28.4	0	68.35	-68.35	TP	TP		TP	TP		FN	FN		TP	TP		TP	TP		TP	TP		TP	TP		TP	TP		TP	TP
BRCA1	c.121C>G	p.His41Asp	p.H41D	41267756	41	121	8	8	8	LOF				0.927	0.777	81	0	-1	-2	24.3	0	81.24	-81.24	TP	TP		TP	TP		TP	TP		FN	FN		FN	FN		TP	TP		TP	TP		TP	TP		TP	TP
BRCA1	c.121C>T	p.His41Tyr	p.H41Y	41267756	41	121	8	8	8	LOF	LOF	Pathogenic/Likely pathogenic	2	0.902	0.8	83	2	2	3	28.1	0	83.33	-83.33	TP	TP	TP	TP	FN	FN	TP	FN	FN	TP	TP	TP	TP	TP	TP	TP	TP	TP	TP	TP	TP	FN	FN	FN	FN	FN
BRCA1	c.122A>C	p.His41Pro	p.H41P	41267755	41	122	8	8	8	LOF				0.952	0.794	77	-2	-2	-4	27.1	0	76.28	-76.28	TP	TP		TP	TP		TP	TP		TP	TP		TP	TP		TP	TP		TP	TP		TP	TP		TP	TP
BRCA1	c.122A>G	p.His41Arg	p.H41R	41267755	41	122	8	8	8	LOF	LOF	Pathogenic	3	0.964	0.785	29	0	0	0	25.4	0	28.82	-28.82	TP	TP	TP	TP	FN	FN	TP	TP	TP	TP	FN	FN	TP	FN	FN	TP	FN	FN	TP	FN	FN	TP	TP	TP	TP	TP
BRCA1	c.122A>T	p.His41Leu	p.H41L	41267755	41	122	8	8	8	LOF		Conflicting interpretations of pathogenicity	1	0.957	0.801	99	-2	-3	-5	29.4	0	98.69	-98.69	TP	TP		TP	TP		TP	TP		TP	TP		TP	TP		TP	TP		TP	TP		TP	TP		TP	TP
BRCA1	c.123C>A	p.His41Gln	p.H41Q	41267754	41	123	8	8	8	LOF				0.87	0.795	24	1	0	1	26.3	0	24.08	-24.08	TP	TP		TP	TP		TP	FN		TP	TP		TP	TP		TP	FN		TP	FN		TP	TP		TP	TP
BRCA1	c.123C>G	p.His41Gln	p.H41Q	41267754	41	123	8	8	8	LOF				0.87	0.795	24	1	0	1	26	0	24.08	-24.08	TP	TP		TP	TP		TP	FN		TP	TP		TP	TP		TP	FN		TP	FN		TP	TP		TP	TP
BRCA1	c.124A>C	p.Ile42Leu	p.I42L	41267753	42	124	7	7	0	FUNC		Uncertain significance	2	0.56	0.511	5	2	2	2	28.9	108.57	4.86	103.96	TN	TN		TN	TN		TN	TN		TN	TN		TN	TN		TN	TN		TN	TN		TN	TN		TN	TN
BRCA1	c.124A>G	p.Ile42Val	p.I42V	41267753	42	124	7	7	0	FUNC		Conflicting interpretations of pathogenicity	1	0.481	0.21	29	3	3	4	25.3	108.57	0	108.82	TN	TN		TN	TN		TN	TN		TN	TN		TN	TN		TN	TN		TN	TN		TN	TN		TN	TN
BRCA1	c.124A>T	p.Ile42Leu	p.I42L	41267753	42	124	7	7	0	FUNC				0.56	0.511	5	2	2	2	29.5	108.57	4.86	103.96	TN	TN		TN	TN		TN	TN		TN	TN		TN	TN		TN	TN		TN	TN		TN	TN		TN	TN
BRCA1	c.125T>A	p.Ile42Lys	p.I42K	41267752	42	125	7	7	0	FUNC				0.765	0.589	102	-3	-3	-5	28.3	108.57	15.27	93.55	TN	TN		TN	TN		TN	TN		TN	TN		TN	TN		TN	TN		TN	TN		TN	TN		TN	TN
BRCA1	c.125T>C	p.Ile42Thr	p.I42T	41267752	42	125	7	7	0	FUNC				0.599	0.489	89	-1	-1	-2	24.6	108.57	24.32	85.52	TN	TN		TN	TN		TN	TN		TN	TN		TN	TN		TN	TN		TN	TN		TN	TN		TN	TN
BRCA1	c.125T>G	p.Ile42Arg	p.I42R	41267752	42	125	7	7	0	FUNC				0.76	0.81	97	-3	-3	-5	23.6	108.57	13.17	95.65	TN	TN		TN	TN		TN	TN		TN	TN		TN	TN		TN	TN		TN	TN		TN	TN		TN	TN
BRCA1	c.126A>G	p.Ile42Met	p.I42M	41267751	42	126	7	7	0	FUNC				0.611	0.646	10	2	1	2	26.4	108.57	0	108.82	TN	TN		TN	TN		TN	TN		TN	TN		TN	TN		TN	TN		TN	TN		TN	TN		TN	TN
BRCA1	c.128T>A	p.Phe43Tyr	p.F43Y	41267749	43	128	8	2	1	FUNC				0.66	0.522	22	3	3	4	27.4	0	21.61	-21.61	FP	TN		TN	TN		TN	TN		TN	TN		FP	TN		TN	TN		TN	TN		TN	TN		TN	TN
BRCA1	c.129T>A	p.Phe43Leu	p.F43L	41267748	43	129	8	2	1	LOF				0.799	0.724	22	1	0	0	23.9	0	21.82	-21.82	FN	FN		FN	FN		FN	FN		FN	FN		FN	FN		FN	FN		FN	FN		FN	FN		FN	FN
BRCA1	c.130T>A	p.Cys44Ser	p.C44S	41267747	44	130	7	7	7	LOF	LOF	Pathogenic	3	0.952	0.686	112	-1	-1	-2	26.2	0	111.67	-111.67	TP	TP	TP	TP	TP	TP	TP	TP	TP	TP	FN	FN	TP	TP	TP	TP	FN	FN	TP	FN	FN	TP	FN	FN	TP	FN
BRCA1	c.130T>C	p.Cys44Arg	p.C44R	41267747	44	130	7	7	7	LOF	LOF	Pathogenic	1	0.951	0.864	180	-3	-3	-6	27.4	0	179.53	-179.53	TP	TP	TP	TP	TP	TP	TP	TP	TP	TP	TP	TP	TP	TP	TP	TP	TP	TP	TP	TP	TP	TP	TP	TP	TP	TP
BRCA1	c.130T>G	p.Cys44Gly	p.C44G	41267747	44	130	7	7	7	LOF				0.955	0.802	159	-3	-3	-6	25.8	0	158.23	-158.23	TP	TP		TP	TP		TP	TP		TP	TP		TP	TP		TP	TP		TP	TP		TP	TP		TP	TP
BRCA1	c.131G>A	p.Cys44Tyr	p.C44Y	41267746	44	131	7	7	7	LOF	LOF	Pathogenic	3	0.853	0.867	194	-3	-2	-5	24.1	0	193.72	-193.72	TP	TP	TP	TP	TP	TP	FN	FN	FN	TP	TP	TP	FN	FN	FN	TP	TP	TP	TP	TP	TP	TP	TP	TP	TP	TP
BRCA1	c.131G>C	p.Cys44Ser	p.C44S	41267746	44	131	7	7	7	LOF				0.925	0.686	112	-1	-1	-2	27.2	0	111.67	-111.67	TP	TP		TP	TP		TP	TP		TP	FN		TP	TP		TP	FN		TP	FN		TP	FN		TP	FN
BRCA1	c.131G>T	p.Cys44Phe	p.C44F	41267746	44	131	7	7	7	LOF	LOF	Pathogenic	3	0.933	0.866	205	-2	-2	-4	25	0	204.39	-204.39	TP	TP	TP	TP	TP	TP	TP	TP	TP	TP	TP	TP	TP	TP	TP	TP	TP	TP	TP	TP	TP	TP	TP	TP	TP	TP
BRCA1	c.132C>G	p.Cys44Trp	p.C44W	41267745	44	132	7	7	7	LOF	LOF	Likely pathogenic	1	0.933	0.824	215	-5	-2	-5	29.4	0	214.36	-214.36	TP	TP	TP	TP	TP	TP	TP	TP	TP	TP	TP	TP	TP	TP	TP	TP	TP	TP	TP	TP	TP	TP	TP	TP	TP	TP
BRCA1	c.137T>A	p.Phe46Tyr	p.F46Y	41258548	46	137	5	5	0	FUNC				0.647	0.688	22	3	3	4	26.3	0	21.61	-21.61	TN	TN		TN	TN		TN	TN		TN	TN		TN	TN		TN	TN		TN	TN		TN	TN		TN	TN
BRCA1	c.137T>C	p.Phe46Ser	p.F46S	41258548	46	137	5	5	0	FUNC				0.661	0.721	155	-2	-2	-4	27.7	0	154.81	-154.81	TN	TN		TN	TN		TN	TN		TN	TN		TN	TN		TN	TN		TN	TN		TN	TN		TN	TN
BRCA1	c.137T>G	p.Phe46Cys	p.F46C	41258548	46	137	5	5	0	FUNC				0.797	0.72	205	-2	-2	-4	26.1	0	204.39	-204.39	TN	TN		TN	TN		TN	TN		TN	TN		TN	TN		TN	TN		TN	TN		TN	TN		TN	TN
BRCA1	c.138T>A	p.Phe46Leu	p.F46L	41258547	46	138	5	5	0	FUNC				0.624	0.661	22	1	0	0	25.8	0	21.82	-21.82	TN	TN		TN	TN		TN	TN		TN	TN		TN	TN		TN	TN		TN	TN		TN	TN		TN	TN
BRCA1	c.138T>G	p.Phe46Leu	p.F46L	41258547	46	138	5	5	0	FUNC				0.624	0.661	22	1	0	0	25.5	0	21.82	-21.82	TN	TN		TN	TN		TN	TN		TN	TN		TN	TN		TN	TN		TN	TN		TN	TN		TN	TN
BRCA1	c.139T>C	p.Cys47Arg	p.C47R	41258546	47	139	7	6	6	LOF		Conflicting interpretations of pathogenicity	1	0.938	0.839	180	-3	-3	-6	25.7	0	179.53	-179.53	TP	TP		TP	TP		TP	TP		TP	TP		TP	TP		TP	TP		TP	TP		TP	TP		TP	TP
BRCA1	c.139T>G	p.Cys47Gly	p.C47G	41258546	47	139	7	6	6	LOF	LOF	Likely pathogenic	1	0.94	0.753	159	-3	-3	-6	22.8	0	158.23	-158.23	TP	TP	TP	TP	TP	TP	TP	TP	TP	TP	FN	FN	FN	FN	FN	TP	FN	FN	TP	FN	FN	TP	TP	TP	TP	TP
BRCA1	c.140G>A	p.Cys47Tyr	p.C47Y	41258545	47	140	7	6	6	LOF	LOF	Pathogenic	3	0.919	0.84	194	-3	-2	-5	26.4	0	193.72	-193.72	TP	TP	TP	TP	TP	TP	TP	TP	TP	TP	TP	TP	TP	TP	TP	TP	TP	TP	TP	TP	TP	TP	TP	TP	TP	TP
BRCA1	c.140G>C	p.Cys47Ser	p.C47S	41258545	47	140	7	6	6	LOF				0.905	0.689	112	-1	-1	-2	23	0	111.67	-111.67	TP	TP		TP	TP		TP	FN		FN	FN		TP	TP		FN	FN		FN	FN		FN	FN		FN	FN
BRCA1	c.140G>T	p.Cys47Phe	p.C47F	41258545	47	140	7	6	6	LOF	LOF	Pathogenic/Likely pathogenic	2	0.917	0.821	205	-2	-2	-4	24.1	0	204.39	-204.39	TP	TP	TP	TP	TP	TP	TP	FN	FN	TP	TP	TP	TP	TP	TP	TP	TP	TP	TP	TP	TP	TP	FN	FN	TP	TP
BRCA1	c.141C>G	p.Cys47Trp	p.C47W	41258544	47	141	7	6	6	LOF				0.881	0.82	215	-5	-2	-5	25.6	0	214.36	-214.36	TP	TP		TP	TP		FN	FN		TP	TP		TP	TP		TP	TP		TP	TP		TP	TP		TP	TP
BRCA1	c.142A>C	p.Met48Leu	p.M48L	41258543	48	142	9	9	2	FUNC				0.601	0.504	15	2	2	3	23.3	20.52	14.3	7.22	FP	TN		FP	TN		TN	TN		TN	TN		TN	TN		TN	TN		TN	TN		TN	TN		TN	TN
BRCA1	c.142A>G	p.Met48Val	p.M48V	41258543	48	142	9	9	2	FUNC		Uncertain significance	0	0.646	0.349	21	1	1	1	20.2	20.52	0	21.52	FP	TN		FP	TN		TN	TN		TN	TN		TN	TN		TN	TN		TN	TN		TN	TN		TN	TN
BRCA1	c.142A>T	p.Met48Leu	p.M48L	41258543	48	142	9	9	2	FUNC				0.601	0.504	15	2	2	3	23.5	20.52	14.3	7.22	FP	TN		FP	TN		TN	TN		TN	TN		TN	TN		TN	TN		TN	TN		TN	TN		TN	TN
BRCA1	c.143T>A	p.Met48Lys	p.M48K	41258542	48	143	9	9	2	LOF				0.732	0.746	95	-1	-1	-3	25.9	20.52	91.39	-69.87	TP	FN		FN	FN		FN	FN		TP	FN		TP	FN		TP	FN		TP	FN		TP	FN		TP	FN
BRCA1	c.143T>C	p.Met48Thr	p.M48T	41258542	48	143	9	9	2	FUNC				0.72	0.646	81	-1	-1	-1	22.9	20.52	69.84	-47.98	FP	TN		FP	TN		TN	TN		TN	TN		TN	TN		TN	TN		TN	TN		FP	TN		FP	TN
BRCA1	c.143T>G	p.Met48Arg	p.M48R	41258542	48	143	9	9	2	LOF				0.751	0.719	91	-1	-1	-3	25.6	20.52	88.91	-67.39	TP	FN		FN	FN		TP	FN		FN	FN		FN	FN		FN	FN		FN	FN		TP	FN		TP	FN
BRCA1	c.144G>A	p.Met48Ile	p.M48I	41258541	48	144	9	9	2	FUNC		Conflicting interpretations of pathogenicity	1	0.532	0.157	10	2	1	2	24.1	20.52	10.12	11.4	FP	TN		FP	TN		TN	TN		TN	TN		TN	TN		TN	TN		TN	TN		TN	TN		TN	TN
BRCA1	c.144G>C	p.Met48Ile	p.M48I	41258541	48	144	9	9	2	FUNC				0.532	0.157	10	2	1	2	23.8	20.52	10.12	11.4	FP	TN		FP	TN		TN	TN		TN	TN		TN	TN		TN	TN		TN	TN		TN	TN		TN	TN
BRCA1	c.144G>T	p.Met48Ile	p.M48I	41258541	48	144	9	9	2	FUNC				0.532	0.157	10	2	1	2	24.5	20.52	10.12	11.4	FP	TN		FP	TN		TN	TN		TN	TN		TN	TN		TN	TN		TN	TN		TN	TN		TN	TN
BRCA1	c.145C>A	p.Leu49Met	p.L49M	41258540	49	145	5	4	1	FUNC				0.568	0.476	15	2	2	3	24.5	21.82	10.12	11.7	FP	TN		TN	TN		TN	TN		TN	TN		TN	TN		TN	TN		TN	TN		TN	TN		TN	TN
BRCA1	c.146T>A	p.Leu49Gln	p.L49Q	41258539	49	146	5	4	1	FUNC				0.608	0.663	113	-2	-2	-4	26.3	21.82	108.57	-86.75	FP	TN		TN	TN		TN	TN		TN	TN		TN	TN		FP	TN		FP	TN		TN	TN		TN	TN
BRCA1	c.146T>C	p.Leu49Pro	p.L49P	41258539	49	146	5	4	1	LOF				0.741	0.711	98	-3	-3	-5	27.2	21.82	95.38	-73.56	FN	FN		FN	FN		FN	FN		FN	FN		FN	FN		FN	FN		FN	FN		FN	FN		FN	FN
BRCA1	c.146T>G	p.Leu49Arg	p.L49R	41258539	49	146	5	4	1	FUNC		Uncertain significance	2	0.649	0.721	102	-2	-2	-4	26.6	21.82	96.69	-74.87	FP	TN		TN	TN		TN	TN		FP	TN		TN	TN		FP	TN		FP	TN		TN	TN		TN	TN
BRCA1	c.148A>C	p.Lys50Gln	p.K50Q	41258537	50	148	7	7	0	FUNC				0.597	0.208	53	1	1	2	26.2	119.86	0	119.86	TN	TN		TN	TN		TN	TN		TN	TN		TN	TN		TN	TN		TN	TN		TN	TN		TN	TN
BRCA1	c.148A>G	p.Lys50Glu	p.K50E	41258537	50	148	7	7	0	FUNC				0.605	0.349	56	1	1	1	26.3	119.86	16.31	103.55	TN	TN		TN	TN		TN	TN		TN	TN		TN	TN		TN	TN		TN	TN		TN	TN		TN	TN
BRCA1	c.149A>C	p.Lys50Thr	p.K50T	41258536	50	149	7	7	0	FUNC				0.663	0.609	78	-1	-1	-1	27.3	119.86	0	119.86	TN	TN		TN	TN		TN	TN		TN	TN		TN	TN		TN	TN		TN	TN		TN	TN		TN	TN
BRCA1	c.149A>G	p.Lys50Arg	p.K50R	41258536	50	149	7	7	0	FUNC				0.578	0.475	26	3	2	3	23.2	119.86	5.07	114.79	TN	TN		TN	TN		TN	TN		TN	TN		TN	TN		TN	TN		TN	TN		TN	TN		TN	TN
BRCA1	c.149A>T	p.Lys50Ile	p.K50I	41258536	50	149	7	7	0	FUNC				0.749	0.642	102	-3	-3	-5	29.7	119.86	46.93	72.93	TN	TN		TN	TN		TN	TN		TN	TN		TN	TN		TN	TN		TN	TN		TN	TN		TN	TN
BRCA1	c.150A>C	p.Lys50Asn	p.K50N	41258535	50	150	7	7	0	FUNC				0.603	0.608	94	0	0	0	26.5	119.86	30.6	89.26	TN	TN		TN	TN		TN	TN		TN	TN		TN	TN		TN	TN		TN	TN		TN	TN		TN	TN
BRCA1	c.150A>T	p.Lys50Asn	p.K50N	41258535	50	150	7	7	0	FUNC		Uncertain significance	1	0.604	0.608	94	0	0	0	27.7	119.86	30.6	89.26	TN	TN		TN	TN		TN	TN		TN	TN		TN	TN		TN	TN		TN	TN		TN	TN		TN	TN
BRCA1	c.151C>A	p.Leu51Ile	p.L51I	41258534	51	151	6	6	1	FUNC				0.659	0.481	5	2	2	2	26.4	0	4.86	-4.86	FP	TN		TN	TN		TN	TN		TN	TN		TN	TN		TN	TN		TN	TN		TN	TN		TN	TN
BRCA1	c.151C>G	p.Leu51Val	p.L51V	41258534	51	151	6	6	1	FUNC				0.68	0.237	32	1	1	1	24.8	0	30.92	-31.78	FP	TN		TN	TN		TN	TN		TN	TN		TN	TN		TN	TN		TN	TN		TN	TN		TN	TN
BRCA1	c.151C>T	p.Leu51Phe	p.L51F	41258534	51	151	6	6	1	FUNC				0.688	0.601	22	1	0	0	24.4	0	21.82	-21.82	FP	TN		TN	TN		TN	TN		TN	TN		TN	TN		TN	TN		TN	TN		TN	TN		TN	TN
BRCA1	c.152T>A	p.Leu51His	p.L51H	41258533	51	152	6	6	1	FUNC				0.704	0.713	99	-2	-3	-5	27.3	0	98.69	-98.69	FP	TN		TN	TN		TN	TN		TN	TN		TN	TN		FP	TN		FP	TN		TN	TN		TN	TN
BRCA1	c.152T>C	p.Leu51Pro	p.L51P	41258533	51	152	6	6	1	LOF		Uncertain significance	0	0.821	0.758	98	-3	-3	-5	27.9	0	97.78	-97.78	FN	FN		FN	FN		FN	FN		FN	FN		FN	FN		FN	FN		FN	FN		FN	FN		FN	FN
BRCA1	c.152T>G	p.Leu51Arg	p.L51R	41258533	51	152	6	6	1	FUNC				0.788	0.742	102	-2	-2	-4	27.2	0	101.88	-101.88	FP	TN		TN	TN		TN	TN		TN	TN		TN	TN		FP	TN		FP	TN		TN	TN		TN	TN
BRCA1	c.154C>A	p.Leu52Ile	p.L52I	41258531	52	154	6	3	0	FUNC		Conflicting interpretations of pathogenicity	1	0.629	0.275	5	2	2	2	25.1	0	4.86	-4.86	TN	TN		TN	TN		TN	TN		TN	TN		TN	TN		TN	TN		TN	TN		TN	TN		TN	TN
BRCA1	c.154C>G	p.Leu52Val	p.L52V	41258531	52	154	6	3	0	FUNC				0.686	0.602	32	1	1	1	26.5	0	30.92	-31.78	TN	TN		TN	TN		TN	TN		TN	TN		TN	TN		TN	TN		TN	TN		TN	TN		TN	TN
BRCA1	c.154C>T	p.Leu52Phe	p.L52F	41258531	52	154	6	3	0	FUNC		Conflicting interpretations of pathogenicity	1	0.683	0.617	22	1	0	0	28.3	0	21.82	-21.82	TN	TN		TN	TN		TN	TN		TN	TN		TN	TN		TN	TN		TN	TN		TN	TN		TN	TN
BRCA1	c.157A>C	p.Asn53His	p.N53H	41258528	53	157	8	6	0	FUNC				0.496	0.347	68	1	1	1	23.7	75.61	24.03	51.58	TN	TN		TN	TN		TN	TN		TN	TN		TN	TN		TN	TN		TN	TN		TN	TN		TN	TN
BRCA1	c.157A>G	p.Asn53Asp	p.N53D	41258528	53	157	8	6	0	FUNC				0.499	0.27	23	2	1	2	22.8	75.61	22.66	52.95	TN	TN		TN	TN		TN	TN		TN	TN		TN	TN		TN	TN		TN	TN		TN	TN		TN	TN
BRCA1	c.157A>T	p.Asn53Tyr	p.N53Y	41258528	53	157	8	6	0	FUNC				0.628	0.597	143	-2	-2	-4	24.7	75.61	85.28	-9.67	TN	TN		TN	TN		TN	TN		TN	TN		TN	TN		TN	TN		TN	TN		TN	TN		TN	TN
BRCA1	c.158A>G	p.Asn53Ser	p.N53S	41258527	53	158	8	6	0	FUNC		Uncertain significance	1	0.423	0.117	46	1	1	1	17.68	75.61	0	75.61	TN	TN		TN	TN		TN	TN		TN	TN		TN	TN		TN	TN		TN	TN		TN	TN		TN	TN
BRCA1	c.158A>T	p.Asn53Ile	p.N53I	41258527	53	158	8	6	0	FUNC				0.651	0.427	149	-2	-3	-6	25	75.61	92.84	-17.23	TN	TN		TN	TN		TN	TN		TN	TN		TN	TN		TN	TN		TN	TN		TN	TN		TN	TN
BRCA1	c.159C>G	p.Asn53Lys	p.N53K	41258526	53	159	8	6	0	FUNC				0.619	0.476	94	0	0	0	25.4	75.61	51.63	23.98	TN	TN		TN	TN		TN	TN		TN	TN		TN	TN		TN	TN		TN	TN		TN	TN		TN	TN
BRCA1	c.160C>A	p.Gln54Lys	p.Q54K	41258525	54	160	7	7	0	FUNC		Uncertain significance	1	0.575	0.116	53	1	1	2	13.64	123.62	0	123.62	TN	TN		TN	TN		TN	TN		TN	TN		TN	TN		TN	TN		TN	TN		TN	TN		TN	TN
BRCA1	c.160C>G	p.Gln54Glu	p.Q54E	41258525	54	160	7	7	0	FUNC				0.577	0.135	29	2	2	3	21.7	123.62	16.18	107.44	TN	TN		TN	TN		TN	TN		TN	TN		TN	TN		TN	TN		TN	TN		TN	TN		TN	TN
BRCA1	c.161A>C	p.Gln54Pro	p.Q54P	41258524	54	161	7	7	0	FUNC				0.7	0.719	76	-1	-1	-3	25.6	123.62	9.71	113.91	TN	TN		TN	TN		TN	TN		TN	TN		TN	TN		TN	TN		TN	TN		TN	TN		TN	TN
BRCA1	c.161A>G	p.Gln54Arg	p.Q54R	41258524	54	161	7	7	0	FUNC		Uncertain significance	1	0.616	0.214	43	1	1	1	23.1	123.62	5.07	118.55	TN	TN		TN	TN		TN	TN		TN	TN		TN	TN		TN	TN		TN	TN		TN	TN		TN	TN
BRCA1	c.161A>T	p.Gln54Leu	p.Q54L	41258524	54	161	7	7	0	FUNC				0.696	0.249	113	-2	-2	-4	26.3	123.62	64.02	59.6	TN	TN		TN	TN		TN	TN		TN	TN		TN	TN		TN	TN		TN	TN		TN	TN		TN	TN
BRCA1	c.162G>C	p.Gln54His	p.Q54H	41258523	54	162	7	7	0	FUNC		Uncertain significance	1	0.593	0.224	24	1	0	1	21.4	123.62	0	123.62	TN	TN		TN	TN		TN	TN		TN	TN		TN	TN		TN	TN		TN	TN		TN	TN		TN	TN
BRCA1	c.162G>T	p.Gln54His	p.Q54H	41258523	54	162	7	7	0	FUNC				0.593	0.224	24	1	0	1	22.4	123.62	0	123.62	TN	TN		TN	TN		TN	TN		TN	TN		TN	TN		TN	TN		TN	TN		TN	TN		TN	TN
BRCA1	c.163A>C	p.Lys55Gln	p.K55Q	41258522	55	163	7	7	0	FUNC				0.675	0.612	53	1	1	2	25.6	124.29	0	124.29	TN	TN		TN	TN		TN	TN		TN	TN		TN	TN		TN	TN		TN	TN		TN	TN		TN	TN
BRCA1	c.163A>G	p.Lys55Glu	p.K55E	41258522	55	163	7	7	0	FUNC				0.668	0.585	56	1	1	1	25.3	124.29	16.18	108.11	TN	TN		TN	TN		TN	TN		TN	TN		TN	TN		TN	TN		TN	TN		TN	TN		TN	TN
BRCA1	c.164A>C	p.Lys55Thr	p.K55T	41258521	55	164	7	7	0	FUNC				0.662	0.61	78	-1	-1	-1	24.8	124.29	9.71	114.58	TN	TN		TN	TN		TN	TN		TN	TN		TN	TN		TN	TN		TN	TN		TN	TN		TN	TN
BRCA1	c.164A>G	p.Lys55Arg	p.K55R	41258521	55	164	7	7	0	FUNC		Uncertain significance	1	0.516	0.206	26	3	2	3	14.13	124.29	0	124.29	TN	TN		TN	TN		TN	TN		TN	TN		TN	TN		TN	TN		TN	TN		TN	TN		TN	TN
BRCA1	c.164A>T	p.Lys55Met	p.K55M	41258521	55	164	7	7	0	FUNC				0.756	0.653	95	-1	-1	-3	25.8	124.29	61.01	63.28	TN	TN		TN	TN		TN	TN		TN	TN		TN	TN		TN	TN		TN	TN		TN	TN		TN	TN
BRCA1	c.165G>C	p.Lys55Asn	p.K55N	41258520	55	165	7	7	0	FUNC				0.576	0.546	94	0	0	0	26.8	124.29	4.86	119.43	TN	TN		TN	TN		TN	TN		TN	TN		TN	TN		TN	TN		TN	TN		TN	TN		TN	TN
BRCA1	c.165G>T	p.Lys55Asn	p.K55N	41258520	55	165	7	7	0	FUNC				0.576	0.546	94	0	0	0	27.7	124.29	4.86	119.43	TN	TN		TN	TN		TN	TN		TN	TN		TN	TN		TN	TN		TN	TN		TN	TN		TN	TN
BRCA1	c.166A>C	p.Lys56Gln	p.K56Q	41258519	56	166	7	7	0	FUNC				0.637	0.154	53	1	1	2	25.7	53.23	0	53.23	TN	TN		TN	TN		TN	TN		TN	TN		TN	TN		TN	TN		TN	TN		TN	TN		TN	TN
BRCA1	c.166A>G	p.Lys56Glu	p.K56E	41258519	56	166	7	7	0	FUNC				0.648	0.263	56	1	1	1	25.7	53.23	16.44	36.79	TN	TN		TN	TN		TN	TN		TN	TN		TN	TN		TN	TN		TN	TN		TN	TN		TN	TN
BRCA1	c.167A>C	p.Lys56Thr	p.K56T	41258518	56	167	7	7	0	FUNC				0.688	0.351	78	-1	-1	-1	25.6	53.23	39.2	14.03	TN	TN		TN	TN		TN	TN		TN	TN		TN	TN		TN	TN		TN	TN		TN	TN		TN	TN
BRCA1	c.167A>G	p.Lys56Arg	p.K56R	41258518	56	167	7	7	0	FUNC				0.63	0.185	26	3	2	3	22.5	53.23	5.07	48.16	TN	TN		TN	TN		TN	TN		TN	TN		TN	TN		TN	TN		TN	TN		TN	TN		TN	TN
BRCA1	c.167A>T	p.Lys56Ile	p.K56I	41258518	56	167	7	7	0	FUNC				0.741	0.257	102	-3	-3	-5	27	53.23	88.72	-35.49	TN	TN		TN	TN		TN	TN		TN	TN		TN	TN		TN	TN		TN	TN		TN	TN		TN	TN
BRCA1	c.168A>C	p.Lys56Asn	p.K56N	41258517	56	168	7	7	0	FUNC				0.531	0.276	94	0	0	0	24.7	53.23	42.43	10.8	TN	TN		TN	TN		TN	TN		TN	TN		TN	TN		TN	TN		TN	TN		TN	TN		TN	TN
BRCA1	c.168A>T	p.Lys56Asn	p.K56N	41258517	56	168	7	7	0	FUNC				0.531	0.276	94	0	0	0	24.8	53.23	42.43	10.8	TN	TN		TN	TN		TN	TN		TN	TN		TN	TN		TN	TN		TN	TN		TN	TN		TN	TN
BRCA1	c.169G>C	p.Gly57Arg	p.G57R	41258516	57	169	6	3	0	FUNC		Uncertain significance	2	0.604	0.659	125	-2	-2	-4	29.8	102.2	68.9	33.3	TN	TN		TN	TN		TN	TN		TN	TN		TN	TN		TN	TN		TN	TN		TN	TN		TN	TN
BRCA1	c.170G>C	p.Gly57Ala	p.G57A	41258515	57	170	6	3	0	FUNC		Uncertain significance	2	0.608	0.203	60	0	0	0	25.2	102.2	26.78	75.42	TN	TN		TN	TN		TN	TN		TN	TN		TN	TN		TN	TN		TN	TN		TN	TN		TN	TN
BRCA1	c.170G>T	p.Gly57Val	p.G57V	41258515	57	170	6	3	0	FUNC				0.653	0.596	109	-3	-3	-6	27.7	102.2	52.3	50.46	TN	TN		TN	TN		TN	TN		TN	TN		TN	TN		TN	TN		TN	TN		TN	TN		TN	TN
BRCA1	c.172C>A	p.Pro58Thr	p.P58T	41258513	58	172	6	5	1	FUNC		Uncertain significance	2	0.641	0.164	38	-1	-1	-3	22.9	157.85	0	157.85	FP	TN		TN	TN		TN	TN		TN	TN		TN	TN		TN	TN		TN	TN		TN	TN		TN	TN
BRCA1	c.172C>G	p.Pro58Ala	p.P58A	41258513	58	172	6	5	1	FUNC		Uncertain significance	2	0.696	0.151	27	-1	-1	-1	12.35	157.85	1.01	156.84	FP	TN		TN	TN		FP	TN		TN	TN		TN	TN		TN	TN		FP	TN		TN	TN		TN	TN
BRCA1	c.173C>A	p.Pro58His	p.P58H	41258512	58	173	6	5	1	LOF				0.65	0.209	77	-2	-2	-4	25.1	157.85	0	157.85	FN	FN		FN	FN		FN	FN		FN	FN		FN	FN		FN	FN		FN	FN		FN	FN		FN	FN
BRCA1	c.173C>G	p.Pro58Arg	p.P58R	41258512	58	173	6	5	1	FUNC				0.649	0.22	103	-2	-2	-3	24.7	157.85	5.07	152.78	FP	TN		TN	TN		TN	TN		FP	TN		TN	TN		FP	TN		FP	TN		TN	TN		TN	TN
BRCA1	c.173C>T	p.Pro58Leu	p.P58L	41258512	58	173	6	5	1	FUNC				0.731	0.203	98	-3	-3	-5	23	157.85	16.18	141.67	FP	TN		TN	TN		FP	TN		TN	TN		TN	TN		FP	TN		FP	TN		FP	TN		FP	TN
BRCA1	c.175T>A	p.Ser59Thr	p.S59T	41258510	59	175	4	4	0	FUNC				0.555	0.21	58	2	1	2	23.3	142.37	0	142.37	TN	TN		TN	TN		TN	TN		TN	TN		TN	TN		TN	TN		TN	TN		TN	TN		TN	TN
BRCA1	c.175T>C	p.Ser59Pro	p.S59P	41258510	59	175	4	4	0	FUNC				0.651	0.601	74	-1	-1	-2	26.9	142.37	0	142.37	TN	TN		TN	TN		TN	TN		TN	TN		TN	TN		TN	TN		TN	TN		TN	TN		TN	TN
BRCA1	c.175T>G	p.Ser59Ala	p.S59A	41258510	59	175	4	4	0	FUNC				0.556	0.127	99	1	1	2	17.47	142.37	0	142.37	TN	TN		TN	TN		TN	TN		TN	TN		TN	TN		TN	TN		TN	TN		TN	TN		TN	TN
BRCA1	c.176C>T	p.Ser59Leu	p.S59L	41258509	59	176	4	4	0	FUNC		Uncertain significance	2	0.66	0.579	145	-3	-2	-4	23	142.37	4.86	137.51	TN	TN		TN	TN		TN	TN		TN	TN		TN	TN		TN	TN		TN	TN		TN	TN		TN	TN
BRCA1	c.178C>A	p.Gln60Lys	p.Q60K	41258507	60	178	7	7	0	FUNC				0.626	0.183	53	1	1	2	26	127.11	4.12	122.99	TN	TN		TN	TN		TN	TN		TN	TN		TN	TN		TN	TN		TN	TN		TN	TN		TN	TN
BRCA1	c.178C>G	p.Gln60Glu	p.Q60E	41258507	60	178	7	7	0	FUNC				0.564	0.171	29	2	2	3	23.2	127.11	11.33	115.78	TN	TN		TN	TN		TN	TN		TN	TN		TN	TN		TN	TN		TN	TN		TN	TN		TN	TN
BRCA1	c.179A>C	p.Gln60Pro	p.Q60P	41258506	60	179	7	7	0	FUNC				0.693	0.365	76	-1	-1	-3	26.3	127.11	0	127.11	TN	TN		TN	TN		TN	TN		TN	TN		TN	TN		TN	TN		TN	TN		TN	TN		TN	TN
BRCA1	c.179A>G	p.Gln60Arg	p.Q60R	41258506	60	179	7	7	0	FUNC		Uncertain significance	2	0.674	0.208	43	1	1	1	25.5	127.11	0	127.11	TN	TN		TN	TN		TN	TN		TN	TN		TN	TN		TN	TN		TN	TN		TN	TN		TN	TN
BRCA1	c.179A>T	p.Gln60Leu	p.Q60L	41258506	60	179	7	7	0	FUNC				0.699	0.27	113	-2	-2	-4	24.6	127.11	56.87	70.24	TN	TN		TN	TN		TN	TN		TN	TN		TN	TN		TN	TN		TN	TN		TN	TN		TN	TN
BRCA1	c.180G>C	p.Gln60His	p.Q60H	41258505	60	180	7	7	0	FUNC				0.561	0.263	24	1	0	1	24.6	127.11	0	127.11	TN	TN		TN	TN		TN	TN		TN	TN		TN	TN		TN	TN		TN	TN		TN	TN		TN	TN
BRCA1	c.180G>T	p.Gln60His	p.Q60H	41258505	60	180	7	7	0	FUNC				0.561	0.263	24	1	0	1	25.1	127.11	0	127.11	TN	TN		TN	TN		TN	TN		TN	TN		TN	TN		TN	TN		TN	TN		TN	TN		TN	TN
BRCA1	c.181T>A	p.Cys61Ser	p.C61S	41258504	61	181	7	6	6	LOF	LOF	Pathogenic	2	0.917	0.719	112	-1	-1	-2	24.7	0	111.67	-111.67	TP	TP	TP	TP	TP	TP	TP	FN	FN	TP	TP	TP	TP	TP	TP	TP	FN	FN	TP	FN	FN	TP	FN	FN	TP	FN
BRCA1	c.181T>G	p.Cys61Gly	p.C61G	41258504	61	181	7	6	6	LOF	LOF	Pathogenic	3	0.948	0.711	159	-3	-3	-6	24.5	0	158.23	-158.23	TP	TP	TP	TP	TP	TP	TP	TP	TP	FN	FN	FN	FN	FN	FN	TP	TP	TP	TP	TP	TP	TP	TP	TP	TP	TP
BRCA1	c.182G>A	p.Cys61Tyr	p.C61Y	41258503	61	182	7	6	6	LOF	LOF	Pathogenic/Likely pathogenic	2	0.96	0.825	194	-3	-2	-5	28.5	0	193.72	-193.72	TP	TP	TP	TP	TP	TP	TP	TP	TP	TP	TP	TP	TP	TP	TP	TP	TP	TP	TP	TP	TP	TP	TP	TP	TP	TP
BRCA1	c.182G>C	p.Cys61Ser	p.C61S	41258503	61	182	7	6	6	LOF				0.922	0.719	112	-1	-1	-2	26.5	0	111.67	-111.67	TP	TP		TP	TP		TP	TP		TP	TP		TP	TP		TP	FN		TP	FN		TP	FN		TP	FN
BRCA1	c.182G>T	p.Cys61Phe	p.C61F	41258503	61	182	7	6	6	LOF				0.956	0.774	205	-2	-2	-4	31	0	204.39	-204.39	TP	TP		TP	TP		TP	TP		TP	TP		TP	TP		TP	TP		TP	TP		TP	TP		TP	TP
BRCA1	c.183T>G	p.Cys61Trp	p.C61W	41258502	61	183	7	6	6	LOF				0.907	0.801	215	-5	-2	-5	26.5	0	214.36	-214.36	TP	TP		TP	TP		FN	FN		TP	TP		TP	TP		TP	TP		TP	TP		TP	TP		TP	TP
BRCA1	c.184C>G	p.Pro62Ala	p.P62A	41258501	62	184	6	4	0	FUNC				0.859	0.577	27	-1	-1	-1	24.4	0	26.87	-26.87	TN	TN		TN	TN		TN	TN		TN	TN		TN	TN		TN	TN		TN	TN		TN	TN		TN	TN
BRCA1	c.184C>T	p.Pro62Ser	p.P62S	41258501	62	184	6	4	0	FUNC				0.888	0.687	74	-1	-1	-2	26.8	0	73.35	-73.35	TN	TN		TN	TN		TN	TN		TN	TN		TN	TN		TN	TN		TN	TN		TN	TN		TN	TN
BRCA1	c.185C>G	p.Pro62Arg	p.P62R	41258500	62	185	6	4	0	FUNC		Uncertain significance	1	0.899	0.683	103	-2	-2	-3	26	0	102.71	-102.71	TN	TN		TN	TN		TN	TN		TN	TN		TN	TN		TN	TN		TN	TN		TN	TN		TN	TN
BRCA1	c.185C>T	p.Pro62Leu	p.P62L	41258500	62	185	6	4	0	FUNC		Uncertain significance	1	0.919	0.64	98	-3	-3	-5	24.2	0	97.78	-97.78	TN	TN		TN	TN		TN	TN		TN	TN		TN	TN		TN	TN		TN	TN		TN	TN		TN	TN
BRCA1	c.187T>A	p.Leu63Ile	p.L63I	41258498	63	187	5	5	0	FUNC				0.57	0.238	5	2	2	2	24.6	30.92	0	31.78	TN	TN		TN	TN		TN	TN		TN	TN		TN	TN		TN	TN		TN	TN		TN	TN		TN	TN
BRCA1	c.187T>G	p.Leu63Val	p.L63V	41258498	63	187	5	5	0	FUNC				0.559	0.165	32	1	1	1	23.6	30.92	0	31.78	TN	TN		TN	TN		TN	TN		TN	TN		TN	TN		TN	TN		TN	TN		TN	TN		TN	TN
BRCA1	c.188T>C	p.Leu63Ser	p.L63S	41258497	63	188	5	5	0	FUNC				0.75	0.646	145	-3	-2	-4	26.6	30.92	123.47	-91.25	TN	TN		TN	TN		TN	TN		TN	TN		TN	TN		TN	TN		TN	TN		TN	TN		TN	TN
BRCA1	c.189A>C	p.Leu63Phe	p.L63F	41258496	63	189	5	5	0	FUNC				0.613	0.473	22	1	0	0	25.8	30.92	21.28	10.5	TN	TN		TN	TN		TN	TN		TN	TN		TN	TN		TN	TN		TN	TN		TN	TN		TN	TN
BRCA1	c.189A>T	p.Leu63Phe	p.L63F	41258496	63	189	5	5	0	FUNC		Uncertain significance	2	0.613	0.473	22	1	0	0	26.2	30.92	21.28	10.5	TN	TN		TN	TN		TN	TN		TN	TN		TN	TN		TN	TN		TN	TN		TN	TN		TN	TN
BRCA1	c.190T>A	p.Cys64Ser	p.C64S	41258495	64	190	7	7	7	LOF				0.926	0.704	112	-1	-1	-2	25.1	0	111.67	-111.67	TP	TP		TP	TP		TP	TP		TP	FN		TP	TP		TP	FN		TP	FN		TP	FN		TP	FN
BRCA1	c.190T>C	p.Cys64Arg	p.C64R	41258495	64	190	7	7	7	LOF	LOF	Pathogenic	2	0.938	0.793	180	-3	-3	-6	26.2	0	179.53	-179.53	TP	TP	TP	TP	TP	TP	TP	TP	TP	TP	TP	TP	TP	TP	TP	TP	TP	TP	TP	TP	TP	TP	TP	TP	TP	TP
BRCA1	c.190T>G	p.Cys64Gly	p.C64G	41258495	64	190	7	7	7	LOF	LOF	Pathogenic	2	0.947	0.727	159	-3	-3	-6	25	0	158.23	-158.23	TP	TP	TP	TP	TP	TP	TP	TP	TP	TP	TP	TP	FN	FN	FN	TP	TP	TP	TP	TP	TP	TP	TP	TP	TP	TP
BRCA1	c.191G>A	p.Cys64Tyr	p.C64Y	41258494	64	191	7	7	7	LOF	LOF	Pathogenic	3	0.954	0.78	194	-3	-2	-5	28.3	0	193.72	-193.72	TP	TP	TP	TP	TP	TP	TP	TP	TP	TP	TP	TP	TP	TP	TP	TP	TP	TP	TP	TP	TP	TP	TP	TP	TP	TP
BRCA1	c.191G>C	p.Cys64Ser	p.C64S	41258494	64	191	7	7	7	LOF	LOF	Pathogenic	1	0.922	0.704	112	-1	-1	-2	26.5	0	111.67	-111.67	TP	TP	TP	TP	TP	TP	FN	FN	FN	TP	FN	FN	TP	TP	TP	TP	FN	FN	TP	FN	FN	TP	FN	FN	TP	FN
BRCA1	c.191G>T	p.Cys64Phe	p.C64F	41258494	64	191	7	7	7	LOF				0.947	0.8	205	-2	-2	-4	32	0	204.39	-204.39	TP	TP		TP	TP		TP	TP		TP	TP		TP	TP		TP	TP		TP	TP		TP	TP		TP	TP
BRCA1	c.192T>G	p.Cys64Trp	p.C64W	41258493	64	192	7	7	7	LOF	LOF	Pathogenic/Likely pathogenic	2	0.937	0.817	215	-5	-2	-5	27	0	214.36	-214.36	TP	TP	TP	TP	TP	TP	TP	TP	TP	TP	TP	TP	TP	TP	TP	TP	TP	TP	TP	TP	TP	TP	TP	TP	TP	TP
BRCA1	c.193A>C	p.Lys65Gln	p.K65Q	41258492	65	193	7	7	0	FUNC				0.657	0.678	53	1	1	2	27.3	0	53.23	-53.23	TN	TN		TN	TN		TN	TN		TN	TN		TN	TN		TN	TN		TN	TN		TN	TN		TN	TN
BRCA1	c.193A>G	p.Lys65Glu	p.K65E	41258492	65	193	7	7	0	FUNC		Uncertain significance	2	0.67	0.684	56	1	1	1	27.2	0	56.87	-56.87	TN	TN		TN	TN		TN	TN		TN	TN		TN	TN		TN	TN		TN	TN		TN	TN		TN	TN
BRCA1	c.194A>C	p.Lys65Thr	p.K65T	41258491	65	194	7	7	0	FUNC				0.732	0.682	78	-1	-1	-1	27.1	0	77.74	-77.74	TN	TN		TN	TN		TN	TN		TN	TN		TN	TN		TN	TN		TN	TN		TN	TN		TN	TN
BRCA1	c.194A>G	p.Lys65Arg	p.K65R	41258491	65	194	7	7	0	FUNC				0.67	0.445	26	3	2	3	23.2	0	26	-26	TN	TN		TN	TN		TN	TN		TN	TN		TN	TN		TN	TN		TN	TN		TN	TN		TN	TN
BRCA1	c.194A>T	p.Lys65Met	p.K65M	41258491	65	194	7	7	0	FUNC				0.749	0.618	95	-1	-1	-3	28.6	0	94.49	-94.49	TN	TN		TN	TN		TN	TN		TN	TN		TN	TN		TN	TN		TN	TN		TN	TN		TN	TN
BRCA1	c.195G>C	p.Lys65Asn	p.K65N	41258490	65	195	7	7	0	FUNC				0.62	0.383	94	0	0	0	24.7	0	93.88	-93.88	TN	TN		TN	TN		TN	TN		TN	TN		TN	TN		TN	TN		TN	TN		TN	TN		TN	TN
BRCA1	c.195G>T	p.Lys65Asn	p.K65N	41258490	65	195	7	7	0	FUNC				0.62	0.383	94	0	0	0	25.2	0	93.88	-93.88	TN	TN		TN	TN		TN	TN		TN	TN		TN	TN		TN	TN		TN	TN		TN	TN		TN	TN
BRCA1	c.196A>C	p.Asn66His	p.N66H	41258489	66	196	8	8	1	FUNC				0.61	0.237	68	1	1	1	25.8	163.23	0	163.23	FP	TN		TN	TN		TN	TN		TN	TN		TN	TN		TN	TN		TN	TN		TN	TN		TN	TN
BRCA1	c.196A>G	p.Asn66Asp	p.N66D	41258489	66	196	8	8	1	FUNC				0.621	0.231	23	2	1	2	23.4	163.23	22.66	140.57	FP	TN		TN	TN		TN	TN		TN	TN		TN	TN		TN	TN		TN	TN		TN	TN		TN	TN
BRCA1	c.196A>T	p.Asn66Tyr	p.N66Y	41258489	66	196	8	8	1	LOF				0.77	0.41	143	-2	-2	-4	28.5	163.23	25.33	137.9	FN	FN		FN	FN		FN	FN		FN	FN		FN	FN		FN	FN		FN	FN		FN	FN		FN	FN
BRCA1	c.197A>C	p.Asn66Thr	p.N66T	41258488	66	197	8	8	1	FUNC				0.62	0.12	65	0	0	0	22.9	163.23	0	163.23	FP	TN		TN	TN		TN	TN		TN	TN		TN	TN		TN	TN		TN	TN		TN	TN		TN	TN
BRCA1	c.197A>G	p.Asn66Ser	p.N66S	41258488	66	197	8	8	1	FUNC				0.485	0.125	46	1	1	1	12.77	163.23	0	163.23	FP	TN		TN	TN		TN	TN		TN	TN		TN	TN		TN	TN		TN	TN		TN	TN		TN	TN
BRCA1	c.197A>T	p.Asn66Ile	p.N66I	41258488	66	197	8	8	1	FUNC				0.66	0.233	149	-2	-3	-6	26.5	163.23	0	163.23	FP	TN		TN	TN		TN	TN		TN	TN		TN	TN		FP	TN		TN	TN		TN	TN		FP	TN
BRCA1	c.198T>A	p.Asn66Lys	p.N66K	41258487	66	198	8	8	1	FUNC		Uncertain significance	1	0.554	0.327	94	0	0	0	25	163.23	8.11	155.12	FP	TN		TN	TN		TN	TN		TN	TN		TN	TN		TN	TN		TN	TN		TN	TN		TN	TN
BRCA1	c.198T>G	p.Asn66Lys	p.N66K	41258487	66	198	8	8	1	FUNC				0.553	0.327	94	0	0	0	24.9	163.23	8.11	155.12	FP	TN		TN	TN		TN	TN		TN	TN		TN	TN		TN	TN		TN	TN		TN	TN		TN	TN
BRCA1	c.199G>A	p.Asp67Asn	p.D67N	41258486	67	199	8	8	0	FUNC		Uncertain significance	0	0.344	0.151	23	2	1	2	15.96	162.85	0	162.85	TN	TN		TN	TN		TN	TN		TN	TN		TN	TN		TN	TN		TN	TN		TN	TN		TN	TN
BRCA1	c.199G>C	p.Asp67His	p.D67H	41258486	67	199	8	8	0	FUNC				0.592	0.231	81	0	-1	-2	14.32	162.85	0	162.85	TN	TN		TN	TN		TN	TN		TN	TN		TN	TN		TN	TN		TN	TN		TN	TN		TN	TN
BRCA1	c.199G>T	p.Asp67Tyr	p.D67Y	41258486	67	199	8	8	0	FUNC	FUNC	Benign	3	0.658	0.408	160	-2	-3	-6	18.3	162.85	17.22	145.63	TN	TN	TN	TN	TN	TN	TN	TN	TN	TN	TN	TN	TN	TN	TN	TN	TN	TN	TN	TN	TN	TN	TN	TN	TN	TN
BRCA1	c.200A>C	p.Asp67Ala	p.D67A	41258485	67	200	8	8	0	FUNC		Uncertain significance	1	0.58	0.165	126	-2	-2	-3	21.2	162.85	23.3	139.55	TN	TN		TN	TN		TN	TN		TN	TN		TN	TN		TN	TN		TN	TN		TN	TN		TN	TN
BRCA1	c.200A>G	p.Asp67Gly	p.D67G	41258485	67	200	8	8	0	FUNC				0.589	0.248	94	-1	-1	-3	21.1	162.85	51.67	111.18	TN	TN		TN	TN		TN	TN		TN	TN		TN	TN		TN	TN		TN	TN		TN	TN		TN	TN
BRCA1	c.200A>T	p.Asp67Val	p.D67V	41258485	67	200	8	8	0	FUNC		Uncertain significance	2	0.652	0.229	152	-3	-3	-6	22.1	162.85	0	162.85	TN	TN		TN	TN		TN	TN		TN	TN		TN	TN		TN	TN		TN	TN		TN	TN		TN	TN
BRCA1	c.201T>A	p.Asp67Glu	p.D67E	41258484	67	201	8	8	0	FUNC				0.562	0.065	45	2	2	2	7.333	162.85	0	162.85	TN	TN		TN	TN		TN	TN		TN	TN		TN	TN		TN	TN		TN	TN		TN	TN		TN	TN
BRCA1	c.201T>G	p.Asp67Glu	p.D67E	41258484	67	201	8	8	0	FUNC		Uncertain significance	1	0.562	0.065	45	2	2	2	7.074	162.85	0	162.85	TN	TN		TN	TN		TN	TN		TN	TN		TN	TN		TN	TN		TN	TN		TN	TN		TN	TN
BRCA1	c.202A>C	p.Ile68Leu	p.I68L	41258483	68	202	7	7	2	FUNC				0.597	0.496	5	2	2	2	23.4	28.68	4.86	24.75	FP	TN		FP	TN		TN	TN		TN	TN		TN	TN		TN	TN		TN	TN		TN	TN		TN	TN
BRCA1	c.202A>G	p.Ile68Val	p.I68V	41258483	68	202	7	7	2	FUNC		Uncertain significance	2	0.604	0.091	29	3	3	4	9.557	28.68	0	29.61	FP	TN		FP	TN		TN	TN		TN	TN		TN	TN		TN	TN		TN	TN		TN	TN		TN	TN
BRCA1	c.202A>T	p.Ile68Leu	p.I68L	41258483	68	202	7	7	2	FUNC				0.596	0.496	5	2	2	2	23.5	28.68	4.86	24.75	FP	TN		FP	TN		TN	TN		TN	TN		TN	TN		TN	TN		TN	TN		TN	TN		TN	TN
BRCA1	c.203T>A	p.Ile68Lys	p.I68K	41258482	68	203	7	7	2	LOF		Uncertain significance	2	0.84	0.638	102	-3	-3	-5	27.8	28.68	90.65	-61.04	TP	FN		FN	FN		TP	FN		TP	FN		TP	FN		TP	FN		TP	FN		TP	FN		TP	FN
BRCA1	c.203T>C	p.Ile68Thr	p.I68T	41258482	68	203	7	7	2	FUNC		Uncertain significance	1	0.776	0.472	89	-1	-1	-2	23.5	28.68	69.84	-39.89	FP	TN		FP	TN		TN	TN		TN	TN		TN	TN		TN	TN		TN	TN		TN	TN		TN	TN
BRCA1	c.203T>G	p.Ile68Arg	p.I68R	41258482	68	203	7	7	2	LOF		Uncertain significance	2	0.84	0.595	97	-3	-3	-5	26	28.68	87.8	-58.19	TP	FN		FN	FN		TP	FN		FN	FN		FN	FN		FN	FN		FN	FN		TP	FN		TP	FN
BRCA1	c.204A>G	p.Ile68Met	p.I68M	41258481	68	204	7	7	2	FUNC				0.646	0.584	10	2	1	2	24.9	28.68	0	29.61	FP	TN		FP	TN		TN	TN		TN	TN		TN	TN		TN	TN		TN	TN		TN	TN		TN	TN
BRCA1	c.205A>C	p.Thr69Pro	p.T69P	41258480	69	205	6	6	0	FUNC				0.707	0.623	38	-1	-1	-3	26.7	0	37.56	-37.56	TN	TN		TN	TN		TN	TN		TN	TN		TN	TN		TN	TN		TN	TN		TN	TN		TN	TN
BRCA1	c.205A>G	p.Thr69Ala	p.T69A	41258480	69	205	6	6	0	FUNC				0.669	0.471	58	0	0	0	24.8	0	58.02	-58.02	TN	TN		TN	TN		TN	TN		TN	TN		TN	TN		TN	TN		TN	TN		TN	TN		TN	TN
BRCA1	c.205A>T	p.Thr69Ser	p.T69S	41258480	69	205	6	6	0	FUNC				0.671	0.366	58	2	1	2	25.5	0	57.75	-57.75	TN	TN		TN	TN		TN	TN		TN	TN		TN	TN		TN	TN		TN	TN		TN	TN		TN	TN
BRCA1	c.206C>A	p.Thr69Asn	p.T69N	41258479	69	206	6	6	0	FUNC		Uncertain significance	0	0.604	0.482	65	0	0	0	26.2	0	64.77	-64.77	TN	TN		TN	TN		TN	TN		TN	TN		TN	TN		TN	TN		TN	TN		TN	TN		TN	TN
BRCA1	c.206C>G	p.Thr69Ser	p.T69S	41258479	69	206	6	6	0	FUNC				0.646	0.366	58	2	1	2	25.7	0	57.75	-57.75	TN	TN		TN	TN		TN	TN		TN	TN		TN	TN		TN	TN		TN	TN		TN	TN		TN	TN
BRCA1	c.206C>T	p.Thr69Ile	p.T69I	41258479	69	206	6	6	0	FUNC		Uncertain significance	2	0.642	0.63	89	-1	-1	-2	27.1	0	89.28	-89.28	TN	TN		TN	TN		TN	TN		TN	TN		TN	TN		TN	TN		TN	TN		TN	TN		TN	TN
BRCA1	c.208A>C	p.Lys70Gln	p.K70Q	41258477	70	208	7	7	1	FUNC				0.674	0.48	53	1	1	2	26.1	26	38.19	-12.19	FP	TN		TN	TN		FP	TN		FP	TN		FP	TN		TN	TN		TN	TN		TN	TN		TN	TN
BRCA1	c.208A>G	p.Lys70Glu	p.K70E	41258477	70	208	7	7	1	FUNC				0.679	0.457	56	1	1	1	26.3	26	44	-18	FP	TN		TN	TN		FP	TN		TN	TN		FP	TN		TN	TN		TN	TN		TN	TN		TN	TN
BRCA1	c.209A>C	p.Lys70Thr	p.K70T	41258476	70	209	7	7	1	FUNC				0.686	0.467	78	-1	-1	-1	27	26	66.45	-40.45	FP	TN		TN	TN		FP	TN		TN	TN		FP	TN		TN	TN		TN	TN		FP	TN		FP	TN
BRCA1	c.209A>G	p.Lys70Arg	p.K70R	41258476	70	209	7	7	1	FUNC				0.588	0.276	26	3	2	3	23.1	26	0	26	FP	TN		TN	TN		TN	TN		TN	TN		TN	TN		TN	TN		TN	TN		TN	TN		TN	TN
BRCA1	c.209A>T	p.Lys70Ile	p.K70I	41258476	70	209	7	7	1	FUNC				0.749	0.447	102	-3	-3	-5	29.3	26	89.09	-63.09	FP	TN		TN	TN		FP	TN		TN	TN		FP	TN		FP	TN		FP	TN		FP	TN		FP	TN
BRCA1	c.210A>C	p.Lys70Asn	p.K70N	41258475	70	210	7	7	1	FUNC				0.607	0.477	94	0	0	0	25.6	26	79.24	-53.24	FP	TN		TN	TN		FP	TN		FP	TN		TN	TN		TN	TN		TN	TN		TN	TN		TN	TN
BRCA1	c.210A>T	p.Lys70Asn	p.K70N	41258475	70	210	7	7	1	LOF				0.607	0.477	94	0	0	0	25.8	26	79.24	-53.24	FN	FN		FN	FN		FN	FN		FN	FN		FN	FN		FN	FN		FN	FN		FN	FN		FN	FN
BRCA1	c.215G>A	p.Ser72Asn	p.S72N	41256971	72	215	5	4	1	LOF				0.429	0.519	46	1	1	1	24.2	0	46.24	-46.24	FN	FN		FN	FN		FN	FN		FN	FN		FN	FN		FN	FN		FN	FN		FN	FN		FN	FN
BRCA1	c.215G>C	p.Ser72Thr	p.S72T	41256971	72	215	5	4	1	FUNC				0.545	0.518	58	2	1	2	27.1	0	57.75	-57.75	FP	TN		TN	TN		FP	TN		TN	TN		FP	TN		FP	TN		FP	TN		TN	TN		TN	TN
BRCA1	c.216C>A	p.Ser72Arg	p.S72R	41256970	72	216	5	4	1	FUNC		Uncertain significance	1	0.57	0.571	110	-1	-1	-2	26.2	0	109.21	-109.21	FP	TN		TN	TN		FP	TN		FP	TN		FP	TN		FP	TN		FP	TN		FP	TN		FP	TN
BRCA1	c.216C>G	p.Ser72Arg	p.S72R	41256970	72	216	5	4	1	FUNC		Uncertain significance	2	0.57	0.571	110	-1	-1	-2	25.9	0	109.21	-109.21	FP	TN		TN	TN		FP	TN		FP	TN		FP	TN		FP	TN		FP	TN		FP	TN		FP	TN
BRCA1	c.217C>G	p.Leu73Val	p.L73V	41256969	73	217	5	4	2	FUNC				0.606	0.491	32	1	1	1	22.9	0	30.92	-31.78	FP	TN		FP	TN		TN	TN		TN	TN		TN	TN		TN	TN		TN	TN		TN	TN		TN	TN
BRCA1	c.218T>A	p.Leu73Gln	p.L73Q	41256968	73	218	5	4	2	LOF				0.743	0.681	113	-2	-2	-4	24	0	112.44	-112.44	TP	FN		FN	FN		FN	FN		FN	FN		FN	FN		TP	FN		TP	FN		TP	FN		TP	FN
BRCA1	c.218T>C	p.Leu73Pro	p.L73P	41256968	73	218	5	4	2	FUNC				0.786	0.753	98	-3	-3	-5	28.3	0	97.78	-97.78	FP	TN		FP	TN		FP	TN		FP	TN		FP	TN		TN	TN		TN	TN		FP	TN		FP	TN
BRCA1	c.218T>G	p.Leu73Arg	p.L73R	41256968	73	218	5	4	2	LOF				0.753	0.772	102	-2	-2	-4	27.6	0	101.88	-101.88	TP	FN		FN	FN		TP	FN		TP	FN		TP	FN		FN	FN		FN	FN		TP	FN		TP	FN
BRCA1	c.220C>G	p.Gln74Glu	p.Q74E	41256966	74	220	7	5	0	FUNC				0.604	0.475	29	2	2	3	22.2	86.39	16.31	70.08	TN	TN		TN	TN		TN	TN		TN	TN		TN	TN		TN	TN		TN	TN		TN	TN		TN	TN
BRCA1	c.221A>C	p.Gln74Pro	p.Q74P	41256965	74	221	7	5	0	FUNC				0.685	0.58	76	-1	-1	-3	25.4	86.39	30.46	55.93	TN	TN		TN	TN		TN	TN		TN	TN		TN	TN		TN	TN		TN	TN		TN	TN		TN	TN
BRCA1	c.221A>G	p.Gln74Arg	p.Q74R	41256965	74	221	7	5	0	FUNC				0.535	0.34	43	1	1	1	23.1	86.39	0	86.39	TN	TN		TN	TN		TN	TN		TN	TN		TN	TN		TN	TN		TN	TN		TN	TN		TN	TN
BRCA1	c.222A>C	p.Gln74His	p.Q74H	41256964	74	222	7	5	0	FUNC		Uncertain significance	2	0.559	0.357	24	1	0	1	24.2	86.39	0	86.39	TN	TN		TN	TN		TN	TN		TN	TN		TN	TN		TN	TN		TN	TN		TN	TN		TN	TN
BRCA1	c.222A>T	p.Gln74His	p.Q74H	41256964	74	222	7	5	0	FUNC				0.563	0.357	24	1	0	1	24.2	86.39	0	86.39	TN	TN		TN	TN		TN	TN		TN	TN		TN	TN		TN	TN		TN	TN		TN	TN		TN	TN
BRCA1	c.223G>A	p.Glu75Lys	p.E75K	41256963	75	223	7	5	0	FUNC				0.617	0.38	56	1	1	1	33	135.3	0	135.3	TN	TN		TN	TN		TN	TN		TN	TN		TN	TN		TN	TN		TN	TN		TN	TN		TN	TN
BRCA1	c.224A>C	p.Glu75Ala	p.E75A	41256962	75	224	7	5	0	FUNC				0.638	0.475	107	-1	-1	-2	26.3	135.3	26.94	108.36	TN	TN		TN	TN		TN	TN		TN	TN		TN	TN		TN	TN		TN	TN		TN	TN		TN	TN
BRCA1	c.224A>G	p.Glu75Gly	p.E75G	41256962	75	224	7	5	0	FUNC				0.543	0.187	98	-2	-2	-4	24.3	135.3	0	135.3	TN	TN		TN	TN		TN	TN		TN	TN		TN	TN		TN	TN		TN	TN		TN	TN		TN	TN
BRCA1	c.225A>C	p.Glu75Asp	p.E75D	41256961	75	225	7	5	0	FUNC				0.522	0.325	45	2	2	2	25.8	135.3	33.56	101.74	TN	TN		TN	TN		TN	TN		TN	TN		TN	TN		TN	TN		TN	TN		TN	TN		TN	TN
BRCA1	c.225A>T	p.Glu75Asp	p.E75D	41256961	75	225	7	5	0	FUNC				0.522	0.325	45	2	2	2	26	135.3	33.56	101.74	TN	TN		TN	TN		TN	TN		TN	TN		TN	TN		TN	TN		TN	TN		TN	TN		TN	TN
BRCA1	c.226A>C	p.Ser76Arg	p.S76R	41256960	76	226	8	6	0	FUNC				0.731	0.59	110	-1	-1	-2	28.7	46.24	83.23	-36.99	TN	TN		TN	TN		TN	TN		TN	TN		TN	TN		TN	TN		TN	TN		TN	TN		TN	TN
BRCA1	c.226A>G	p.Ser76Gly	p.S76G	41256960	76	226	8	6	0	FUNC				0.734	0.376	56	0	0	-1	26.2	46.24	50.15	-3.91	TN	TN		TN	TN		TN	TN		TN	TN		TN	TN		TN	TN		TN	TN		TN	TN		TN	TN
BRCA1	c.226A>T	p.Ser76Cys	p.S76C	41256960	76	226	8	6	0	FUNC				0.758	0.448	112	-1	-1	-2	27.9	46.24	109.21	-62.97	TN	TN		TN	TN		TN	TN		TN	TN		TN	TN		TN	TN		TN	TN		TN	TN		TN	TN
BRCA1	c.227G>A	p.Ser76Asn	p.S76N	41256959	76	227	8	6	0	FUNC				0.503	0.17	46	1	1	1	24.2	46.24	0	46.24	TN	TN		TN	TN		TN	TN		TN	TN		TN	TN		TN	TN		TN	TN		TN	TN		TN	TN
BRCA1	c.227G>C	p.Ser76Thr	p.S76T	41256959	76	227	8	6	0	FUNC				0.678	0.315	58	2	1	2	23.7	46.24	43.96	2.28	TN	TN		TN	TN		TN	TN		TN	TN		TN	TN		TN	TN		TN	TN		TN	TN		TN	TN
BRCA1	c.228T>A	p.Ser76Arg	p.S76R	41256958	76	228	8	6	0	FUNC				0.696	0.59	110	-1	-1	-2	26.6	46.24	83.23	-36.99	TN	TN		TN	TN		TN	TN		TN	TN		TN	TN		TN	TN		TN	TN		TN	TN		TN	TN
BRCA1	c.229A>C	p.Thr77Pro	p.T77P	41256957	77	229	6	6	0	FUNC		Uncertain significance	1	0.673	0.225	38	-1	-1	-3	23.4	118.54	0	118.54	TN	TN		TN	TN		TN	TN		TN	TN		TN	TN		TN	TN		TN	TN		TN	TN		TN	TN
BRCA1	c.229A>G	p.Thr77Ala	p.T77A	41256957	77	229	6	6	0	FUNC				0.577	0.26	58	0	0	0	23.3	118.54	26.8	91.74	TN	TN		TN	TN		TN	TN		TN	TN		TN	TN		TN	TN		TN	TN		TN	TN		TN	TN
BRCA1	c.229A>T	p.Thr77Ser	p.T77S	41256957	77	229	6	6	0	FUNC				0.535	0.231	58	2	1	2	23.2	118.54	0	118.54	TN	TN		TN	TN		TN	TN		TN	TN		TN	TN		TN	TN		TN	TN		TN	TN		TN	TN
BRCA1	c.230C>A	p.Thr77Lys	p.T77K	41256956	77	230	6	6	0	FUNC				0.651	0.364	78	-1	-1	-1	32	118.54	23.66	94.88	TN	TN		TN	TN		TN	TN		TN	TN		TN	TN		TN	TN		TN	TN		TN	TN		TN	TN
BRCA1	c.230C>G	p.Thr77Arg	p.T77R	41256956	77	230	6	6	0	FUNC		Uncertain significance	1	0.597	0.456	71	-1	-1	-2	24.4	118.54	28.37	90.17	TN	TN		TN	TN		TN	TN		TN	TN		TN	TN		TN	TN		TN	TN		TN	TN		TN	TN
BRCA1	c.230C>T	p.Thr77Met	p.T77M	41256956	77	230	6	6	0	FUNC		Uncertain significance	2	0.625	0.254	81	-1	-1	-1	32	118.54	46.75	71.79	TN	TN		TN	TN		TN	TN		TN	TN		TN	TN		TN	TN		TN	TN		TN	TN		TN	TN
BRCA1	c.232A>G	p.Arg78Gly	p.R78G	41256954	78	232	6	6	0	FUNC				0.792	0.289	125	-2	-2	-4	26.7	126.06	0	126.06	TN	TN		TN	TN		TN	TN		TN	TN		TN	TN		TN	TN		TN	TN		TN	TN		TN	TN
BRCA1	c.233G>A	p.Arg78Lys	p.R78K	41256953	78	233	6	6	0	FUNC				0.652	0.227	26	3	2	3	29.6	126.06	25.51	100.55	TN	TN		TN	TN		TN	TN		TN	TN		TN	TN		TN	TN		TN	TN		TN	TN		TN	TN
BRCA1	c.233G>C	p.Arg78Thr	p.R78T	41256953	78	233	6	6	0	FUNC				0.741	0.488	71	-1	-1	-2	28.2	126.06	6.47	119.59	TN	TN		TN	TN		TN	TN		TN	TN		TN	TN		TN	TN		TN	TN		TN	TN		TN	TN
BRCA1	c.233G>T	p.Arg78Ile	p.R78I	41256953	78	233	6	6	0	FUNC		Uncertain significance	1	0.771	0.608	97	-3	-3	-5	33	126.06	75.99	50.07	TN	TN		TN	TN		TN	TN		TN	TN		TN	TN		TN	TN		TN	TN		TN	TN		TN	TN
BRCA1	c.234A>C	p.Arg78Ser	p.R78S	41256952	78	234	6	6	0	FUNC				0.673	0.491	110	-1	-1	-2	27	126.06	36.4	89.66	TN	TN		TN	TN		TN	TN		TN	TN		TN	TN		TN	TN		TN	TN		TN	TN		TN	TN
BRCA1	c.234A>T	p.Arg78Ser	p.R78S	41256952	78	234	6	6	0	FUNC				0.672	0.491	110	-1	-1	-2	28.2	126.06	36.4	89.66	TN	TN		TN	TN		TN	TN		TN	TN		TN	TN		TN	TN		TN	TN		TN	TN		TN	TN
BRCA1	c.235T>C	p.Phe79Leu	p.F79L	41256951	79	235	8	7	0	FUNC				0.728	0.355	22	1	0	0	29	21.82	0	21.82	TN	TN		TN	TN		TN	TN		TN	TN		TN	TN		TN	TN		TN	TN		TN	TN		TN	TN
BRCA1	c.235T>G	p.Phe79Val	p.F79V	41256951	79	235	8	7	0	FUNC		Uncertain significance	1	0.76	0.571	50	0	-1	-2	27.4	21.82	28.68	-7.79	TN	TN		TN	TN		TN	TN		TN	TN		TN	TN		TN	TN		TN	TN		TN	TN		TN	TN
BRCA1	c.236T>A	p.Phe79Tyr	p.F79Y	41256950	79	236	8	7	0	FUNC				0.728	0.635	22	3	3	4	27.4	21.82	21.61	0.21	TN	TN		TN	TN		TN	TN		TN	TN		TN	TN		TN	TN		TN	TN		TN	TN		TN	TN
BRCA1	c.236T>C	p.Phe79Ser	p.F79S	41256950	79	236	8	7	0	FUNC				0.85	0.712	155	-2	-2	-4	24.7	21.82	141.8	-119.98	TN	TN		TN	TN		TN	TN		TN	TN		TN	TN		TN	TN		TN	TN		TN	TN		TN	TN
BRCA1	c.236T>G	p.Phe79Cys	p.F79C	41256950	79	236	8	7	0	FUNC				0.801	0.767	205	-2	-2	-4	26.9	21.82	197.25	-175.43	TN	TN		TN	TN		TN	TN		TN	TN		TN	TN		TN	TN		TN	TN		TN	TN		TN	TN
BRCA1	c.237T>A	p.Phe79Leu	p.F79L	41256949	79	237	8	7	0	FUNC		Uncertain significance	1	0.75	0.355	22	1	0	0	27.5	21.82	0	21.82	TN	TN		TN	TN		TN	TN		TN	TN		TN	TN		TN	TN		TN	TN		TN	TN		TN	TN
BRCA1	c.237T>G	p.Phe79Leu	p.F79L	41256949	79	237	8	7	0	FUNC				0.75	0.355	22	1	0	0	27	21.82	0	21.82	TN	TN		TN	TN		TN	TN		TN	TN		TN	TN		TN	TN		TN	TN		TN	TN		TN	TN
BRCA1	c.238A>G	p.Ser80Gly	p.S80G	41256948	80	238	8	6	1	FUNC		Uncertain significance	2	0.619	0.24	56	0	0	-1	23.4	130.98	29.56	101.42	FP	TN		TN	TN		TN	TN		TN	TN		TN	TN		TN	TN		TN	TN		TN	TN		TN	TN
BRCA1	c.238A>T	p.Ser80Cys	p.S80C	41256948	80	238	8	6	1	FUNC				0.689	0.374	112	-1	-1	-2	26.4	130.98	109.21	21.77	FP	TN		TN	TN		FP	TN		TN	TN		TN	TN		TN	TN		FP	TN		TN	TN		TN	TN
BRCA1	c.239G>A	p.Ser80Asn	p.S80N	41256947	80	239	8	6	1	FUNC				0.5	0.216	46	1	1	1	24.1	130.98	0	130.98	FP	TN		TN	TN		TN	TN		TN	TN		TN	TN		TN	TN		TN	TN		TN	TN		TN	TN
BRCA1	c.239G>C	p.Ser80Thr	p.S80T	41256947	80	239	8	6	1	FUNC				0.604	0.22	58	2	1	2	25.9	130.98	9.71	121.27	FP	TN		TN	TN		TN	TN		TN	TN		TN	TN		TN	TN		TN	TN		TN	TN		TN	TN
BRCA1	c.239G>T	p.Ser80Ile	p.S80I	41256947	80	239	8	6	1	LOF				0.679	0.47	142	-2	-2	-4	29.6	130.98	68.59	62.39	FN	FN		FN	FN		FN	FN		FN	FN		FN	FN		FN	FN		FN	FN		FN	FN		FN	FN
BRCA1	c.240T>G	p.Ser80Arg	p.S80R	41256946	80	240	8	6	1	FUNC				0.639	0.547	110	-1	-1	-2	25.7	130.98	5.07	125.91	FP	TN		TN	TN		TN	TN		FP	TN		TN	TN		TN	TN		TN	TN		TN	TN		TN	TN
BRCA1	c.241C>A	p.Gln81Lys	p.Q81K	41256945	81	241	7	5	1	FUNC				0.656	0.471	53	1	1	2	25.6	164.25	12.95	151.3	FP	TN		TN	TN		FP	TN		TN	TN		FP	TN		FP	TN		FP	TN		TN	TN		TN	TN
BRCA1	c.242A>C	p.Gln81Pro	p.Q81P	41256944	81	242	7	5	1	FUNC				0.719	0.645	76	-1	-1	-3	26.2	164.25	0	164.25	FP	TN		TN	TN		FP	TN		FP	TN		FP	TN		FP	TN		TN	TN		FP	TN		FP	TN
BRCA1	c.242A>G	p.Gln81Arg	p.Q81R	41256944	81	242	7	5	1	FUNC		Uncertain significance	1	0.614	0.196	43	1	1	1	25.3	164.25	0	164.25	FP	TN		TN	TN		FP	TN		TN	TN		FP	TN		FP	TN		TN	TN		TN	TN		TN	TN
BRCA1	c.242A>T	p.Gln81Leu	p.Q81L	41256944	81	242	7	5	1	FUNC		Uncertain significance	2	0.73	0.361	113	-2	-2	-4	23.8	164.25	0	164.25	FP	TN		TN	TN		FP	TN		TN	TN		TN	TN		FP	TN		TN	TN		FP	TN		FP	TN
BRCA1	c.243A>T	p.Gln81His	p.Q81H	41256943	81	243	7	5	1	LOF				0.56	0.589	24	1	0	1	24.8	164.25	0	164.25	FN	FN		FN	FN		FN	FN		FN	FN		FN	FN		FN	FN		FN	FN		FN	FN		FN	FN
BRCA1	c.244C>A	p.Leu82Ile	p.L82I	41256942	82	244	6	5	4	FUNC				0.564	0.222	5	2	2	2	27	4.86	0	4.86	FP	TN		FP	TN		TN	TN		TN	TN		TN	TN		TN	TN		TN	TN		TN	TN		TN	TN
BRCA1	c.244C>T	p.Leu82Phe	p.L82F	41256942	82	244	6	5	4	LOF				0.693	0.615	22	1	0	0	27.9	4.86	21.28	-16.42	TP	FN		TP	FN		FN	FN		FN	FN		TP	FN		FN	FN		FN	FN		FN	FN		FN	FN
BRCA1	c.245T>A	p.Leu82His	p.L82H	41256941	82	245	6	5	4	LOF				0.775	0.789	99	-2	-3	-5	27.2	4.86	94.34	-89.48	TP	FN		TP	FN		TP	FN		TP	FN		FN	FN		TP	FN		TP	FN		TP	FN		TP	FN
BRCA1	c.245T>C	p.Leu82Pro	p.L82P	41256941	82	245	6	5	4	LOF				0.796	0.757	98	-3	-3	-5	27.9	4.86	95.38	-90.52	TP	FN		TP	FN		TP	FN		TP	FN		TP	FN		TP	FN		TP	FN		TP	FN		TP	FN
BRCA1	c.245T>G	p.Leu82Arg	p.L82R	41256941	82	245	6	5	4	LOF		Uncertain significance	1	0.804	0.789	102	-2	-2	-4	27.3	4.86	97.59	-92.73	TP	FN		TP	FN		TP	FN		TP	FN		TP	FN		TP	FN		TP	FN		TP	FN		TP	FN
BRCA1	c.247G>A	p.Val83Ile	p.V83I	41256939	83	247	6	5	2	FUNC		Uncertain significance	1	0.575	0.202	29	3	3	4	24.3	93.66	0	93.66	FP	TN		FP	TN		TN	TN		TN	TN		TN	TN		TN	TN		TN	TN		TN	TN		TN	TN
BRCA1	c.247G>C	p.Val83Leu	p.V83L	41256939	83	247	6	5	2	FUNC				0.682	0.466	32	1	1	1	27.1	93.66	4.86	88.8	FP	TN		FP	TN		TN	TN		TN	TN		TN	TN		TN	TN		TN	TN		TN	TN		TN	TN
BRCA1	c.247G>T	p.Val83Phe	p.V83F	41256939	83	247	6	5	2	LOF		Uncertain significance	1	0.715	0.669	50	0	-1	-2	31	93.66	21.28	72.38	TP	FN		FN	FN		FN	FN		FN	FN		TP	FN		FN	FN		FN	FN		FN	FN		FN	FN
BRCA1	c.248T>A	p.Val83Asp	p.V83D	41256938	83	248	6	5	2	LOF				0.78	0.71	152	-3	-3	-6	27.3	93.66	123.57	-29.91	TP	FN		FN	FN		TP	FN		TP	FN		FN	FN		TP	FN		TP	FN		TP	FN		TP	FN
BRCA1	c.248T>G	p.Val83Gly	p.V83G	41256938	83	248	6	5	2	FUNC				0.822	0.67	109	-3	-3	-6	25.4	93.66	60	33.66	FP	TN		FP	TN		FP	TN		FP	TN		TN	TN		FP	TN		FP	TN		FP	TN		FP	TN
BRCA1	c.250G>A	p.Glu84Lys	p.E84K	41256936	84	250	7	7	2	LOF		Uncertain significance	1	0.628	0.494	56	1	1	1	32	126.06	0	126.06	TP	FN		FN	FN		FN	FN		FN	FN		TP	FN		FN	FN		FN	FN		FN	FN		FN	FN
BRCA1	c.250G>C	p.Glu84Gln	p.E84Q	41256936	84	250	7	7	2	FUNC				0.576	0.462	29	2	2	3	26.8	126.06	0	126.06	FP	TN		FP	TN		TN	TN		TN	TN		TN	TN		TN	TN		TN	TN		TN	TN		TN	TN
BRCA1	c.251A>C	p.Glu84Ala	p.E84A	41256935	84	251	7	7	2	FUNC				0.762	0.373	107	-1	-1	-2	27.4	126.06	28.84	97.22	FP	TN		FP	TN		FP	TN		TN	TN		TN	TN		FP	TN		FP	TN		FP	TN		FP	TN
BRCA1	c.251A>G	p.Glu84Gly	p.E84G	41256935	84	251	7	7	2	FUNC				0.743	0.565	98	-2	-2	-4	27.9	126.06	29.56	96.5	FP	TN		FP	TN		FP	TN		FP	TN		TN	TN		FP	TN		FP	TN		FP	TN		FP	TN
BRCA1	c.251A>T	p.Glu84Val	p.E84V	41256935	84	251	7	7	2	LOF				0.8	0.58	121	-3	-2	-4	29.6	126.06	58.02	68.04	TP	FN		FN	FN		TP	FN		TP	FN		FN	FN		TP	FN		TP	FN		TP	FN		TP	FN
BRCA1	c.252A>C	p.Glu84Asp	p.E84D	41256934	84	252	7	7	2	FUNC				0.631	0.477	45	2	2	2	25.6	126.06	11.33	114.73	FP	TN		FP	TN		FP	TN		TN	TN		TN	TN		TN	TN		FP	TN		TN	TN		TN	TN
BRCA1	c.252A>T	p.Glu84Asp	p.E84D	41256934	84	252	7	7	2	FUNC				0.631	0.477	45	2	2	2	25.9	126.06	11.33	114.73	FP	TN		FP	TN		FP	TN		TN	TN		TN	TN		TN	TN		FP	TN		TN	TN		TN	TN
BRCA1	c.253G>A	p.Glu85Lys	p.E85K	41256933	85	253	7	6	2	LOF		Uncertain significance	1	0.68	0.534	56	1	1	1	32	123.21	36.47	86.74	TP	FN		FN	FN		TP	FN		TP	FN		TP	FN		FN	FN		TP	FN		FN	FN		FN	FN
BRCA1	c.253G>C	p.Glu85Gln	p.E85Q	41256933	85	253	7	6	2	FUNC				0.65	0.479	29	2	2	3	27.2	123.21	2.03	121.18	FP	TN		FP	TN		FP	TN		FP	TN		FP	TN		TN	TN		FP	TN		TN	TN		TN	TN
BRCA1	c.254A>C	p.Glu85Ala	p.E85A	41256932	85	254	7	6	2	FUNC				0.664	0.178	107	-1	-1	-2	23.8	123.21	0	123.21	FP	TN		FP	TN		FP	TN		FP	TN		FP	TN		FP	TN		TN	TN		FP	TN		FP	TN
BRCA1	c.254A>G	p.Glu85Gly	p.E85G	41256932	85	254	7	6	2	LOF				0.619	0.161	98	-2	-2	-4	17.3	123.21	0	123.21	TP	FN		FN	FN		FN	FN		FN	FN		FN	FN		TP	FN		FN	FN		TP	FN		TP	FN
BRCA1	c.254A>T	p.Glu85Val	p.E85V	41256932	85	254	7	6	2	FUNC				0.748	0.617	121	-3	-2	-4	27.4	123.21	35.66	87.59	FP	TN		FP	TN		FP	TN		FP	TN		FP	TN		FP	TN		FP	TN		FP	TN		FP	TN
BRCA1	c.255G>T	p.Glu85Asp	p.E85D	41256931	85	255	7	6	2	FUNC		Uncertain significance	2	0.552	0.479	45	2	2	2	23.4	123.21	33.56	89.65	FP	TN		FP	TN		TN	TN		FP	TN		FP	TN		TN	TN		FP	TN		TN	TN		TN	TN
BRCA1	c.256C>A	p.Leu86Ile	p.L86I	41256930	86	256	5	5	2	FUNC				0.578	0.442	5	2	2	2	26	112.44	0	112.68	FP	TN		FP	TN		TN	TN		TN	TN		TN	TN		TN	TN		TN	TN		TN	TN		TN	TN
BRCA1	c.256C>G	p.Leu86Val	p.L86V	41256930	86	256	5	5	2	FUNC				0.627	0.343	32	1	1	1	24.8	112.44	0	112.68	FP	TN		FP	TN		TN	TN		TN	TN		TN	TN		TN	TN		TN	TN		TN	TN		TN	TN
BRCA1	c.257T>A	p.Leu86Gln	p.L86Q	41256929	86	257	5	5	2	FUNC				0.739	0.521	113	-2	-2	-4	26.2	112.44	0	112.68	FP	TN		FP	TN		TN	TN		TN	TN		TN	TN		FP	TN		TN	TN		TN	TN		TN	TN
BRCA1	c.257T>C	p.Leu86Pro	p.L86P	41256929	86	257	5	5	2	LOF				0.767	0.685	98	-3	-3	-5	26.7	112.44	53.19	60.5	TP	FN		FN	FN		TP	FN		TP	FN		TP	FN		FN	FN		TP	FN		TP	FN		TP	FN
BRCA1	c.257T>G	p.Leu86Arg	p.L86R	41256929	86	257	5	5	2	LOF				0.761	0.682	102	-2	-2	-4	26.3	112.44	13.17	99.51	TP	FN		FN	FN		FN	FN		FN	FN		FN	FN		TP	FN		FN	FN		FN	FN		FN	FN
BRCA1	c.259T>A	p.Leu87Met	p.L87M	41256927	87	259	6	6	1	FUNC				0.531	0.454	15	2	2	3	24.2	116.23	0	116.23	FP	TN		TN	TN		TN	TN		TN	TN		TN	TN		TN	TN		TN	TN		TN	TN		TN	TN
BRCA1	c.259T>G	p.Leu87Val	p.L87V	41256927	87	259	6	6	1	FUNC		Uncertain significance	2	0.623	0.456	32	1	1	1	23.8	116.23	0	115.22	FP	TN		TN	TN		TN	TN		TN	TN		TN	TN		FP	TN		TN	TN		TN	TN		TN	TN
BRCA1	c.260T>C	p.Leu87Ser	p.L87S	41256926	87	260	6	6	1	FUNC				0.665	0.649	145	-3	-2	-4	25.9	116.23	64.87	51.36	FP	TN		TN	TN		FP	TN		FP	TN		TN	TN		FP	TN		FP	TN		FP	TN		FP	TN
BRCA1	c.260T>G	p.Leu87Trp	p.L87W	41256926	87	260	6	6	1	FUNC		Uncertain significance	2	0.698	0.7	61	-2	-2	-4	25.1	116.23	46.61	69.62	FP	TN		TN	TN		FP	TN		FP	TN		TN	TN		FP	TN		FP	TN		FP	TN		FP	TN
BRCA1	c.261G>C	p.Leu87Phe	p.L87F	41256925	87	261	6	6	1	FUNC				0.653	0.462	22	1	0	0	27.1	116.23	8.11	108.12	FP	TN		TN	TN		FP	TN		TN	TN		TN	TN		TN	TN		TN	TN		TN	TN		TN	TN
BRCA1	c.261G>T	p.Leu87Phe	p.L87F	41256925	87	261	6	6	1	LOF				0.653	0.462	22	1	0	0	28.2	116.23	8.11	108.12	FN	FN		FN	FN		FN	FN		FN	FN		FN	FN		FN	FN		FN	FN		FN	FN		FN	FN
BRCA1	c.262A>C	p.Lys88Gln	p.K88Q	41256924	88	262	7	6	0	FUNC				0.633	0.272	53	1	1	2	25	129.65	0	129.65	TN	TN		TN	TN		TN	TN		TN	TN		TN	TN		TN	TN		TN	TN		TN	TN		TN	TN
BRCA1	c.262A>G	p.Lys88Glu	p.K88E	41256924	88	262	7	6	0	FUNC				0.601	0.199	56	1	1	1	22.9	129.65	0	129.65	TN	TN		TN	TN		TN	TN		TN	TN		TN	TN		TN	TN		TN	TN		TN	TN		TN	TN
BRCA1	c.263A>C	p.Lys88Thr	p.K88T	41256923	88	263	7	6	0	FUNC				0.681	0.351	78	-1	-1	-1	25	129.65	9.71	119.94	TN	TN		TN	TN		TN	TN		TN	TN		TN	TN		TN	TN		TN	TN		TN	TN		TN	TN
BRCA1	c.263A>G	p.Lys88Arg	p.K88R	41256923	88	263	7	6	0	FUNC				0.496	0.128	26	3	2	3	14.23	129.65	0	129.65	TN	TN		TN	TN		TN	TN		TN	TN		TN	TN		TN	TN		TN	TN		TN	TN		TN	TN
BRCA1	c.264A>C	p.Lys88Asn	p.K88N	41256922	88	264	7	6	0	FUNC				0.559	0.288	94	0	0	0	22.9	129.65	0	129.65	TN	TN		TN	TN		TN	TN		TN	TN		TN	TN		TN	TN		TN	TN		TN	TN		TN	TN
BRCA1	c.264A>T	p.Lys88Asn	p.K88N	41256922	88	264	7	6	0	FUNC				0.559	0.288	94	0	0	0	23.3	129.65	0	129.65	TN	TN		TN	TN		TN	TN		TN	TN		TN	TN		TN	TN		TN	TN		TN	TN		TN	TN
BRCA1	c.265A>C	p.Ile89Leu	p.I89L	41256921	89	265	7	5	1	FUNC				0.566	0.358	5	2	2	2	24	109.43	4.86	104.57	FP	TN		TN	TN		TN	TN		TN	TN		TN	TN		TN	TN		TN	TN		TN	TN		TN	TN
BRCA1	c.265A>T	p.Ile89Phe	p.I89F	41256921	89	265	7	5	1	FUNC				0.64	0.609	21	0	0	-1	27.6	109.43	21.28	88.15	FP	TN		TN	TN		TN	TN		TN	TN		FP	TN		TN	TN		TN	TN		TN	TN		TN	TN
BRCA1	c.266T>A	p.Ile89Asn	p.I89N	41256920	89	266	7	5	1	LOF				0.655	0.666	149	-2	-3	-6	26	109.43	64.58	44.85	FN	FN		FN	FN		FN	FN		FN	FN		FN	FN		FN	FN		FN	FN		FN	FN		FN	FN
BRCA1	c.266T>C	p.Ile89Thr	p.I89T	41256920	89	266	7	5	1	FUNC		Conflicting interpretations of pathogenicity	1	0.613	0.409	89	-1	-1	-2	16.22	109.43	0	109.43	FP	TN		TN	TN		TN	TN		TN	TN		TN	TN		TN	TN		TN	TN		TN	TN		TN	TN
BRCA1	c.267C>G	p.Ile89Met	p.I89M	41256919	89	267	7	5	1	FUNC	FUNC	Likely benign	2	0.638	0.251	10	2	1	2	16.11	109.43	0	109.43	FP	TN	TN	TN	TN	TN	TN	TN	TN	TN	TN	TN	TN	TN	TN	TN	TN	TN	TN	TN	TN	TN	TN	TN	TN	TN
BRCA1	c.268A>C	p.Ile90Leu	p.I90L	41256918	90	268	7	6	0	FUNC				0.588	0.547	5	2	2	2	27.3	10.12	4.86	5.26	TN	TN		TN	TN		TN	TN		TN	TN		TN	TN		TN	TN		TN	TN		TN	TN		TN	TN
BRCA1	c.268A>G	p.Ile90Val	p.I90V	41256918	90	268	7	6	0	FUNC		Uncertain significance	1	0.614	0.451	29	3	3	4	24.7	10.12	20.52	-11.4	TN	TN		TN	TN		TN	TN		TN	TN		TN	TN		TN	TN		TN	TN		TN	TN		TN	TN
BRCA1	c.268A>T	p.Ile90Phe	p.I90F	41256918	90	268	7	6	0	FUNC				0.648	0.631	21	0	0	-1	29.1	10.12	21.28	-11.16	TN	TN		TN	TN		TN	TN		TN	TN		TN	TN		TN	TN		TN	TN		TN	TN		TN	TN
BRCA1	c.269T>C	p.Ile90Thr	p.I90T	41256917	90	269	7	6	0	FUNC		Uncertain significance	1	0.713	0.463	89	-1	-1	-2	25.7	10.12	81.04	-70.92	TN	TN		TN	TN		TN	TN		TN	TN		TN	TN		TN	TN		TN	TN		TN	TN		TN	TN
BRCA1	c.269T>G	p.Ile90Ser	p.I90S	41256917	90	269	7	6	0	FUNC				0.699	0.47	142	-2	-2	-4	27.3	10.12	134.86	-124.74	TN	TN		TN	TN		TN	TN		TN	TN		TN	TN		TN	TN		TN	TN		TN	TN		TN	TN
BRCA1	c.270T>G	p.Ile90Met	p.I90M	41256916	90	270	7	6	0	FUNC				0.572	0.358	10	2	1	2	23.8	10.12	0	10.12	TN	TN		TN	TN		TN	TN		TN	TN		TN	TN		TN	TN		TN	TN		TN	TN		TN	TN
BRCA1	c.271T>A	p.Cys91Ser	p.C91S	41256915	91	271	7	6	0	FUNC				0.5	0.242	112	-1	-1	-2	4.166	235.1	0	235.1	TN	TN		TN	TN		TN	TN		TN	TN		TN	TN		TN	TN		TN	TN		TN	TN		TN	TN
BRCA1	c.271T>C	p.Cys91Arg	p.C91R	41256915	91	271	7	6	0	FUNC		Uncertain significance	2	0.515	0.482	180	-3	-3	-6	9.783	235.1	0	235.1	TN	TN		TN	TN		TN	TN		TN	TN		TN	TN		TN	TN		TN	TN		TN	TN		TN	TN
BRCA1	c.271T>G	p.Cys91Gly	p.C91G	41256915	91	271	7	6	0	FUNC				0.534	0.559	159	-3	-3	-6	6.111	235.1	28.37	206.73	TN	TN		TN	TN		TN	TN		TN	TN		TN	TN		TN	TN		TN	TN		TN	TN		TN	TN
BRCA1	c.272G>A	p.Cys91Tyr	p.C91Y	41256914	91	272	7	6	0	FUNC		Uncertain significance	1	0.536	0.674	194	-3	-2	-5	14.72	235.1	12.16	222.94	TN	TN		TN	TN		TN	TN		TN	TN		TN	TN		TN	TN		TN	TN		TN	TN		TN	TN
BRCA1	c.272G>C	p.Cys91Ser	p.C91S	41256914	91	272	7	6	0	FUNC		Uncertain significance	1	0.529	0.242	112	-1	-1	-2	6.939	235.1	0	235.1	TN	TN		TN	TN		TN	TN		TN	TN		TN	TN		TN	TN		TN	TN		TN	TN		TN	TN
BRCA1	c.272G>T	p.Cys91Phe	p.C91F	41256914	91	272	7	6	0	FUNC				0.526	0.549	205	-2	-2	-4	22.9	235.1	8.11	226.99	TN	TN		TN	TN		TN	TN		TN	TN		TN	TN		TN	TN		TN	TN		TN	TN		TN	TN
BRCA1	c.274G>A	p.Ala92Thr	p.A92T	41256912	92	274	6	5	4	LOF				0.676	0.708	58	0	0	0	31	0	58.02	-58.02	TP	FN		TP	FN		FN	FN		TP	FN		TP	FN		TP	FN		TP	FN		TP	FN		TP	FN
BRCA1	c.274G>C	p.Ala92Pro	p.A92P	41256912	92	274	6	5	4	LOF		Uncertain significance	2	0.685	0.671	27	-1	-1	-1	28.4	0	26.87	-26.87	TP	FN		TP	FN		TP	FN		FN	FN		TP	FN		FN	FN		FN	FN		TP	FN		TP	FN
BRCA1	c.274G>T	p.Ala92Ser	p.A92S	41256912	92	274	6	5	4	FUNC				0.64	0.476	99	1	1	2	29	0	99.13	-99.13	FP	TN		FP	TN		TN	TN		TN	TN		FP	TN		FP	TN		FP	TN		TN	TN		TN	TN
BRCA1	c.275C>A	p.Ala92Asp	p.A92D	41256911	92	275	6	5	4	LOF				0.728	0.752	126	-2	-2	-3	28.4	0	125.75	-125.75	TP	FN		TP	FN		TP	FN		TP	FN		TP	FN		TP	FN		TP	FN		TP	FN		TP	FN
BRCA1	c.275C>T	p.Ala92Val	p.A92V	41256911	92	275	6	5	4	LOF				0.761	0.724	64	0	0	-1	29.1	0	65.28	-64.43	TP	FN		TP	FN		TP	FN		TP	FN		TP	FN		TP	FN		TP	FN		TP	FN		TP	FN
BRCA1	c.277T>A	p.Phe93Ile	p.F93I	41256909	93	277	8	6	3	FUNC				0.746	0.515	21	0	0	-1	26.6	55.86	0	56.8	FP	TN		FP	TN		FP	TN		TN	TN		FP	TN		TN	TN		TN	TN		FP	TN		FP	TN
BRCA1	c.277T>C	p.Phe93Leu	p.F93L	41256909	93	277	8	6	3	LOF				0.728	0.673	22	1	0	0	27.2	55.86	4.86	51.94	TP	FN		TP	FN		TP	FN		TP	FN		TP	FN		TP	FN		TP	FN		TP	FN		TP	FN
BRCA1	c.277T>G	p.Phe93Val	p.F93V	41256909	93	277	8	6	3	FUNC				0.76	0.505	50	0	-1	-2	25.8	55.86	0	56.8	FP	TN		FP	TN		FP	TN		TN	TN		TN	TN		FP	TN		TN	TN		FP	TN		FP	TN
BRCA1	c.278T>A	p.Phe93Tyr	p.F93Y	41256908	93	278	8	6	3	FUNC				0.655	0.354	22	3	3	4	26.8	55.86	0	56.8	FP	TN		FP	TN		TN	TN		TN	TN		FP	TN		FP	TN		TN	TN		TN	TN		TN	TN
BRCA1	c.278T>C	p.Phe93Ser	p.F93S	41256908	93	278	8	6	3	LOF				0.705	0.703	155	-2	-2	-4	28.3	55.86	110.73	-53.44	TP	FN		TP	FN		FN	FN		TP	FN		TP	FN		TP	FN		TP	FN		TP	FN		TP	FN
BRCA1	c.279T>G	p.Phe93Leu	p.F93L	41256907	93	279	8	6	3	LOF				0.741	0.673	22	1	0	0	26.2	55.86	4.86	51.94	TP	FN		TP	FN		TP	FN		TP	FN		FN	FN		TP	FN		TP	FN		TP	FN		TP	FN
BRCA1	c.280C>A	p.Gln94Lys	p.Q94K	41256906	94	280	7	6	1	FUNC				0.511	0.468	53	1	1	2	22.5	29.27	51.63	-22.36	FP	TN		TN	TN		TN	TN		TN	TN		TN	TN		TN	TN		TN	TN		TN	TN		TN	TN
BRCA1	c.280C>G	p.Gln94Glu	p.Q94E	41256906	94	280	7	6	1	FUNC				0.451	0.079	29	2	2	3	0.857	29.27	0	29.27	FP	TN		TN	TN		TN	TN		TN	TN		TN	TN		TN	TN		TN	TN		TN	TN		TN	TN
BRCA1	c.281A>G	p.Gln94Arg	p.Q94R	41256905	94	281	7	6	1	FUNC		Uncertain significance	1	0.57	0.473	43	1	1	1	22.9	29.27	42.81	-13.54	FP	TN		TN	TN		TN	TN		TN	TN		TN	TN		TN	TN		TN	TN		TN	TN		TN	TN
BRCA1	c.281A>T	p.Gln94Leu	p.Q94L	41256905	94	281	7	6	1	LOF				0.587	0.49	113	-2	-2	-4	23.7	29.27	112.44	-83.17	FN	FN		FN	FN		FN	FN		FN	FN		FN	FN		FN	FN		FN	FN		FN	FN		FN	FN
BRCA1	c.282G>C	p.Gln94His	p.Q94H	41256904	94	282	7	6	1	FUNC				0.596	0.306	24	1	0	1	20.7	29.27	24.08	5.19	FP	TN		TN	TN		FP	TN		TN	TN		TN	TN		TN	TN		TN	TN		TN	TN		TN	TN
BRCA1	c.282G>T	p.Gln94His	p.Q94H	41256904	94	282	7	6	1	FUNC		Conflicting interpretations of pathogenicity	1	0.596	0.306	24	1	0	1	22.3	29.27	24.08	5.19	FP	TN		TN	TN		FP	TN		TN	TN		TN	TN		TN	TN		TN	TN		TN	TN		TN	TN
BRCA1	c.283C>A	p.Leu95Ile	p.L95I	41256903	95	283	6	5	1	FUNC				0.617	0.457	5	2	2	2	24.2	169.16	0	169.16	FP	TN		TN	TN		TN	TN		TN	TN		TN	TN		TN	TN		TN	TN		TN	TN		TN	TN
BRCA1	c.283C>T	p.Leu95Phe	p.L95F	41256903	95	283	6	5	1	FUNC				0.705	0.372	22	1	0	0	28.3	169.16	0	169.16	FP	TN		TN	TN		TN	TN		TN	TN		TN	TN		TN	TN		TN	TN		TN	TN		TN	TN
BRCA1	c.284T>A	p.Leu95His	p.L95H	41256902	95	284	6	5	1	FUNC				0.71	0.726	99	-2	-3	-5	27.6	169.16	0	169.16	FP	TN		TN	TN		TN	TN		FP	TN		TN	TN		FP	TN		TN	TN		TN	TN		TN	TN
BRCA1	c.284T>C	p.Leu95Pro	p.L95P	41256902	95	284	6	5	1	LOF				0.76	0.671	98	-3	-3	-5	28.4	169.16	23.81	145.35	FN	FN		FN	FN		FN	FN		FN	FN		FN	FN		FN	FN		FN	FN		FN	FN		FN	FN
BRCA1	c.284T>G	p.Leu95Arg	p.L95R	41256902	95	284	6	5	1	FUNC				0.717	0.714	102	-2	-2	-4	27.7	169.16	0	169.16	FP	TN		TN	TN		TN	TN		FP	TN		TN	TN		FP	TN		TN	TN		TN	TN		TN	TN
BRCA1	c.286G>A	p.Asp96Asn	p.D96N	41256900	96	286	8	8	8	LOF		Uncertain significance	2	0.594	0.684	23	2	1	2	32	0	23.01	-23.01	TP	TP		TP	FN		FN	FN		TP	FN		TP	TP		FN	FN		FN	FN		TP	FN		TP	FN
BRCA1	c.286G>C	p.Asp96His	p.D96H	41256900	96	286	8	8	8	LOF		Uncertain significance	1	0.77	0.676	81	0	-1	-2	28	0	81.24	-81.24	TP	TP		TP	FN		TP	FN		TP	FN		TP	TP		TP	FN		TP	FN		TP	FN		TP	FN
BRCA1	c.286G>T	p.Asp96Tyr	p.D96Y	41256900	96	286	8	8	8	LOF				0.803	0.768	160	-2	-3	-6	31	0	159.94	-159.94	TP	TP		TP	FN		TP	FN		TP	TP		TP	TP		TP	TP		TP	TP		TP	TP		TP	TP
BRCA1	c.287A>C	p.Asp96Ala	p.D96A	41256899	96	287	8	8	8	LOF				0.835	0.684	126	-2	-2	-3	27.4	0	125.75	-125.75	TP	TP		TP	FN		TP	TP		TP	FN		TP	TP		TP	TP		TP	TP		TP	TP		TP	TP
BRCA1	c.287A>G	p.Asp96Gly	p.D96G	41256899	96	287	8	8	8	LOF	LOF	Likely pathogenic	2	0.809	0.697	94	-1	-1	-3	27.1	0	93.77	-93.77	TP	FN	FN	TP	FN	FN	TP	FN	FN	TP	FN	FN	TP	FN	FN	TP	FN	FN	TP	FN	FN	TP	FN	FN	TP	FN
BRCA1	c.287A>T	p.Asp96Val	p.D96V	41256899	96	287	8	8	8	LOF				0.848	0.721	152	-3	-3	-6	27.7	0	152.22	-152.01	TP	TP		TP	FN		TP	TP		TP	TP		TP	TP		TP	TP		TP	TP		TP	TP		TP	TP
BRCA1	c.288C>A	p.Asp96Glu	p.D96E	41256898	96	288	8	8	8	LOF				0.718	0.462	45	2	2	2	26.4	0	44.6	-44.6	TP	TP		TP	FN		TP	FN		TP	FN		TP	FN		TP	FN		TP	FN		TP	FN		TP	FN
BRCA1	c.288C>G	p.Asp96Glu	p.D96E	41256898	96	288	8	8	8	LOF				0.718	0.462	45	2	2	2	26	0	44.6	-44.6	TP	TP		TP	FN		TP	FN		TP	FN		FN	FN		TP	FN		TP	FN		TP	FN		TP	FN
BRCA1	c.289A>C	p.Thr97Pro	p.T97P	41256897	97	289	6	3	1	LOF				0.727	0.682	38	-1	-1	-3	25.8	57.75	24.03	33.72	FN	FN		FN	FN		FN	FN		FN	FN		FN	FN		FN	FN		FN	FN		FN	FN		FN	FN
BRCA1	c.289A>G	p.Thr97Ala	p.T97A	41256897	97	289	6	3	1	FUNC		Uncertain significance	1	0.707	0.457	58	0	0	0	24.4	57.75	49.44	8.31	FP	TN		TN	TN		TN	TN		TN	TN		TN	TN		FP	TN		FP	TN		TN	TN		TN	TN
BRCA1	c.289A>T	p.Thr97Ser	p.T97S	41256897	97	289	6	3	1	FUNC				0.63	0.186	58	2	1	2	23.6	57.75	0	57.75	FP	TN		TN	TN		TN	TN		TN	TN		TN	TN		FP	TN		TN	TN		TN	TN		TN	TN
BRCA1	c.292G>A	p.Gly98Ser	p.G98S	41256894	98	292	6	5	1	FUNC				0.645	0.722	56	0	0	-1	25.2	0	55.27	-55.27	FP	TN		TN	TN		TN	TN		FP	TN		TN	TN		TN	TN		TN	TN		TN	TN		TN	TN
BRCA1	c.292G>C	p.Gly98Arg	p.G98R	41256894	98	292	6	5	1	FUNC		Uncertain significance	0	0.795	0.693	125	-2	-2	-4	27.8	0	125.13	-125.13	FP	TN		TN	TN		FP	TN		FP	TN		TN	TN		FP	TN		FP	TN		TN	TN		TN	TN
BRCA1	c.293G>A	p.Gly98Asp	p.G98D	41256893	98	293	6	5	1	FUNC				0.681	0.667	94	-1	-1	-3	28.8	0	93.77	-93.77	FP	TN		TN	TN		TN	TN		FP	TN		TN	TN		TN	TN		TN	TN		TN	TN		TN	TN
BRCA1	c.293G>C	p.Gly98Ala	p.G98A	41256893	98	293	6	5	1	FUNC				0.599	0.672	60	0	0	0	26.3	0	60	-60	FP	TN		TN	TN		TN	TN		FP	TN		TN	TN		TN	TN		TN	TN		TN	TN		TN	TN
BRCA1	c.293G>T	p.Gly98Val	p.G98V	41256893	98	293	6	5	1	LOF				0.718	0.503	109	-3	-3	-6	31	0	109.55	-108.79	FN	FN		FN	FN		FN	FN		FN	FN		FN	FN		FN	FN		FN	FN		FN	FN		FN	FN
BRCA1	c.4891A>C	p.Ser1631Arg	p.S1631R	41223040	1631	4891	8	6	0	FUNC				0.512	0.57	110	-1	-1	-2	20.2	353.86	0	353.86	TN	TN		TN	TN		TN	TN		TN	TN		TN	TN		TN	TN		TN	TN		TN	TN		TN	TN
BRCA1	c.4891A>G	p.Ser1631Gly	p.S1631G	41223040	1631	4891	8	6	0	FUNC				0.499	0.2	56	0	0	-1	15.02	353.86	0	353.86	TN	TN		TN	TN		TN	TN		TN	TN		TN	TN		TN	TN		TN	TN		TN	TN		TN	TN
BRCA1	c.4891A>T	p.Ser1631Cys	p.S1631C	41223040	1631	4891	8	6	0	FUNC		Uncertain significance	1	0.482	0.295	112	-1	-1	-2	23.6	353.86	0	353.86	TN	TN		TN	TN		TN	TN		TN	TN		TN	TN		TN	TN		TN	TN		TN	TN		TN	TN
BRCA1	c.4892G>A	p.Ser1631Asn	p.S1631N	41223039	1631	4892	8	6	0	FUNC		Uncertain significance	2	0.501	0.262	46	1	1	1	2.304	353.86	0	353.86	TN	TN		TN	TN		TN	TN		TN	TN		TN	TN		TN	TN		TN	TN		TN	TN		TN	TN
BRCA1	c.4893T>A	p.Ser1631Arg	p.S1631R	41223038	1631	4893	8	6	0	FUNC		Uncertain significance	1	0.595	0.57	110	-1	-1	-2	12.04	353.86	0	353.86	TN	TN		TN	TN		TN	TN		TN	TN		TN	TN		TN	TN		TN	TN		TN	TN		TN	TN
BRCA1	c.4893T>G	p.Ser1631Arg	p.S1631R	41223038	1631	4893	8	6	0	FUNC				0.595	0.57	110	-1	-1	-2	11.71	353.86	0	353.86	TN	TN		TN	TN		TN	TN		TN	TN		TN	TN		TN	TN		TN	TN		TN	TN		TN	TN
BRCA1	c.4894G>A	p.Val1632Met	p.V1632M	41223037	1632	4894	6	5	0	FUNC		Uncertain significance	2	0.593	0.157	21	1	1	1	0.234	262.18	0	262.18	TN	TN		TN	TN		TN	TN		TN	TN		TN	TN		TN	TN		TN	TN		TN	TN		TN	TN
BRCA1	c.4894G>C	p.Val1632Leu	p.V1632L	41223037	1632	4894	6	5	0	FUNC		Uncertain significance	1	0.564	0.47	32	1	1	1	0.209	262.18	0	262.18	TN	TN		TN	TN		TN	TN		TN	TN		TN	TN		TN	TN		TN	TN		TN	TN		TN	TN
BRCA1	c.4895T>A	p.Val1632Glu	p.V1632E	41223036	1632	4895	6	5	0	FUNC				0.653	0.654	121	-3	-2	-4	6.356	262.18	11.33	250.85	TN	TN		TN	TN		TN	TN		TN	TN		TN	TN		TN	TN		TN	TN		TN	TN		TN	TN
BRCA1	c.4895T>C	p.Val1632Ala	p.V1632A	41223036	1632	4895	6	5	0	FUNC				0.62	0.273	64	0	0	-1	0.641	262.18	0	262.18	TN	TN		TN	TN		TN	TN		TN	TN		TN	TN		TN	TN		TN	TN		TN	TN		TN	TN
BRCA1	c.4895T>G	p.Val1632Gly	p.V1632G	41223036	1632	4895	6	5	0	FUNC		Uncertain significance	2	0.658	0.61	109	-3	-3	-6	9.831	262.18	0	262.18	TN	TN		TN	TN		TN	TN		TN	TN		TN	TN		TN	TN		TN	TN		TN	TN		TN	TN
BRCA1	c.4897A>C	p.Ser1633Arg	p.S1633R	41223034	1633	4897	8	7	0	FUNC		Conflicting interpretations of pathogenicity	1	0.479	0.249	110	-1	-1	-2	23.5	262.6	0	262.6	TN	TN		TN	TN		TN	TN		TN	TN		TN	TN		TN	TN		TN	TN		TN	TN		TN	TN
BRCA1	c.4897A>G	p.Ser1633Gly	p.S1633G	41223034	1633	4897	8	7	0	FUNC				0.421	0.158	56	0	0	-1	3.962	262.6	0	262.6	TN	TN		TN	TN		TN	TN		TN	TN		TN	TN		TN	TN		TN	TN		TN	TN		TN	TN
BRCA1	c.4897A>T	p.Ser1633Cys	p.S1633C	41223034	1633	4897	8	7	0	FUNC				0.447	0.241	112	-1	-1	-2	18	262.6	6.47	256.13	TN	TN		TN	TN		TN	TN		TN	TN		TN	TN		TN	TN		TN	TN		TN	TN		TN	TN
BRCA1	c.4898G>A	p.Ser1633Asn	p.S1633N	41223033	1633	4898	8	7	0	FUNC				0.355	0.235	46	1	1	1	17.71	262.6	0	262.6	TN	TN		TN	TN		TN	TN		TN	TN		TN	TN		TN	TN		TN	TN		TN	TN		TN	TN
BRCA1	c.4898G>C	p.Ser1633Thr	p.S1633T	41223033	1633	4898	8	7	0	FUNC				0.496	0.234	58	2	1	2	22.3	262.6	0	262.6	TN	TN		TN	TN		TN	TN		TN	TN		TN	TN		TN	TN		TN	TN		TN	TN		TN	TN
BRCA1	c.4898G>T	p.Ser1633Ile	p.S1633I	41223033	1633	4898	8	7	0	FUNC				0.556	0.584	142	-2	-2	-4	23.4	262.6	11.33	251.27	TN	TN		TN	TN		TN	TN		TN	TN		TN	TN		TN	TN		TN	TN		TN	TN		TN	TN
BRCA1	c.4899C>A	p.Ser1633Arg	p.S1633R	41223032	1633	4899	8	7	0	FUNC		Uncertain significance	1	0.488	0.249	110	-1	-1	-2	23.8	262.6	0	262.6	TN	TN		TN	TN		TN	TN		TN	TN		TN	TN		TN	TN		TN	TN		TN	TN		TN	TN
BRCA1	c.4900A>G	p.Arg1634Gly	p.R1634G	41223031	1634	4900	7	5	0	FUNC		Uncertain significance	1	0.604	0.643	125	-2	-2	-4	14.39	272.33	0	272.33	TN	TN		TN	TN		TN	TN		TN	TN		TN	TN		TN	TN		TN	TN		TN	TN		TN	TN
BRCA1	c.4901G>A	p.Arg1634Lys	p.R1634K	41223030	1634	4901	7	5	0	FUNC				0.544	0.081	26	3	2	3	0.002	272.33	0	272.33	TN	TN		TN	TN		TN	TN		TN	TN		TN	TN		TN	TN		TN	TN		TN	TN		TN	TN
BRCA1	c.4901G>C	p.Arg1634Thr	p.R1634T	41223030	1634	4901	7	5	0	FUNC				0.575	0.366	71	-1	-1	-2	0.133	272.33	0	272.33	TN	TN		TN	TN		TN	TN		TN	TN		TN	TN		TN	TN		TN	TN		TN	TN		TN	TN
BRCA1	c.4902G>C	p.Arg1634Ser	p.R1634S	41223029	1634	4902	7	5	0	FUNC				0.602	0.542	110	-1	-1	-2	5.563	272.33	0	272.33	TN	TN		TN	TN		TN	TN		TN	TN		TN	TN		TN	TN		TN	TN		TN	TN		TN	TN
BRCA1	c.4902G>T	p.Arg1634Ser	p.R1634S	41223029	1634	4902	7	5	0	FUNC				0.602	0.542	110	-1	-1	-2	8.26	272.33	0	272.33	TN	TN		TN	TN		TN	TN		TN	TN		TN	TN		TN	TN		TN	TN		TN	TN		TN	TN
BRCA1	c.4903G>A	p.Glu1635Lys	p.E1635K	41223028	1635	4903	7	7	0	FUNC		Uncertain significance	2	0.513	0.096	56	1	1	1	11.11	193.44	8.11	185.33	TN	TN		TN	TN		TN	TN		TN	TN		TN	TN		TN	TN		TN	TN		TN	TN		TN	TN
BRCA1	c.4903G>C	p.Glu1635Gln	p.E1635Q	41223028	1635	4903	7	7	0	FUNC		Uncertain significance	1	0.543	0.091	29	2	2	3	3.672	193.44	0	193.44	TN	TN		TN	TN		TN	TN		TN	TN		TN	TN		TN	TN		TN	TN		TN	TN		TN	TN
BRCA1	c.4904A>C	p.Glu1635Ala	p.E1635A	41223027	1635	4904	7	7	0	FUNC				0.569	0.125	107	-1	-1	-2	4.332	193.44	0	193.44	TN	TN		TN	TN		TN	TN		TN	TN		TN	TN		TN	TN		TN	TN		TN	TN		TN	TN
BRCA1	c.4904A>G	p.Glu1635Gly	p.E1635G	41223027	1635	4904	7	7	0	FUNC				0.488	0.163	98	-2	-2	-4	12.82	193.44	0	193.44	TN	TN		TN	TN		TN	TN		TN	TN		TN	TN		TN	TN		TN	TN		TN	TN		TN	TN
BRCA1	c.4904A>T	p.Glu1635Val	p.E1635V	41223027	1635	4904	7	7	0	FUNC				0.605	0.149	121	-3	-2	-4	15.68	193.44	0	193.44	TN	TN		TN	TN		TN	TN		TN	TN		TN	TN		TN	TN		TN	TN		TN	TN		TN	TN
BRCA1	c.4905G>C	p.Glu1635Asp	p.E1635D	41223026	1635	4905	7	7	0	FUNC				0.579	0.124	45	2	2	2	4.406	193.44	0	193.44	TN	TN		TN	TN		TN	TN		TN	TN		TN	TN		TN	TN		TN	TN		TN	TN		TN	TN
BRCA1	c.4905G>T	p.Glu1635Asp	p.E1635D	41223026	1635	4905	7	7	0	FUNC				0.579	0.124	45	2	2	2	6.852	193.44	0	193.44	TN	TN		TN	TN		TN	TN		TN	TN		TN	TN		TN	TN		TN	TN		TN	TN		TN	TN
BRCA1	c.4906A>C	p.Lys1636Gln	p.K1636Q	41223025	1636	4906	7	7	0	FUNC				0.518	0.178	53	1	1	2	16.33	148.59	0	148.59	TN	TN		TN	TN		TN	TN		TN	TN		TN	TN		TN	TN		TN	TN		TN	TN		TN	TN
BRCA1	c.4906A>G	p.Lys1636Glu	p.K1636E	41223025	1636	4906	7	7	0	FUNC				0.508	0.584	56	1	1	1	9.286	148.59	0	148.59	TN	TN		TN	TN		TN	TN		TN	TN		TN	TN		TN	TN		TN	TN		TN	TN		TN	TN
BRCA1	c.4907A>C	p.Lys1636Thr	p.K1636T	41223024	1636	4907	7	7	0	FUNC				0.52	0.291	78	-1	-1	-1	8.923	148.59	0	148.59	TN	TN		TN	TN		TN	TN		TN	TN		TN	TN		TN	TN		TN	TN		TN	TN		TN	TN
BRCA1	c.4907A>G	p.Lys1636Arg	p.K1636R	41223024	1636	4907	7	7	0	FUNC				0.521	0.089	26	3	2	3	12.54	148.59	5.07	143.52	TN	TN		TN	TN		TN	TN		TN	TN		TN	TN		TN	TN		TN	TN		TN	TN		TN	TN
BRCA1	c.4907A>T	p.Lys1636Met	p.K1636M	41223024	1636	4907	7	7	0	FUNC				0.544	0.259	95	-1	-1	-3	18.74	148.59	38.84	109.75	TN	TN		TN	TN		TN	TN		TN	TN		TN	TN		TN	TN		TN	TN		TN	TN		TN	TN
BRCA1	c.4908G>C	p.Lys1636Asn	p.K1636N	41223023	1636	4908	7	7	0	FUNC				0.415	0.298	94	0	0	0	9.035	148.59	0	148.59	TN	TN		TN	TN		TN	TN		TN	TN		TN	TN		TN	TN		TN	TN		TN	TN		TN	TN
BRCA1	c.4908G>T	p.Lys1636Asn	p.K1636N	41223023	1636	4908	7	7	0	FUNC				0.403	0.298	94	0	0	0	10.44	148.59	0	148.59	TN	TN		TN	TN		TN	TN		TN	TN		TN	TN		TN	TN		TN	TN		TN	TN		TN	TN
BRCA1	c.4909C>A	p.Pro1637Thr	p.P1637T	41223022	1637	4909	6	6	0	FUNC				0.568	0.355	38	-1	-1	-3	22.8	152.42	0	152.06	TN	TN		TN	TN		TN	TN		TN	TN		TN	TN		TN	TN		TN	TN		TN	TN		TN	TN
BRCA1	c.4909C>G	p.Pro1637Ala	p.P1637A	41223022	1637	4909	6	6	0	FUNC				0.538	0.207	27	-1	-1	-1	12.96	152.42	0	152.06	TN	TN		TN	TN		TN	TN		TN	TN		TN	TN		TN	TN		TN	TN		TN	TN		TN	TN
BRCA1	c.4909C>T	p.Pro1637Ser	p.P1637S	41223022	1637	4909	6	6	0	FUNC		Uncertain significance	2	0.529	0.344	74	-1	-1	-2	18.57	152.42	0	152.06	TN	TN		TN	TN		TN	TN		TN	TN		TN	TN		TN	TN		TN	TN		TN	TN		TN	TN
BRCA1	c.4910C>A	p.Pro1637Gln	p.P1637Q	41223021	1637	4910	6	6	0	FUNC		Uncertain significance	2	0.49	0.609	76	-1	-1	-3	23.7	152.42	0	151.05	TN	TN		TN	TN		TN	TN		TN	TN		TN	TN		TN	TN		TN	TN		TN	TN		TN	TN
BRCA1	c.4910C>G	p.Pro1637Arg	p.P1637R	41223021	1637	4910	6	6	0	FUNC				0.506	0.52	103	-2	-2	-3	23.6	152.42	39.51	111.53	TN	TN		TN	TN		TN	TN		TN	TN		TN	TN		TN	TN		TN	TN		TN	TN		TN	TN
BRCA1	c.4910C>T	p.Pro1637Leu	p.P1637L	41223021	1637	4910	6	6	0	FUNC	FUNC	Benign	3	0.571	0.581	98	-3	-3	-5	22.1	152.42	30.92	120.28	TN	TN	TN	TN	TN	TN	TN	TN	TN	TN	TN	TN	TN	TN	TN	TN	TN	TN	TN	TN	TN	TN	TN	TN	TN	TN
BRCA1	c.4912G>A	p.Glu1638Lys	p.E1638K	41223019	1638	4912	7	7	0	FUNC		Uncertain significance	1	0.453	0.578	56	1	1	1	12.2	146.22	0	146.22	TN	TN		TN	TN		TN	TN		TN	TN		TN	TN		TN	TN		TN	TN		TN	TN		TN	TN
BRCA1	c.4912G>C	p.Glu1638Gln	p.E1638Q	41223019	1638	4912	7	7	0	FUNC				0.491	0.357	29	2	2	3	13.33	146.22	0	146.22	TN	TN		TN	TN		TN	TN		TN	TN		TN	TN		TN	TN		TN	TN		TN	TN		TN	TN
BRCA1	c.4913A>C	p.Glu1638Ala	p.E1638A	41223018	1638	4913	7	7	0	FUNC				0.536	0.263	107	-1	-1	-2	15.69	146.22	26.94	119.28	TN	TN		TN	TN		TN	TN		TN	TN		TN	TN		TN	TN		TN	TN		TN	TN		TN	TN
BRCA1	c.4913A>G	p.Glu1638Gly	p.E1638G	41223018	1638	4913	7	7	0	FUNC				0.464	0.228	98	-2	-2	-4	10.95	146.22	0	146.22	TN	TN		TN	TN		TN	TN		TN	TN		TN	TN		TN	TN		TN	TN		TN	TN		TN	TN
BRCA1	c.4913A>T	p.Glu1638Val	p.E1638V	41223018	1638	4913	7	7	0	FUNC				0.535	0.328	121	-3	-2	-4	13.79	146.22	55.05	91.17	TN	TN		TN	TN		TN	TN		TN	TN		TN	TN		TN	TN		TN	TN		TN	TN		TN	TN
BRCA1	c.4914A>C	p.Glu1638Asp	p.E1638D	41223017	1638	4914	7	7	0	FUNC				0.586	0.249	45	2	2	2	9.058	146.22	11.84	134.38	TN	TN		TN	TN		TN	TN		TN	TN		TN	TN		TN	TN		TN	TN		TN	TN		TN	TN
BRCA1	c.4914A>T	p.Glu1638Asp	p.E1638D	41223017	1638	4914	7	7	0	FUNC				0.586	0.249	45	2	2	2	10.37	146.22	11.84	134.38	TN	TN		TN	TN		TN	TN		TN	TN		TN	TN		TN	TN		TN	TN		TN	TN		TN	TN
BRCA1	c.4915T>A	p.Leu1639Met	p.L1639M	41223016	1639	4915	6	6	0	FUNC				0.557	0.131	15	2	2	3	8.579	174.85	0	174.85	TN	TN		TN	TN		TN	TN		TN	TN		TN	TN		TN	TN		TN	TN		TN	TN		TN	TN
BRCA1	c.4915T>G	p.Leu1639Val	p.L1639V	41223016	1639	4915	6	6	0	FUNC				0.568	0.105	32	1	1	1	0.001	174.85	0	174.85	TN	TN		TN	TN		TN	TN		TN	TN		TN	TN		TN	TN		TN	TN		TN	TN		TN	TN
BRCA1	c.4916T>C	p.Leu1639Ser	p.L1639S	41223015	1639	4916	6	6	0	FUNC		Uncertain significance	1	0.484	0.648	145	-3	-2	-4	9.608	174.85	6.18	168.67	TN	TN		TN	TN		TN	TN		TN	TN		TN	TN		TN	TN		TN	TN		TN	TN		TN	TN
BRCA1	c.4916T>G	p.Leu1639Trp	p.L1639W	41223015	1639	4916	6	6	0	FUNC				0.471	0.311	61	-2	-2	-4	22.9	174.85	38.5	136.35	TN	TN		TN	TN		TN	TN		TN	TN		TN	TN		TN	TN		TN	TN		TN	TN		TN	TN
BRCA1	c.4917G>C	p.Leu1639Phe	p.L1639F	41223014	1639	4917	6	6	0	FUNC				0.589	0.149	22	1	0	0	5.752	174.85	0	174.85	TN	TN		TN	TN		TN	TN		TN	TN		TN	TN		TN	TN		TN	TN		TN	TN		TN	TN
BRCA1	c.4917G>T	p.Leu1639Phe	p.L1639F	41223014	1639	4917	6	6	0	FUNC				0.588	0.149	22	1	0	0	8.314	174.85	0	174.85	TN	TN		TN	TN		TN	TN		TN	TN		TN	TN		TN	TN		TN	TN		TN	TN		TN	TN
BRCA1	c.4918A>C	p.Thr1640Pro	p.T1640P	41223013	1640	4918	6	6	0	FUNC				0.575	0.656	38	-1	-1	-3	3.111	164.69	0	164.69	TN	TN		TN	TN		TN	TN		TN	TN		TN	TN		TN	TN		TN	TN		TN	TN		TN	TN
BRCA1	c.4918A>G	p.Thr1640Ala	p.T1640A	41223013	1640	4918	6	6	0	FUNC		Uncertain significance	1	0.534	0.178	58	0	0	0	0.002	164.69	0	164.69	TN	TN		TN	TN		TN	TN		TN	TN		TN	TN		TN	TN		TN	TN		TN	TN		TN	TN
BRCA1	c.4918A>T	p.Thr1640Ser	p.T1640S	41223013	1640	4918	6	6	0	FUNC				0.522	0.205	58	2	1	2	0.009	164.69	46.7	117.99	TN	TN		TN	TN		TN	TN		TN	TN		TN	TN		TN	TN		TN	TN		TN	TN		TN	TN
BRCA1	c.4919C>A	p.Thr1640Lys	p.T1640K	41223012	1640	4919	6	6	0	FUNC				0.644	0.614	78	-1	-1	-1	7.592	164.69	0	164.69	TN	TN		TN	TN		TN	TN		TN	TN		TN	TN		TN	TN		TN	TN		TN	TN		TN	TN
BRCA1	c.4919C>G	p.Thr1640Arg	p.T1640R	41223012	1640	4919	6	6	0	FUNC				0.612	0.239	71	-1	-1	-2	3.866	164.69	5.07	159.62	TN	TN		TN	TN		TN	TN		TN	TN		TN	TN		TN	TN		TN	TN		TN	TN		TN	TN
BRCA1	c.4919C>T	p.Thr1640Ile	p.T1640I	41223012	1640	4919	6	6	0	FUNC				0.587	0.13	89	-1	-1	-2	0.162	164.69	0	164.69	TN	TN		TN	TN		TN	TN		TN	TN		TN	TN		TN	TN		TN	TN		TN	TN		TN	TN
BRCA1	c.4921G>A	p.Ala1641Thr	p.A1641T	41223010	1641	4921	6	5	0	FUNC		Uncertain significance	1	0.547	0.126	58	0	0	0	13.1	142.52	0	142.52	TN	TN		TN	TN		TN	TN		TN	TN		TN	TN		TN	TN		TN	TN		TN	TN		TN	TN
BRCA1	c.4921G>C	p.Ala1641Pro	p.A1641P	41223010	1641	4921	6	5	0	FUNC				0.543	0.503	27	-1	-1	-1	11.62	142.52	0	142.52	TN	TN		TN	TN		TN	TN		TN	TN		TN	TN		TN	TN		TN	TN		TN	TN		TN	TN
BRCA1	c.4922C>A	p.Ala1641Asp	p.A1641D	41223009	1641	4922	6	5	0	FUNC				0.533	0.659	126	-2	-2	-3	21.4	142.52	27.51	115.01	TN	TN		TN	TN		TN	TN		TN	TN		TN	TN		TN	TN		TN	TN		TN	TN		TN	TN
BRCA1	c.4922C>G	p.Ala1641Gly	p.A1641G	41223009	1641	4922	6	5	0	FUNC				0.514	0.185	60	0	0	0	12.06	142.52	28.37	114.15	TN	TN		TN	TN		TN	TN		TN	TN		TN	TN		TN	TN		TN	TN		TN	TN		TN	TN
BRCA1	c.4922C>T	p.Ala1641Val	p.A1641V	41223009	1641	4922	6	5	0	FUNC		Uncertain significance	1	0.531	0.143	64	0	0	-1	21.7	142.52	33.99	108.53	TN	TN		TN	TN		TN	TN		TN	TN		TN	TN		TN	TN		TN	TN		TN	TN		TN	TN
BRCA1	c.4924T>A	p.Ser1642Thr	p.S1642T	41223007	1642	4924	4	4	0	FUNC				0.595	0.113	58	2	1	2	11.93	134.97	0	134.97	TN	TN		TN	TN		TN	TN		TN	TN		TN	TN		TN	TN		TN	TN		TN	TN		TN	TN
BRCA1	c.4924T>C	p.Ser1642Pro	p.S1642P	41223007	1642	4924	4	4	0	FUNC				0.591	0.239	74	-1	-1	-2	8.718	134.97	0	134.97	TN	TN		TN	TN		TN	TN		TN	TN		TN	TN		TN	TN		TN	TN		TN	TN		TN	TN
BRCA1	c.4924T>G	p.Ser1642Ala	p.S1642A	41223007	1642	4924	4	4	0	FUNC				0.571	0.082	99	1	1	2	2.101	134.97	22.68	112.29	TN	TN		TN	TN		TN	TN		TN	TN		TN	TN		TN	TN		TN	TN		TN	TN		TN	TN
BRCA1	c.4925C>T	p.Ser1642Leu	p.S1642L	41223006	1642	4925	4	4	0	FUNC				0.502	0.242	145	-3	-2	-4	22.3	134.97	55.05	79.92	TN	TN		TN	TN		TN	TN		TN	TN		TN	TN		TN	TN		TN	TN		TN	TN		TN	TN
BRCA1	c.4927A>C	p.Thr1643Pro	p.T1643P	41223004	1643	4927	6	6	0	FUNC				0.609	0.578	38	-1	-1	-3	0.293	172.48	0	172.48	TN	TN		TN	TN		TN	TN		TN	TN		TN	TN		TN	TN		TN	TN		TN	TN		TN	TN
BRCA1	c.4927A>G	p.Thr1643Ala	p.T1643A	41223004	1643	4927	6	6	0	FUNC				0.57	0.219	58	0	0	0	0.001	172.48	0	172.48	TN	TN		TN	TN		TN	TN		TN	TN		TN	TN		TN	TN		TN	TN		TN	TN		TN	TN
BRCA1	c.4927A>T	p.Thr1643Ser	p.T1643S	41223004	1643	4927	6	6	0	FUNC				0.562	0.109	58	2	1	2	0.005	172.48	34.34	138.14	TN	TN		TN	TN		TN	TN		TN	TN		TN	TN		TN	TN		TN	TN		TN	TN		TN	TN
BRCA1	c.4928C>A	p.Thr1643Lys	p.T1643K	41223003	1643	4928	6	6	0	FUNC				0.584	0.369	78	-1	-1	-1	2.251	172.48	0	172.48	TN	TN		TN	TN		TN	TN		TN	TN		TN	TN		TN	TN		TN	TN		TN	TN		TN	TN
BRCA1	c.4928C>G	p.Thr1643Arg	p.T1643R	41223003	1643	4928	6	6	0	FUNC				0.621	0.563	71	-1	-1	-2	1.812	172.48	0	172.48	TN	TN		TN	TN		TN	TN		TN	TN		TN	TN		TN	TN		TN	TN		TN	TN		TN	TN
BRCA1	c.4928C>T	p.Thr1643Ile	p.T1643I	41223003	1643	4928	6	6	0	FUNC				0.601	0.295	89	-1	-1	-2	10.57	172.48	11.33	161.15	TN	TN		TN	TN		TN	TN		TN	TN		TN	TN		TN	TN		TN	TN		TN	TN		TN	TN
BRCA1	c.4930G>A	p.Glu1644Lys	p.E1644K	41223001	1644	4930	7	7	0	FUNC				0.596	0.366	56	1	1	1	2.043	172.48	0	172.48	TN	TN		TN	TN		TN	TN		TN	TN		TN	TN		TN	TN		TN	TN		TN	TN		TN	TN
BRCA1	c.4930G>C	p.Glu1644Gln	p.E1644Q	41223001	1644	4930	7	7	0	FUNC	FUNC	Likely benign	1	0.63	0.237	29	2	2	3	2.87	172.48	0	172.48	TN	TN	TN	TN	TN	TN	TN	TN	TN	TN	TN	TN	TN	TN	TN	TN	TN	TN	TN	TN	TN	TN	TN	TN	TN	TN
BRCA1	c.4931A>C	p.Glu1644Ala	p.E1644A	41223000	1644	4931	7	7	0	FUNC				0.573	0.21	107	-1	-1	-2	9.409	172.48	0	172.48	TN	TN		TN	TN		TN	TN		TN	TN		TN	TN		TN	TN		TN	TN		TN	TN		TN	TN
BRCA1	c.4931A>G	p.Glu1644Gly	p.E1644G	41223000	1644	4931	7	7	0	FUNC		Conflicting interpretations of pathogenicity	1	0.516	0.427	98	-2	-2	-4	6.892	172.48	0	172.48	TN	TN		TN	TN		TN	TN		TN	TN		TN	TN		TN	TN		TN	TN		TN	TN		TN	TN
BRCA1	c.4931A>T	p.Glu1644Val	p.E1644V	41223000	1644	4931	7	7	0	FUNC				0.595	0.491	121	-3	-2	-4	12.9	172.48	0	172.48	TN	TN		TN	TN		TN	TN		TN	TN		TN	TN		TN	TN		TN	TN		TN	TN		TN	TN
BRCA1	c.4932A>C	p.Glu1644Asp	p.E1644D	41222999	1644	4932	7	7	0	FUNC				0.588	0.122	45	2	2	2	6.094	172.48	33.56	138.92	TN	TN		TN	TN		TN	TN		TN	TN		TN	TN		TN	TN		TN	TN		TN	TN		TN	TN
BRCA1	c.4932A>T	p.Glu1644Asp	p.E1644D	41222999	1644	4932	7	7	0	FUNC				0.59	0.122	45	2	2	2	6.607	172.48	33.56	138.92	TN	TN		TN	TN		TN	TN		TN	TN		TN	TN		TN	TN		TN	TN		TN	TN		TN	TN
BRCA1	c.4933A>G	p.Arg1645Gly	p.R1645G	41222998	1645	4933	7	6	0	FUNC		Uncertain significance	0	0.65	0.388	125	-2	-2	-4	8.756	147.21	0	147.21	TN	TN		TN	TN		TN	TN		TN	TN		TN	TN		TN	TN		TN	TN		TN	TN		TN	TN
BRCA1	c.4933A>T	p.Arg1645Trp	p.R1645W	41222998	1645	4933	7	6	0	FUNC				0.594	0.659	101	-2	-3	-5	24.9	147.21	65.28	81.93	TN	TN		TN	TN		TN	TN		TN	TN		TN	TN		TN	TN		TN	TN		TN	TN		TN	TN
BRCA1	c.4934G>A	p.Arg1645Lys	p.R1645K	41222997	1645	4934	7	6	0	FUNC		Uncertain significance	1	0.618	0.312	26	3	2	3	9.157	147.21	13.59	133.62	TN	TN		TN	TN		TN	TN		TN	TN		TN	TN		TN	TN		TN	TN		TN	TN		TN	TN
BRCA1	c.4934G>C	p.Arg1645Thr	p.R1645T	41222997	1645	4934	7	6	0	FUNC		Conflicting interpretations of pathogenicity	1	0.577	0.365	71	-1	-1	-2	8.586	147.21	0	147.21	TN	TN		TN	TN		TN	TN		TN	TN		TN	TN		TN	TN		TN	TN		TN	TN		TN	TN
BRCA1	c.4935G>C	p.Arg1645Ser	p.R1645S	41222996	1645	4935	7	6	0	FUNC		Conflicting interpretations of pathogenicity	1	0.602	0.596	110	-1	-1	-2	19.77	147.21	0	147.21	TN	TN		TN	TN		TN	TN		TN	TN		TN	TN		TN	TN		TN	TN		TN	TN		TN	TN
BRCA1	c.4935G>T	p.Arg1645Ser	p.R1645S	41222996	1645	4935	7	6	0	FUNC		Uncertain significance	1	0.602	0.596	110	-1	-1	-2	22.3	147.21	0	147.21	TN	TN		TN	TN		TN	TN		TN	TN		TN	TN		TN	TN		TN	TN		TN	TN		TN	TN
BRCA1	c.4936G>A	p.Val1646Ile	p.V1646I	41222995	1646	4936	6	6	0	FUNC				0.553	0.164	29	3	3	4	10.33	214.83	26.79	186.66	TN	TN		TN	TN		TN	TN		TN	TN		TN	TN		TN	TN		TN	TN		TN	TN		TN	TN
BRCA1	c.4936G>C	p.Val1646Leu	p.V1646L	41222995	1646	4936	6	6	0	FUNC				0.559	0.154	32	1	1	1	6.798	214.83	28.08	185.41	TN	TN		TN	TN		TN	TN		TN	TN		TN	TN		TN	TN		TN	TN		TN	TN		TN	TN
BRCA1	c.4936G>T	p.Val1646Phe	p.V1646F	41222995	1646	4936	6	6	0	FUNC				0.574	0.209	50	0	-1	-2	11.24	214.83	47.87	165.57	TN	TN		TN	TN		TN	TN		TN	TN		TN	TN		TN	TN		TN	TN		TN	TN		TN	TN
BRCA1	c.4937T>A	p.Val1646Asp	p.V1646D	41222994	1646	4937	6	6	0	FUNC				0.581	0.677	152	-3	-3	-6	8.371	214.83	61.5	152.94	TN	TN		TN	TN		TN	TN		TN	TN		TN	TN		TN	TN		TN	TN		TN	TN		TN	TN
BRCA1	c.4937T>C	p.Val1646Ala	p.V1646A	41222994	1646	4937	6	6	0	FUNC				0.568	0.159	64	0	0	-1	0.064	214.83	0	214.44	TN	TN		TN	TN		TN	TN		TN	TN		TN	TN		TN	TN		TN	TN		TN	TN		TN	TN
BRCA1	c.4937T>G	p.Val1646Gly	p.V1646G	41222994	1646	4937	6	6	0	FUNC				0.564	0.373	109	-3	-3	-6	0.23	214.83	0	214.44	TN	TN		TN	TN		TN	TN		TN	TN		TN	TN		TN	TN		TN	TN		TN	TN		TN	TN
BRCA1	c.4939A>C	p.Asn1647His	p.N1647H	41222992	1647	4939	8	8	0	FUNC				0.535	0.333	68	1	1	1	14.37	188.1	0	188.1	TN	TN		TN	TN		TN	TN		TN	TN		TN	TN		TN	TN		TN	TN		TN	TN		TN	TN
BRCA1	c.4939A>G	p.Asn1647Asp	p.N1647D	41222992	1647	4939	8	8	0	FUNC				0.399	0.292	23	2	1	2	9.802	188.1	0	188.1	TN	TN		TN	TN		TN	TN		TN	TN		TN	TN		TN	TN		TN	TN		TN	TN		TN	TN
BRCA1	c.4939A>T	p.Asn1647Tyr	p.N1647Y	41222992	1647	4939	8	8	0	FUNC				0.613	0.378	143	-2	-2	-4	23.5	188.1	12.16	175.94	TN	TN		TN	TN		TN	TN		TN	TN		TN	TN		TN	TN		TN	TN		TN	TN		TN	TN
BRCA1	c.4940A>C	p.Asn1647Thr	p.N1647T	41222991	1647	4940	8	8	0	FUNC				0.603	0.134	65	0	0	0	9.406	188.1	0	188.1	TN	TN		TN	TN		TN	TN		TN	TN		TN	TN		TN	TN		TN	TN		TN	TN		TN	TN
BRCA1	c.4940A>G	p.Asn1647Ser	p.N1647S	41222991	1647	4940	8	8	0	FUNC				0.44	0.262	46	1	1	1	0.881	188.1	0	188.1	TN	TN		TN	TN		TN	TN		TN	TN		TN	TN		TN	TN		TN	TN		TN	TN		TN	TN
BRCA1	c.4940A>T	p.Asn1647Ile	p.N1647I	41222991	1647	4940	8	8	0	FUNC				0.601	0.304	149	-2	-3	-6	11.94	188.1	0	188.1	TN	TN		TN	TN		TN	TN		TN	TN		TN	TN		TN	TN		TN	TN		TN	TN		TN	TN
BRCA1	c.4941C>A	p.Asn1647Lys	p.N1647K	41222990	1647	4941	8	8	0	FUNC		Conflicting interpretations of pathogenicity	1	0.426	0.28	94	0	0	0	9.38	188.1	0	188.1	TN	TN		TN	TN		TN	TN		TN	TN		TN	TN		TN	TN		TN	TN		TN	TN		TN	TN
BRCA1	c.4941C>G	p.Asn1647Lys	p.N1647K	41222990	1647	4941	8	8	0	FUNC				0.416	0.28	94	0	0	0	8.322	188.1	0	188.1	TN	TN		TN	TN		TN	TN		TN	TN		TN	TN		TN	TN		TN	TN		TN	TN		TN	TN
BRCA1	c.4942A>C	p.Lys1648Gln	p.K1648Q	41222989	1648	4942	7	7	0	FUNC				0.563	0.505	53	1	1	2	8.974	123.68	0	123.68	TN	TN		TN	TN		TN	TN		TN	TN		TN	TN		TN	TN		TN	TN		TN	TN		TN	TN
BRCA1	c.4942A>G	p.Lys1648Glu	p.K1648E	41222989	1648	4942	7	7	0	FUNC		Uncertain significance	2	0.56	0.67	56	1	1	1	15.84	123.68	16.31	107.37	TN	TN		TN	TN		TN	TN		TN	TN		TN	TN		TN	TN		TN	TN		TN	TN		TN	TN
BRCA1	c.4943A>C	p.Lys1648Thr	p.K1648T	41222988	1648	4943	7	7	0	FUNC				0.58	0.649	78	-1	-1	-1	11.33	123.68	0	123.68	TN	TN		TN	TN		TN	TN		TN	TN		TN	TN		TN	TN		TN	TN		TN	TN		TN	TN
BRCA1	c.4943A>G	p.Lys1648Arg	p.K1648R	41222988	1648	4943	7	7	0	FUNC				0.566	0.151	26	3	2	3	1.11	123.68	0	123.68	TN	TN		TN	TN		TN	TN		TN	TN		TN	TN		TN	TN		TN	TN		TN	TN		TN	TN
BRCA1	c.4943A>T	p.Lys1648Ile	p.K1648I	41222988	1648	4943	7	7	0	FUNC				0.56	0.667	102	-3	-3	-5	22.3	123.68	46.93	76.75	TN	TN		TN	TN		TN	TN		TN	TN		TN	TN		TN	TN		TN	TN		TN	TN		TN	TN
BRCA1	c.4944A>C	p.Lys1648Asn	p.K1648N	41222987	1648	4944	7	7	0	FUNC				0.461	0.664	94	0	0	0	21	123.68	30.6	93.08	TN	TN		TN	TN		TN	TN		TN	TN		TN	TN		TN	TN		TN	TN		TN	TN		TN	TN
BRCA1	c.4944A>T	p.Lys1648Asn	p.K1648N	41222987	1648	4944	7	7	0	FUNC				0.461	0.664	94	0	0	0	21.8	123.68	30.6	93.08	TN	TN		TN	TN		TN	TN		TN	TN		TN	TN		TN	TN		TN	TN		TN	TN		TN	TN
BRCA1	c.4945A>G	p.Arg1649Gly	p.R1649G	41222986	1649	4945	6	6	0	FUNC				0.596	0.452	125	-2	-2	-4	12.91	142.62	29.89	112.73	TN	TN		TN	TN		TN	TN		TN	TN		TN	TN		TN	TN		TN	TN		TN	TN		TN	TN
BRCA1	c.4946G>A	p.Arg1649Lys	p.R1649K	41222985	1649	4946	6	6	0	FUNC		Uncertain significance	1	0.56	0.193	26	3	2	3	12.01	142.62	0	142.62	TN	TN		TN	TN		TN	TN		TN	TN		TN	TN		TN	TN		TN	TN		TN	TN		TN	TN
BRCA1	c.4946G>C	p.Arg1649Thr	p.R1649T	41222985	1649	4946	6	6	0	FUNC		Uncertain significance	1	0.62	0.693	71	-1	-1	-2	21.7	142.62	0	142.62	TN	TN		TN	TN		TN	TN		TN	TN		TN	TN		TN	TN		TN	TN		TN	TN		TN	TN
BRCA1	c.4946G>T	p.Arg1649Ile	p.R1649I	41222985	1649	4946	6	6	0	FUNC				0.591	0.51	97	-3	-3	-5	23	142.62	50.67	91.95	TN	TN		TN	TN		TN	TN		TN	TN		TN	TN		TN	TN		TN	TN		TN	TN		TN	TN
BRCA1	c.4947A>C	p.Arg1649Ser	p.R1649S	41222984	1649	4947	6	6	0	FUNC				0.619	0.702	110	-1	-1	-2	21.9	142.62	2.79	139.83	TN	TN		TN	TN		TN	TN		TN	TN		TN	TN		TN	TN		TN	TN		TN	TN		TN	TN
BRCA1	c.4947A>T	p.Arg1649Ser	p.R1649S	41222984	1649	4947	6	6	0	FUNC				0.619	0.702	110	-1	-1	-2	22.8	142.62	2.79	139.83	TN	TN		TN	TN		TN	TN		TN	TN		TN	TN		TN	TN		TN	TN		TN	TN		TN	TN
BRCA1	c.4948A>C	p.Met1650Leu	p.M1650L	41222983	1650	4948	9	9	0	FUNC				0.506	0.176	15	2	2	3	9.89	14.3	0	14.3	TN	TN		TN	TN		TN	TN		TN	TN		TN	TN		TN	TN		TN	TN		TN	TN		TN	TN
BRCA1	c.4948A>G	p.Met1650Val	p.M1650V	41222983	1650	4948	9	9	0	FUNC				0.508	0.353	21	1	1	1	2.665	14.3	20.52	-7.22	TN	TN		TN	TN		TN	TN		TN	TN		TN	TN		TN	TN		TN	TN		TN	TN		TN	TN
BRCA1	c.4948A>T	p.Met1650Leu	p.M1650L	41222983	1650	4948	9	9	0	FUNC				0.505	0.176	15	2	2	3	10.47	14.3	0	14.3	TN	TN		TN	TN		TN	TN		TN	TN		TN	TN		TN	TN		TN	TN		TN	TN		TN	TN
BRCA1	c.4949T>A	p.Met1650Lys	p.M1650K	41222982	1650	4949	9	9	0	FUNC				0.525	0.729	95	-1	-1	-3	11.37	14.3	93.77	-79.47	TN	TN		TN	TN		TN	TN		TN	TN		TN	TN		TN	TN		TN	TN		TN	TN		TN	TN
BRCA1	c.4949T>C	p.Met1650Thr	p.M1650T	41222982	1650	4949	9	9	0	FUNC		Conflicting interpretations of pathogenicity	1	0.561	0.67	81	-1	-1	-1	14.45	14.3	81.04	-66.74	TN	TN		TN	TN		TN	TN		TN	TN		TN	TN		TN	TN		TN	TN		TN	TN		TN	TN
BRCA1	c.4949T>G	p.Met1650Arg	p.M1650R	41222982	1650	4949	9	9	0	FUNC				0.575	0.587	91	-1	-1	-3	16.25	14.3	90.56	-76.26	TN	TN		TN	TN		TN	TN		TN	TN		TN	TN		TN	TN		TN	TN		TN	TN		TN	TN
BRCA1	c.4950G>A	p.Met1650Ile	p.M1650I	41222981	1650	4950	9	9	0	FUNC		Uncertain significance	1	0.507	0.231	10	2	1	2	0.796	14.3	0	14.3	TN	TN		TN	TN		TN	TN		TN	TN		TN	TN		TN	TN		TN	TN		TN	TN		TN	TN
BRCA1	c.4950G>C	p.Met1650Ile	p.M1650I	41222981	1650	4950	9	9	0	FUNC				0.506	0.231	10	2	1	2	0.13	14.3	0	14.3	TN	TN		TN	TN		TN	TN		TN	TN		TN	TN		TN	TN		TN	TN		TN	TN		TN	TN
BRCA1	c.4950G>T	p.Met1650Ile	p.M1650I	41222981	1650	4950	9	9	0	FUNC				0.506	0.231	10	2	1	2	0.873	14.3	0	14.3	TN	TN		TN	TN		TN	TN		TN	TN		TN	TN		TN	TN		TN	TN		TN	TN		TN	TN
BRCA1	c.4951T>A	p.Ser1651Thr	p.S1651T	41222980	1651	4951	6	6	1	FUNC				0.669	0.355	58	2	1	2	23.4	144.08	0	144.08	FP	TN		TN	TN		TN	TN		TN	TN		TN	TN		TN	TN		TN	TN		TN	TN		TN	TN
BRCA1	c.4951T>C	p.Ser1651Pro	p.S1651P	41222980	1651	4951	6	6	1	LOF		Uncertain significance	2	0.785	0.671	74	-1	-1	-2	28.5	144.08	0	144.08	FN	FN		FN	FN		FN	FN		FN	FN		FN	FN		FN	FN		FN	FN		FN	FN		FN	FN
BRCA1	c.4951T>G	p.Ser1651Ala	p.S1651A	41222980	1651	4951	6	6	1	FUNC				0.694	0.22	99	1	1	2	23.4	144.08	1.01	143.07	FP	TN		TN	TN		TN	TN		TN	TN		TN	TN		FP	TN		FP	TN		TN	TN		TN	TN
BRCA1	c.4952C>A	p.Ser1651Tyr	p.S1651Y	41222979	1651	4952	6	6	1	FUNC				0.734	0.666	144	-2	-2	-3	26.2	144.08	25.33	118.75	FP	TN		TN	TN		TN	TN		TN	TN		TN	TN		FP	TN		FP	TN		FP	TN		FP	TN
BRCA1	c.4952C>G	p.Ser1651Cys	p.S1651C	41222979	1651	4952	6	6	1	FUNC				0.672	0.61	112	-1	-1	-2	25.4	144.08	91.34	52.74	FP	TN		TN	TN		TN	TN		TN	TN		TN	TN		FP	TN		FP	TN		TN	TN		TN	TN
BRCA1	c.4952C>T	p.Ser1651Phe	p.S1651F	41222979	1651	4952	6	6	1	FUNC		Uncertain significance	2	0.794	0.617	155	-2	-2	-4	26.6	144.08	21.28	122.8	FP	TN		TN	TN		FP	TN		TN	TN		TN	TN		FP	TN		FP	TN		FP	TN		FP	TN
BRCA1	c.4954A>C	p.Met1652Leu	p.M1652L	41222977	1652	4954	9	9	2	FUNC				0.528	0.152	15	2	2	3	10.06	30.27	0	30.27	FP	TN		FP	TN		TN	TN		TN	TN		TN	TN		TN	TN		TN	TN		TN	TN		TN	TN
BRCA1	c.4954A>G	p.Met1652Val	p.M1652V	41222977	1652	4954	9	9	2	FUNC		Uncertain significance	2	0.517	0.316	21	1	1	1	13.9	30.27	20.52	8.75	FP	TN		FP	TN		TN	TN		TN	TN		TN	TN		TN	TN		TN	TN		TN	TN		TN	TN
BRCA1	c.4954A>T	p.Met1652Leu	p.M1652L	41222977	1652	4954	9	9	2	FUNC		Conflicting interpretations of pathogenicity	1	0.528	0.152	15	2	2	3	11.32	30.27	0	30.27	FP	TN		FP	TN		TN	TN		TN	TN		TN	TN		TN	TN		TN	TN		TN	TN		TN	TN
BRCA1	c.4955T>A	p.Met1652Lys	p.M1652K	41222976	1652	4955	9	9	2	LOF		Uncertain significance	1	0.719	0.731	95	-1	-1	-3	24	30.27	93.42	-63.15	TP	FN		FN	FN		FN	FN		FN	FN		TP	FN		TP	FN		TP	FN		TP	FN		TP	FN
BRCA1	c.4955T>C	p.Met1652Thr	p.M1652T	41222976	1652	4955	9	9	2	FUNC	FUNC	Benign	3	0.705	0.674	81	-1	-1	-1	23.2	30.27	81.04	-50.77	FP	TN	TN	FP	TN	TN	TN	TN	TN	TN	TN	TN	TN	TN	TN	TN	TN	TN	TN	TN	TN	FP	TN	TN	FP	TN
BRCA1	c.4955T>G	p.Met1652Arg	p.M1652R	41222976	1652	4955	9	9	2	LOF				0.723	0.732	91	-1	-1	-3	23.7	30.27	89.59	-59.32	TP	FN		FN	FN		TP	FN		TP	FN		FN	FN		FN	FN		FN	FN		TP	FN		TP	FN
BRCA1	c.4956G>A	p.Met1652Ile	p.M1652I	41222975	1652	4956	9	9	2	FUNC	FUNC	Benign	3	0.426	0.26	10	2	1	2	21.2	30.27	0	30.27	FP	TN	TN	FP	TN	TN	TN	TN	TN	TN	TN	TN	TN	TN	TN	TN	TN	TN	TN	TN	TN	TN	TN	TN	TN	TN
BRCA1	c.4956G>C	p.Met1652Ile	p.M1652I	41222975	1652	4956	9	9	2	FUNC				0.427	0.26	10	2	1	2	19.58	30.27	0	30.27	FP	TN		FP	TN		TN	TN		TN	TN		TN	TN		TN	TN		TN	TN		TN	TN		TN	TN
BRCA1	c.4956G>T	p.Met1652Ile	p.M1652I	41222975	1652	4956	9	9	2	FUNC				0.437	0.26	10	2	1	2	22.4	30.27	0	30.27	FP	TN		FP	TN		TN	TN		TN	TN		TN	TN		TN	TN		TN	TN		TN	TN		TN	TN
BRCA1	c.4957G>C	p.Val1653Leu	p.V1653L	41222974	1653	4957	6	5	3	LOF				0.717	0.617	32	1	1	1	24.4	28.68	4.86	24.75	TP	TP		TP	FN		TP	FN		TP	FN		FN	FN		TP	FN		TP	FN		TP	FN		TP	FN
BRCA1	c.4957G>T	p.Val1653Leu	p.V1653L	41222974	1653	4957	6	5	3	LOF	LOF	Likely pathogenic	1	0.717	0.617	32	1	1	1	25	28.68	4.86	24.75	TP	FN	FN	TP	FN	FN	TP	FN	FN	TP	FN	FN	TP	FN	FN	TP	FN	FN	TP	FN	FN	TP	FN	FN	TP	FN
BRCA1	c.4958T>A	p.Val1653Glu	p.V1653E	41222973	1653	4958	6	5	3	LOF				0.856	0.76	121	-3	-2	-4	32	28.68	121.34	-91.72	TP	TP		TP	FN		TP	TP		TP	TP		TP	TP		TP	TP		TP	TP		TP	TP		TP	TP
BRCA1	c.4958T>C	p.Val1653Ala	p.V1653A	41222973	1653	4958	6	5	3	FUNC				0.807	0.631	64	0	0	-1	27.7	28.68	65.28	-34.82	FP	FP		FP	TN		FP	FP		FP	FP		FP	FP		FP	FP		FP	FP		FP	FP		FP	FP
BRCA1	c.4958T>G	p.Val1653Gly	p.V1653G	41222973	1653	4958	6	5	3	FUNC				0.898	0.693	109	-3	-3	-6	27.4	28.68	109.55	-79.18	FP	FP		FP	TN		FP	FP		FP	FP		FP	FP		FP	FP		FP	FP		FP	FP		FP	FP
BRCA1	c.4960G>A	p.Val1654Met	p.V1654M	41222971	1654	4960	6	5	0	FUNC				0.547	0.428	21	1	1	1	30	123.92	20.52	101.95	TN	TN		TN	TN		TN	TN		TN	TN		TN	TN		TN	TN		TN	TN		TN	TN		TN	TN
BRCA1	c.4960G>C	p.Val1654Leu	p.V1654L	41222971	1654	4960	6	5	0	FUNC				0.526	0.313	32	1	1	1	24.1	123.92	30.92	91.69	TN	TN		TN	TN		TN	TN		TN	TN		TN	TN		TN	TN		TN	TN		TN	TN		TN	TN
BRCA1	c.4960G>T	p.Val1654Leu	p.V1654L	41222971	1654	4960	6	5	0	FUNC				0.526	0.313	32	1	1	1	24.6	123.92	30.92	91.69	TN	TN		TN	TN		TN	TN		TN	TN		TN	TN		TN	TN		TN	TN		TN	TN		TN	TN
BRCA1	c.4961T>C	p.Val1654Ala	p.V1654A	41222970	1654	4961	6	5	0	FUNC				0.518	0.137	64	0	0	-1	11.99	123.92	0	123.47	TN	TN		TN	TN		TN	TN		TN	TN		TN	TN		TN	TN		TN	TN		TN	TN		TN	TN
BRCA1	c.4961T>G	p.Val1654Gly	p.V1654G	41222970	1654	4961	6	5	0	FUNC				0.606	0.352	109	-3	-3	-6	25.2	123.92	28.37	95.1	TN	TN		TN	TN		TN	TN		TN	TN		TN	TN		TN	TN		TN	TN		TN	TN		TN	TN
BRCA1	c.4963T>A	p.Ser1655Thr	p.S1655T	41222968	1655	4963	6	5	4	FUNC				0.772	0.454	58	2	1	2	23.4	57.75	0	57.75	FP	FP		FP	TN		TN	TN		TN	TN		TN	TN		TN	TN		TN	TN		TN	TN		TN	TN
BRCA1	c.4963T>C	p.Ser1655Pro	p.S1655P	41222968	1655	4963	6	5	4	LOF		Conflicting interpretations of pathogenicity	1	0.847	0.779	74	-1	-1	-2	24.8	57.75	24.03	33.72	TP	TP		TP	FN		TP	TP		TP	TP		FN	FN		FN	FN		FN	FN		TP	FN		TP	FN
BRCA1	c.4964C>A	p.Ser1655Tyr	p.S1655Y	41222967	1655	4964	6	5	4	LOF				0.819	0.767	144	-2	-2	-3	28.5	57.75	92.25	-34.5	TP	TP		TP	FN		TP	TP		TP	FN		TP	FN		TP	FN		TP	FN		TP	FN		TP	FN
BRCA1	c.4964C>G	p.Ser1655Cys	p.S1655C	41222967	1655	4964	6	5	4	LOF				0.823	0.723	112	-1	-1	-2	27.3	57.75	104.21	-46.46	TP	TP		TP	FN		TP	TP		FN	FN		TP	FN		TP	FN		TP	TP		TP	FN		TP	FN
BRCA1	c.4964C>T	p.Ser1655Phe	p.S1655F	41222967	1655	4964	6	5	4	LOF	LOF	Pathogenic/Likely pathogenic	2	0.818	0.772	155	-2	-2	-4	29.5	57.75	102.86	-45.11	TP	FN	FN	TP	FN	FN	FN	FN	FN	TP	FN	FN	TP	FN	FN	TP	FN	FN	TP	FN	FN	TP	FN	FN	TP	FN
BRCA1	c.4966G>A	p.Gly1656Ser	p.G1656S	41222965	1656	4966	6	6	0	FUNC				0.734	0.652	56	0	0	-1	25.1	0	55.27	-55.27	TN	TN		TN	TN		TN	TN		TN	TN		TN	TN		TN	TN		TN	TN		TN	TN		TN	TN
BRCA1	c.4966G>C	p.Gly1656Arg	p.G1656R	41222965	1656	4966	6	6	0	FUNC				0.814	0.699	125	-2	-2	-4	24.7	0	125.13	-125.13	TN	TN		TN	TN		TN	TN		TN	TN		TN	TN		TN	TN		TN	TN		TN	TN		TN	TN
BRCA1	c.4966G>T	p.Gly1656Cys	p.G1656C	41222965	1656	4966	6	6	0	FUNC				0.806	0.788	159	-3	-3	-6	33	0	158.23	-158.23	TN	TN		TN	TN		TN	TN		TN	TN		TN	TN		TN	TN		TN	TN		TN	TN		TN	TN
BRCA1	c.4967G>A	p.Gly1656Asp	p.G1656D	41222964	1656	4967	6	6	0	FUNC		Uncertain significance	0	0.828	0.828	94	-1	-1	-3	25.6	0	93.77	-93.77	TN	TN		TN	TN		TN	TN		TN	TN		TN	TN		TN	TN		TN	TN		TN	TN		TN	TN
BRCA1	c.4967G>C	p.Gly1656Ala	p.G1656A	41222964	1656	4967	6	6	0	FUNC				0.751	0.382	60	0	0	0	23.9	0	60	-60	TN	TN		TN	TN		TN	TN		TN	TN		TN	TN		TN	TN		TN	TN		TN	TN		TN	TN
BRCA1	c.4967G>T	p.Gly1656Val	p.G1656V	41222964	1656	4967	6	6	0	FUNC				0.832	0.749	109	-3	-3	-6	25.6	0	109.55	-108.79	TN	TN		TN	TN		TN	TN		TN	TN		TN	TN		TN	TN		TN	TN		TN	TN		TN	TN
BRCA1	c.4969C>A	p.Leu1657Met	p.L1657M	41222962	1657	4969	5	5	3	FUNC				0.565	0.51	15	2	2	3	24.5	0	14.3	-14.3	FP	TN		FP	TN		TN	TN		TN	TN		FP	TN		TN	TN		TN	TN		TN	TN		TN	TN
BRCA1	c.4969C>G	p.Leu1657Val	p.L1657V	41222962	1657	4969	5	5	3	FUNC				0.719	0.666	32	1	1	1	20.9	0	30.92	-31.78	FP	TN		FP	TN		TN	TN		TN	TN		TN	TN		TN	TN		TN	TN		TN	TN		TN	TN
BRCA1	c.4970T>A	p.Leu1657Gln	p.L1657Q	41222961	1657	4970	5	5	3	LOF				0.845	0.767	113	-2	-2	-4	24.4	0	112.44	-112.44	TP	FN		TP	FN		TP	FN		FN	FN		TP	FN		TP	FN		TP	FN		TP	FN		TP	FN
BRCA1	c.4970T>C	p.Leu1657Pro	p.L1657P	41222961	1657	4970	5	5	3	LOF		Conflicting interpretations of pathogenicity	1	0.844	0.769	98	-3	-3	-5	29.5	0	97.78	-97.78	TP	FN		TP	FN		FN	FN		TP	FN		TP	FN		FN	FN		FN	FN		TP	FN		TP	FN
BRCA1	c.4970T>G	p.Leu1657Arg	p.L1657R	41222961	1657	4970	5	5	3	LOF				0.855	0.839	102	-2	-2	-4	24.3	0	101.88	-101.88	TP	FN		TP	FN		TP	FN		TP	FN		FN	FN		TP	FN		TP	FN		TP	FN		TP	FN
BRCA1	c.4972A>G	p.Thr1658Ala	p.T1658A	41222959	1658	4972	6	2	0	FUNC				0.77	0.657	58	0	0	0	23.3	87.31	49.42	37.89	TN	TN		TN	TN		TN	TN		TN	TN		TN	TN		TN	TN		TN	TN		TN	TN		TN	TN
BRCA1	c.4972A>T	p.Thr1658Ser	p.T1658S	41222959	1658	4972	6	2	0	FUNC				0.635	0.284	58	2	1	2	21.7	87.31	6.18	81.13	TN	TN		TN	TN		TN	TN		TN	TN		TN	TN		TN	TN		TN	TN		TN	TN		TN	TN
BRCA1	c.4975C>A	p.Pro1659Thr	p.P1659T	41222956	1659	4975	6	6	0	FUNC				0.607	0.33	38	-1	-1	-3	14.23	106.82	0	106.82	TN	TN		TN	TN		TN	TN		TN	TN		TN	TN		TN	TN		TN	TN		TN	TN		TN	TN
BRCA1	c.4975C>G	p.Pro1659Ala	p.P1659A	41222956	1659	4975	6	6	0	FUNC				0.556	0.302	27	-1	-1	-1	11.62	106.82	26.83	79.99	TN	TN		TN	TN		TN	TN		TN	TN		TN	TN		TN	TN		TN	TN		TN	TN		TN	TN
BRCA1	c.4975C>T	p.Pro1659Ser	p.P1659S	41222956	1659	4975	6	6	0	FUNC				0.527	0.32	74	-1	-1	-2	22.7	106.82	36.4	70.42	TN	TN		TN	TN		TN	TN		TN	TN		TN	TN		TN	TN		TN	TN		TN	TN		TN	TN
BRCA1	c.4976C>A	p.Pro1659Gln	p.P1659Q	41222955	1659	4976	6	6	0	FUNC				0.569	0.342	76	-1	-1	-3	23.5	106.82	0	106.82	TN	TN		TN	TN		TN	TN		TN	TN		TN	TN		TN	TN		TN	TN		TN	TN		TN	TN
BRCA1	c.4976C>G	p.Pro1659Arg	p.P1659R	41222955	1659	4976	6	6	0	FUNC				0.644	0.46	103	-2	-2	-3	23.3	106.82	0	106.82	TN	TN		TN	TN		TN	TN		TN	TN		TN	TN		TN	TN		TN	TN		TN	TN		TN	TN
BRCA1	c.4976C>T	p.Pro1659Leu	p.P1659L	41222955	1659	4976	6	6	0	FUNC				0.646	0.572	98	-3	-3	-5	23.7	106.82	56.87	49.95	TN	TN		TN	TN		TN	TN		TN	TN		TN	TN		TN	TN		TN	TN		TN	TN		TN	TN
BRCA1	c.4978G>A	p.Glu1660Lys	p.E1660K	41222953	1660	4978	7	7	0	FUNC				0.422	0.278	56	1	1	1	15.97	240.37	0	240.37	TN	TN		TN	TN		TN	TN		TN	TN		TN	TN		TN	TN		TN	TN		TN	TN		TN	TN
BRCA1	c.4978G>C	p.Glu1660Gln	p.E1660Q	41222953	1660	4978	7	7	0	FUNC				0.56	0.334	29	2	2	3	23.2	240.37	0	240.37	TN	TN		TN	TN		TN	TN		TN	TN		TN	TN		TN	TN		TN	TN		TN	TN		TN	TN
BRCA1	c.4979A>C	p.Glu1660Ala	p.E1660A	41222952	1660	4979	7	7	0	FUNC				0.586	0.306	107	-1	-1	-2	23.6	240.37	1.01	239.36	TN	TN		TN	TN		TN	TN		TN	TN		TN	TN		TN	TN		TN	TN		TN	TN		TN	TN
BRCA1	c.4979A>G	p.Glu1660Gly	p.E1660G	41222952	1660	4979	7	7	0	FUNC				0.609	0.702	98	-2	-2	-4	23.7	240.37	29.38	210.99	TN	TN		TN	TN		TN	TN		TN	TN		TN	TN		TN	TN		TN	TN		TN	TN		TN	TN
BRCA1	c.4979A>T	p.Glu1660Val	p.E1660V	41222952	1660	4979	7	7	0	FUNC				0.66	0.711	121	-3	-2	-4	24.2	240.37	0	240.37	TN	TN		TN	TN		TN	TN		TN	TN		TN	TN		TN	TN		TN	TN		TN	TN		TN	TN
BRCA1	c.4980A>C	p.Glu1660Asp	p.E1660D	41222951	1660	4980	7	7	0	FUNC				0.531	0.317	45	2	2	2	23.1	240.37	11.33	229.04	TN	TN		TN	TN		TN	TN		TN	TN		TN	TN		TN	TN		TN	TN		TN	TN		TN	TN
BRCA1	c.4980A>T	p.Glu1660Asp	p.E1660D	41222951	1660	4980	7	7	0	FUNC				0.531	0.317	45	2	2	2	23.2	240.37	11.33	229.04	TN	TN		TN	TN		TN	TN		TN	TN		TN	TN		TN	TN		TN	TN		TN	TN		TN	TN
BRCA1	c.4981G>A	p.Glu1661Lys	p.E1661K	41222950	1661	4981	7	6	0	FUNC		Uncertain significance	2	0.686	0.703	56	1	1	1	25.8	29.27	51.63	-22.36	TN	TN		TN	TN		TN	TN		TN	TN		TN	TN		TN	TN		TN	TN		TN	TN		TN	TN
BRCA1	c.4981G>C	p.Glu1661Gln	p.E1661Q	41222950	1661	4981	7	6	0	FUNC				0.594	0.591	29	2	2	3	24.1	29.27	0	29.27	TN	TN		TN	TN		TN	TN		TN	TN		TN	TN		TN	TN		TN	TN		TN	TN		TN	TN
BRCA1	c.4982A>C	p.Glu1661Ala	p.E1661A	41222949	1661	4982	7	6	0	FUNC				0.731	0.671	107	-1	-1	-2	24	29.27	89.55	-60.28	TN	TN		TN	TN		TN	TN		TN	TN		TN	TN		TN	TN		TN	TN		TN	TN		TN	TN
BRCA1	c.4982A>T	p.Glu1661Val	p.E1661V	41222949	1661	4982	7	6	0	FUNC				0.752	0.713	121	-3	-2	-4	25.5	29.27	96.32	-67.05	TN	TN		TN	TN		TN	TN		TN	TN		TN	TN		TN	TN		TN	TN		TN	TN		TN	TN
BRCA1	c.4983A>C	p.Glu1661Asp	p.E1661D	41222948	1661	4983	7	6	0	FUNC				0.631	0.434	45	2	2	2	23	29.27	44.6	-15.33	TN	TN		TN	TN		TN	TN		TN	TN		TN	TN		TN	TN		TN	TN		TN	TN		TN	TN
BRCA1	c.4983A>T	p.Glu1661Asp	p.E1661D	41222948	1661	4983	7	6	0	FUNC				0.631	0.434	45	2	2	2	23.3	29.27	44.6	-15.33	TN	TN		TN	TN		TN	TN		TN	TN		TN	TN		TN	TN		TN	TN		TN	TN		TN	TN
BRCA1	c.4984T>A	p.Phe1662Ile	p.F1662I	41222947	1662	4984	3	3	0	FUNC				0.425	0.41	21	0	0	-1	7.234	161.33	0	161.33	TN	TN		TN	TN		TN	TN		TN	TN		TN	TN		TN	TN		TN	TN		TN	TN		TN	TN
BRCA1	c.4984T>C	p.Phe1662Leu	p.F1662L	41222947	1662	4984	3	3	0	FUNC		Uncertain significance	1	0.364	0.296	22	1	0	0	1.465	161.33	0	161.33	TN	TN		TN	TN		TN	TN		TN	TN		TN	TN		TN	TN		TN	TN		TN	TN		TN	TN
BRCA1	c.4984T>G	p.Phe1662Val	p.F1662V	41222947	1662	4984	3	3	0	FUNC				0.5	0.425	50	0	-1	-2	0.454	161.33	0	161.33	TN	TN		TN	TN		TN	TN		TN	TN		TN	TN		TN	TN		TN	TN		TN	TN		TN	TN
BRCA1	c.4989G>C	p.Met1663Ile	p.M1663I	41219710	1663	4989	3	2	0	FUNC				0.579	0.313	10	2	1	2	22.7	138.15	0	138.15	TN	TN		TN	TN		TN	TN		TN	TN		TN	TN		TN	TN		TN	TN		TN	TN		TN	TN
BRCA1	c.4989G>T	p.Met1663Ile	p.M1663I	41219710	1663	4989	3	2	0	FUNC				0.559	0.313	10	2	1	2	23.3	138.15	0	138.15	TN	TN		TN	TN		TN	TN		TN	TN		TN	TN		TN	TN		TN	TN		TN	TN		TN	TN
BRCA1	c.4990C>A	p.Leu1664Ile	p.L1664I	41219709	1664	4990	6	6	0	FUNC				0.515	0.275	5	2	2	2	13.99	120.48	0	120.48	TN	TN		TN	TN		TN	TN		TN	TN		TN	TN		TN	TN		TN	TN		TN	TN		TN	TN
BRCA1	c.4990C>G	p.Leu1664Val	p.L1664V	41219709	1664	4990	6	6	0	FUNC				0.532	0.296	32	1	1	1	10.66	120.48	0	120.48	TN	TN		TN	TN		TN	TN		TN	TN		TN	TN		TN	TN		TN	TN		TN	TN		TN	TN
BRCA1	c.4990C>T	p.Leu1664Phe	p.L1664F	41219709	1664	4990	6	6	0	FUNC				0.616	0.508	22	1	0	0	21.3	120.48	21.28	99.2	TN	TN		TN	TN		TN	TN		TN	TN		TN	TN		TN	TN		TN	TN		TN	TN		TN	TN
BRCA1	c.4991T>A	p.Leu1664His	p.L1664H	41219708	1664	4991	6	6	0	FUNC				0.614	0.707	99	-2	-3	-5	17.98	120.48	0	120.48	TN	TN		TN	TN		TN	TN		TN	TN		TN	TN		TN	TN		TN	TN		TN	TN		TN	TN
BRCA1	c.4991T>C	p.Leu1664Pro	p.L1664P	41219708	1664	4991	6	6	0	FUNC	FUNC	Benign	3	0.569	0.727	98	-3	-3	-5	18.33	120.48	28.88	91.6	TN	TN	TN	TN	TN	TN	TN	TN	TN	TN	TN	TN	TN	TN	TN	TN	TN	TN	TN	TN	TN	TN	TN	TN	TN	TN
BRCA1	c.4991T>G	p.Leu1664Arg	p.L1664R	41219708	1664	4991	6	6	0	FUNC				0.56	0.74	102	-2	-2	-4	16.99	120.48	13.17	107.31	TN	TN		TN	TN		TN	TN		TN	TN		TN	TN		TN	TN		TN	TN		TN	TN		TN	TN
BRCA1	c.4993G>A	p.Val1665Met	p.V1665M	41219706	1665	4993	6	5	1	FUNC		Conflicting interpretations of pathogenicity	1	0.581	0.479	21	1	1	1	22.6	0	20.52	-21.52	FP	TN		TN	TN		TN	TN		TN	TN		TN	TN		TN	TN		TN	TN		TN	TN		TN	TN
BRCA1	c.4993G>C	p.Val1665Leu	p.V1665L	41219706	1665	4993	6	5	1	FUNC		Uncertain significance	2	0.599	0.421	32	1	1	1	22.2	0	30.92	-31.78	FP	TN		TN	TN		TN	TN		TN	TN		TN	TN		TN	TN		TN	TN		TN	TN		TN	TN
BRCA1	c.4994T>A	p.Val1665Glu	p.V1665E	41219705	1665	4994	6	5	1	LOF				0.775	0.748	121	-3	-2	-4	23	0	121.34	-121.33	FN	FN		FN	FN		FN	FN		FN	FN		FN	FN		FN	FN		FN	FN		FN	FN		FN	FN
BRCA1	c.4994T>C	p.Val1665Ala	p.V1665A	41219705	1665	4994	6	5	1	FUNC				0.713	0.654	64	0	0	-1	21.5	0	65.28	-64.43	FP	TN		TN	TN		TN	TN		TN	TN		TN	TN		TN	TN		TN	TN		TN	TN		TN	TN
BRCA1	c.4994T>G	p.Val1665Gly	p.V1665G	41219705	1665	4994	6	5	1	FUNC		Uncertain significance	1	0.769	0.735	109	-3	-3	-6	21	0	109.55	-108.79	FP	TN		TN	TN		TN	TN		TN	TN		TN	TN		TN	TN		TN	TN		TN	TN		FP	TN
BRCA1	c.4996T>A	p.Tyr1666Asn	p.Y1666N	41219703	1666	4996	6	6	0	FUNC				0.434	0.364	143	-2	-2	-4	20.5	122.78	39.26	83.52	TN	TN		TN	TN		TN	TN		TN	TN		TN	TN		TN	TN		TN	TN		TN	TN		TN	TN
BRCA1	c.4996T>C	p.Tyr1666His	p.Y1666H	41219703	1666	4996	6	6	0	FUNC				0.377	0.228	83	2	2	3	11.79	122.78	0	122.78	TN	TN		TN	TN		TN	TN		TN	TN		TN	TN		TN	TN		TN	TN		TN	TN		TN	TN
BRCA1	c.4996T>G	p.Tyr1666Asp	p.Y1666D	41219703	1666	4996	6	6	0	FUNC				0.427	0.436	160	-2	-3	-6	20.3	122.78	44.6	78.18	TN	TN		TN	TN		TN	TN		TN	TN		TN	TN		TN	TN		TN	TN		TN	TN		TN	TN
BRCA1	c.4997A>C	p.Tyr1666Ser	p.Y1666S	41219702	1666	4997	6	6	0	FUNC				0.438	0.284	144	-2	-2	-3	21.8	122.78	62.04	60.74	TN	TN		TN	TN		TN	TN		TN	TN		TN	TN		TN	TN		TN	TN		TN	TN		TN	TN
BRCA1	c.4997A>G	p.Tyr1666Cys	p.Y1666C	41219702	1666	4997	6	6	0	FUNC		Uncertain significance	2	0.552	0.603	194	-3	-2	-5	19.84	122.78	129.33	-6.55	TN	TN		TN	TN		TN	TN		TN	TN		TN	TN		TN	TN		TN	TN		TN	TN		TN	TN
BRCA1	c.4997A>T	p.Tyr1666Phe	p.Y1666F	41219702	1666	4997	6	6	0	FUNC				0.448	0.259	22	3	3	4	20.7	122.78	21.23	101.55	TN	TN		TN	TN		TN	TN		TN	TN		TN	TN		TN	TN		TN	TN		TN	TN		TN	TN
BRCA1	c.4999A>C	p.Lys1667Gln	p.K1667Q	41219700	1667	4999	7	6	0	FUNC				0.669	0.46	53	1	1	2	23.2	56.64	0	56.64	TN	TN		TN	TN		TN	TN		TN	TN		TN	TN		TN	TN		TN	TN		TN	TN		TN	TN
BRCA1	c.4999A>G	p.Lys1667Glu	p.K1667E	41219700	1667	4999	7	6	0	FUNC		Uncertain significance	2	0.654	0.447	56	1	1	1	23.2	56.64	16.44	40.2	TN	TN		TN	TN		TN	TN		TN	TN		TN	TN		TN	TN		TN	TN		TN	TN		TN	TN
BRCA1	c.5000A>C	p.Lys1667Thr	p.K1667T	41219699	1667	5000	7	6	0	FUNC				0.775	0.523	78	-1	-1	-1	23.1	56.64	39.2	17.44	TN	TN		TN	TN		TN	TN		TN	TN		TN	TN		TN	TN		TN	TN		TN	TN		TN	TN
BRCA1	c.5000A>G	p.Lys1667Arg	p.K1667R	41219699	1667	5000	7	6	0	FUNC		Uncertain significance	1	0.586	0.405	26	3	2	3	22.6	56.64	0	56.64	TN	TN		TN	TN		TN	TN		TN	TN		TN	TN		TN	TN		TN	TN		TN	TN		TN	TN
BRCA1	c.5000A>T	p.Lys1667Met	p.K1667M	41219699	1667	5000	7	6	0	FUNC				0.79	0.65	95	-1	-1	-3	25.8	56.64	80.92	-24.28	TN	TN		TN	TN		TN	TN		TN	TN		TN	TN		TN	TN		TN	TN		TN	TN		TN	TN
BRCA1	c.5001G>C	p.Lys1667Asn	p.K1667N	41219698	1667	5001	7	6	0	FUNC				0.695	0.575	94	0	0	0	26	56.64	42.43	14.21	TN	TN		TN	TN		TN	TN		TN	TN		TN	TN		TN	TN		TN	TN		TN	TN		TN	TN
BRCA1	c.5002T>A	p.Phe1668Ile	p.F1668I	41219697	1668	5002	8	8	2	FUNC		Uncertain significance	1	0.647	0.59	21	0	0	-1	23.5	21.82	0	21.82	FP	TN		FP	TN		FP	TN		FP	TN		TN	TN		TN	TN		TN	TN		FP	TN		TN	TN
BRCA1	c.5002T>C	p.Phe1668Leu	p.F1668L	41219697	1668	5002	8	8	2	FUNC				0.601	0.512	22	1	0	0	23.7	21.82	0	21.82	FP	TN		FP	TN		FP	TN		TN	TN		TN	TN		TN	TN		TN	TN		TN	TN		TN	TN
BRCA1	c.5002T>G	p.Phe1668Val	p.F1668V	41219697	1668	5002	8	8	2	FUNC				0.709	0.734	50	0	-1	-2	23.4	21.82	28.68	-7.79	FP	TN		FP	TN		FP	TN		FP	TN		TN	TN		FP	TN		FP	TN		FP	TN		FP	TN
BRCA1	c.5003T>A	p.Phe1668Tyr	p.F1668Y	41219696	1668	5003	8	8	2	FUNC				0.694	0.711	22	3	3	4	25.5	21.82	21.61	0.21	FP	TN		FP	TN		FP	TN		FP	TN		FP	TN		TN	TN		FP	TN		TN	TN		TN	TN
BRCA1	c.5003T>C	p.Phe1668Ser	p.F1668S	41219696	1668	5003	8	8	2	LOF		Uncertain significance	1	0.81	0.733	155	-2	-2	-4	27.3	21.82	141.8	-119.98	TP	FN		FN	FN		TP	FN		TP	FN		TP	FN		TP	FN		TP	FN		TP	FN		TP	FN
BRCA1	c.5003T>G	p.Phe1668Cys	p.F1668C	41219696	1668	5003	8	8	2	FUNC		Uncertain significance	1	0.802	0.78	205	-2	-2	-4	25.8	21.82	197.25	-175.43	FP	TN		FP	TN		FP	TN		FP	TN		FP	TN		FP	TN		FP	TN		FP	TN		FP	TN
BRCA1	c.5004T>A	p.Phe1668Leu	p.F1668L	41219695	1668	5004	8	8	2	LOF				0.542	0.512	22	1	0	0	23.8	21.82	0	21.82	TP	FN		FN	FN		FN	FN		FN	FN		FN	FN		FN	FN		FN	FN		FN	FN		FN	FN
BRCA1	c.5004T>G	p.Phe1668Leu	p.F1668L	41219695	1668	5004	8	8	2	FUNC				0.542	0.512	22	1	0	0	23.6	21.82	0	21.82	FP	TN		FP	TN		FP	TN		TN	TN		TN	TN		TN	TN		TN	TN		TN	TN		TN	TN
BRCA1	c.5005G>A	p.Ala1669Thr	p.A1669T	41219694	1669	5005	6	4	1	FUNC				0.647	0.562	58	0	0	0	24.9	103.68	0	103.68	FP	TN		TN	TN		TN	TN		TN	TN		TN	TN		FP	TN		TN	TN		TN	TN		TN	TN
BRCA1	c.5005G>C	p.Ala1669Pro	p.A1669P	41219694	1669	5005	6	4	1	LOF				0.775	0.76	27	-1	-1	-1	28.1	103.68	1.62	102.06	FN	FN		FN	FN		FN	FN		FN	FN		FN	FN		FN	FN		FN	FN		FN	FN		FN	FN
BRCA1	c.5005G>T	p.Ala1669Ser	p.A1669S	41219694	1669	5005	6	4	1	FUNC		Conflicting interpretations of pathogenicity	1	0.704	0.544	99	1	1	2	24.1	103.68	0	103.68	FP	TN		TN	TN		TN	TN		TN	TN		TN	TN		FP	TN		TN	TN		TN	TN		TN	TN
BRCA1	c.5006C>G	p.Ala1669Gly	p.A1669G	41219693	1669	5006	6	4	1	FUNC				0.646	0.551	60	0	0	0	23.5	103.68	28.37	75.31	FP	TN		TN	TN		TN	TN		TN	TN		TN	TN		FP	TN		FP	TN		TN	TN		TN	TN
BRCA1	c.5008A>G	p.Arg1670Gly	p.R1670G	41219691	1670	5008	6	4	1	FUNC		Uncertain significance	1	0.687	0.702	125	-2	-2	-4	22.8	129.65	29.56	100.09	FP	TN		TN	TN		FP	TN		FP	TN		FP	TN		FP	TN		FP	TN		FP	TN		FP	TN
BRCA1	c.5009G>A	p.Arg1670Lys	p.R1670K	41219690	1670	5009	6	4	1	LOF				0.376	0.238	26	3	2	3	14.43	129.65	0	129.65	FN	FN		FN	FN		FN	FN		FN	FN		FN	FN		FN	FN		FN	FN		FN	FN		FN	FN
BRCA1	c.5009G>T	p.Arg1670Ile	p.R1670I	41219690	1670	5009	6	4	1	FUNC				0.678	0.531	97	-3	-3	-5	23.1	129.65	68.59	61.06	FP	TN		TN	TN		FP	TN		FP	TN		FP	TN		FP	TN		FP	TN		FP	TN		FP	TN
BRCA1	c.5010A>C	p.Arg1670Ser	p.R1670S	41219689	1670	5010	6	4	1	FUNC				0.614	0.448	110	-1	-1	-2	21.1	129.65	0	129.65	FP	TN		TN	TN		FP	TN		FP	TN		FP	TN		FP	TN		TN	TN		FP	TN		FP	TN
BRCA1	c.5011A>C	p.Lys1671Gln	p.K1671Q	41219688	1671	5011	7	7	0	FUNC				0.471	0.467	53	1	1	2	16.4	86.39	0	86.39	TN	TN		TN	TN		TN	TN		TN	TN		TN	TN		TN	TN		TN	TN		TN	TN		TN	TN
BRCA1	c.5011A>G	p.Lys1671Glu	p.K1671E	41219688	1671	5011	7	7	0	FUNC				0.54	0.686	56	1	1	1	17.44	86.39	16.31	70.08	TN	TN		TN	TN		TN	TN		TN	TN		TN	TN		TN	TN		TN	TN		TN	TN		TN	TN
BRCA1	c.5012A>C	p.Lys1671Thr	p.K1671T	41219687	1671	5012	7	7	0	FUNC				0.512	0.435	78	-1	-1	-1	13.58	86.39	0	86.39	TN	TN		TN	TN		TN	TN		TN	TN		TN	TN		TN	TN		TN	TN		TN	TN		TN	TN
BRCA1	c.5012A>G	p.Lys1671Arg	p.K1671R	41219687	1671	5012	7	7	0	FUNC		Uncertain significance	1	0.42	0.283	26	3	2	3	2.108	86.39	0	86.39	TN	TN		TN	TN		TN	TN		TN	TN		TN	TN		TN	TN		TN	TN		TN	TN		TN	TN
BRCA1	c.5012A>T	p.Lys1671Ile	p.K1671I	41219687	1671	5012	7	7	0	FUNC				0.53	0.664	102	-3	-3	-5	17.7	86.39	59.51	26.88	TN	TN		TN	TN		TN	TN		TN	TN		TN	TN		TN	TN		TN	TN		TN	TN		TN	TN
BRCA1	c.5013A>C	p.Lys1671Asn	p.K1671N	41219686	1671	5013	7	7	0	FUNC				0.422	0.658	94	0	0	0	21.8	86.39	31.02	55.37	TN	TN		TN	TN		TN	TN		TN	TN		TN	TN		TN	TN		TN	TN		TN	TN		TN	TN
BRCA1	c.5013A>T	p.Lys1671Asn	p.K1671N	41219686	1671	5013	7	7	0	FUNC				0.42	0.658	94	0	0	0	22.5	86.39	31.02	55.37	TN	TN		TN	TN		TN	TN		TN	TN		TN	TN		TN	TN		TN	TN		TN	TN		TN	TN
BRCA1	c.5014C>A	p.His1672Asn	p.H1672N	41219685	1672	5014	8	7	1	FUNC				0.462	0.715	68	1	1	1	0.015	126.79	47.07	79.72	FP	TN		TN	TN		TN	TN		TN	TN		TN	TN		TN	TN		FP	TN		TN	TN		TN	TN
BRCA1	c.5014C>T	p.His1672Tyr	p.H1672Y	41219685	1672	5014	8	7	1	FUNC		Conflicting interpretations of pathogenicity	1	0.499	0.417	83	2	2	3	0.002	126.79	0	126.79	FP	TN		TN	TN		TN	TN		TN	TN		TN	TN		FP	TN		TN	TN		TN	TN		TN	TN
BRCA1	c.5015A>C	p.His1672Pro	p.H1672P	41219684	1672	5015	8	7	1	LOF				0.551	0.773	77	-2	-2	-4	7.69	126.79	28.88	97.91	FN	FN		FN	FN		FN	FN		FN	FN		FN	FN		FN	FN		FN	FN		FN	FN		FN	FN
BRCA1	c.5015A>G	p.His1672Arg	p.H1672R	41219684	1672	5015	8	7	1	FUNC		Uncertain significance	1	0.514	0.543	29	0	0	0	0.771	126.79	1.62	125.17	FP	TN		TN	TN		TN	TN		TN	TN		TN	TN		TN	TN		TN	TN		TN	TN		TN	TN
BRCA1	c.5015A>T	p.His1672Leu	p.H1672L	41219684	1672	5015	8	7	1	FUNC		Uncertain significance	1	0.482	0.73	99	-2	-3	-5	16.72	126.79	0	126.79	FP	TN		TN	TN		TN	TN		TN	TN		FP	TN		FP	TN		TN	TN		TN	TN		FP	TN
BRCA1	c.5016C>A	p.His1672Gln	p.H1672Q	41219683	1672	5016	8	7	1	FUNC				0.52	0.712	24	1	0	1	14.58	126.79	12.47	114.32	FP	TN		TN	TN		TN	TN		TN	TN		FP	TN		TN	TN		TN	TN		TN	TN		TN	TN
BRCA1	c.5016C>G	p.His1672Gln	p.H1672Q	41219683	1672	5016	8	7	1	FUNC				0.52	0.712	24	1	0	1	13.71	126.79	12.47	114.32	FP	TN		TN	TN		TN	TN		TN	TN		FP	TN		TN	TN		TN	TN		TN	TN		TN	TN
BRCA1	c.5017C>A	p.His1673Asn	p.H1673N	41219682	1673	5017	8	8	0	FUNC				0.398	0.354	68	1	1	1	12.58	139.47	0	139.47	TN	TN		TN	TN		TN	TN		TN	TN		TN	TN		TN	TN		TN	TN		TN	TN		TN	TN
BRCA1	c.5017C>G	p.His1673Asp	p.H1673D	41219682	1673	5017	8	8	0	FUNC				0.499	0.579	81	0	-1	-2	13.1	139.47	22.92	116.55	TN	TN		TN	TN		TN	TN		TN	TN		TN	TN		TN	TN		TN	TN		TN	TN		TN	TN
BRCA1	c.5017C>T	p.His1673Tyr	p.H1673Y	41219682	1673	5017	8	8	0	FUNC				0.532	0.525	83	2	2	3	4.01	139.47	53.69	85.78	TN	TN		TN	TN		TN	TN		TN	TN		TN	TN		TN	TN		TN	TN		TN	TN		TN	TN
BRCA1	c.5018A>C	p.His1673Pro	p.H1673P	41219681	1673	5018	8	8	0	FUNC				0.546	0.773	77	-2	-2	-4	14.49	139.47	20.79	118.68	TN	TN		TN	TN		TN	TN		TN	TN		TN	TN		TN	TN		TN	TN		TN	TN		TN	TN
BRCA1	c.5018A>G	p.His1673Arg	p.H1673R	41219681	1673	5018	8	8	0	FUNC		Uncertain significance	2	0.452	0.411	29	0	0	0	0.143	139.47	0	139.47	TN	TN		TN	TN		TN	TN		TN	TN		TN	TN		TN	TN		TN	TN		TN	TN		TN	TN
BRCA1	c.5018A>T	p.His1673Leu	p.H1673L	41219681	1673	5018	8	8	0	FUNC				0.468	0.726	99	-2	-3	-5	16.92	139.47	77.39	62.08	TN	TN		TN	TN		TN	TN		TN	TN		TN	TN		TN	TN		TN	TN		TN	TN		TN	TN
BRCA1	c.5019C>A	p.His1673Gln	p.H1673Q	41219680	1673	5019	8	8	0	FUNC				0.449	0.406	24	1	0	1	2.249	139.47	0	139.47	TN	TN		TN	TN		TN	TN		TN	TN		TN	TN		TN	TN		TN	TN		TN	TN		TN	TN
BRCA1	c.5019C>G	p.His1673Gln	p.H1673Q	41219680	1673	5019	8	8	0	FUNC				0.449	0.406	24	1	0	1	1.292	139.47	0	139.47	TN	TN		TN	TN		TN	TN		TN	TN		TN	TN		TN	TN		TN	TN		TN	TN		TN	TN
BRCA1	c.5020A>C	p.Ile1674Leu	p.I1674L	41219679	1674	5020	7	3	0	FUNC				0.439	0.364	5	2	2	2	5.971	216.97	0	216.97	TN	TN		TN	TN		TN	TN		TN	TN		TN	TN		TN	TN		TN	TN		TN	TN		TN	TN
BRCA1	c.5020A>G	p.Ile1674Val	p.I1674V	41219679	1674	5020	7	3	0	FUNC				0.481	0.133	29	3	3	4	0.032	216.97	0	216.97	TN	TN		TN	TN		TN	TN		TN	TN		TN	TN		TN	TN		TN	TN		TN	TN		TN	TN
BRCA1	c.5021T>C	p.Ile1674Thr	p.I1674T	41219678	1674	5021	7	3	0	FUNC				0.523	0.537	89	-1	-1	-2	15.17	216.97	0	216.97	TN	TN		TN	TN		TN	TN		TN	TN		TN	TN		TN	TN		TN	TN		TN	TN		TN	TN
BRCA1	c.5023A>C	p.Thr1675Pro	p.T1675P	41219676	1675	5023	6	5	0	FUNC				0.549	0.549	38	-1	-1	-3	7.587	160.45	0	160.45	TN	TN		TN	TN		TN	TN		TN	TN		TN	TN		TN	TN		TN	TN		TN	TN		TN	TN
BRCA1	c.5023A>G	p.Thr1675Ala	p.T1675A	41219676	1675	5023	6	5	0	FUNC	FUNC	Likely benign	1	0.539	0.406	58	0	0	0	0.002	160.45	0	160.45	TN	TN	TN	TN	TN	TN	TN	TN	TN	TN	TN	TN	TN	TN	TN	TN	TN	TN	TN	TN	TN	TN	TN	TN	TN	TN
BRCA1	c.5023A>T	p.Thr1675Ser	p.T1675S	41219676	1675	5023	6	5	0	FUNC		Uncertain significance	2	0.501	0.4	58	2	1	2	0.109	160.45	0	160.45	TN	TN		TN	TN		TN	TN		TN	TN		TN	TN		TN	TN		TN	TN		TN	TN		TN	TN
BRCA1	c.5024C>A	p.Thr1675Asn	p.T1675N	41219675	1675	5024	6	5	0	FUNC				0.475	0.688	65	0	0	0	14.34	160.45	17.8	142.65	TN	TN		TN	TN		TN	TN		TN	TN		TN	TN		TN	TN		TN	TN		TN	TN		TN	TN
BRCA1	c.5024C>T	p.Thr1675Ile	p.T1675I	41219675	1675	5024	6	5	0	FUNC	FUNC	Benign	3	0.475	0.415	89	-1	-1	-2	10.83	160.45	0	160.45	TN	TN	TN	TN	TN	TN	TN	TN	TN	TN	TN	TN	TN	TN	TN	TN	TN	TN	TN	TN	TN	TN	TN	TN	TN	TN
BRCA1	c.5026T>A	p.Leu1676Ile	p.L1676I	41219673	1676	5026	5	4	0	FUNC				0.49	0.234	5	2	2	2	14.37	50.29	0	51.26	TN	TN		TN	TN		TN	TN		TN	TN		TN	TN		TN	TN		TN	TN		TN	TN		TN	TN
BRCA1	c.5026T>G	p.Leu1676Val	p.L1676V	41219673	1676	5026	5	4	0	FUNC				0.369	0.088	32	1	1	1	1.139	50.29	0	51.26	TN	TN		TN	TN		TN	TN		TN	TN		TN	TN		TN	TN		TN	TN		TN	TN		TN	TN
BRCA1	c.5028A>C	p.Leu1676Phe	p.L1676F	41219671	1676	5028	5	4	0	FUNC				0.454	0.267	22	1	0	0	17.42	50.29	0	51.26	TN	TN		TN	TN		TN	TN		TN	TN		TN	TN		TN	TN		TN	TN		TN	TN		TN	TN
BRCA1	c.5028A>T	p.Leu1676Phe	p.L1676F	41219671	1676	5028	5	4	0	FUNC		Uncertain significance	2	0.454	0.267	22	1	0	0	18	50.29	0	51.26	TN	TN		TN	TN		TN	TN		TN	TN		TN	TN		TN	TN		TN	TN		TN	TN		TN	TN
BRCA1	c.5029A>C	p.Thr1677Pro	p.T1677P	41219670	1677	5029	6	5	0	FUNC				0.557	0.723	38	-1	-1	-3	19.39	123.92	0	123.47	TN	TN		TN	TN		TN	TN		TN	TN		TN	TN		TN	TN		TN	TN		TN	TN		TN	TN
BRCA1	c.5029A>G	p.Thr1677Ala	p.T1677A	41219670	1677	5029	6	5	0	FUNC				0.489	0.265	58	0	0	0	15.89	123.92	0	123.47	TN	TN		TN	TN		TN	TN		TN	TN		TN	TN		TN	TN		TN	TN		TN	TN		TN	TN
BRCA1	c.5029A>T	p.Thr1677Ser	p.T1677S	41219670	1677	5029	6	5	0	FUNC				0.476	0.128	58	2	1	2	7.203	123.92	0	123.47	TN	TN		TN	TN		TN	TN		TN	TN		TN	TN		TN	TN		TN	TN		TN	TN		TN	TN
BRCA1	c.5030C>A	p.Thr1677Asn	p.T1677N	41219669	1677	5030	6	5	0	FUNC				0.455	0.553	65	0	0	0	14.88	123.92	38.84	84.63	TN	TN		TN	TN		TN	TN		TN	TN		TN	TN		TN	TN		TN	TN		TN	TN		TN	TN
BRCA1	c.5030C>G	p.Thr1677Ser	p.T1677S	41219669	1677	5030	6	5	0	FUNC				0.451	0.128	58	2	1	2	2.25	123.92	0	123.47	TN	TN		TN	TN		TN	TN		TN	TN		TN	TN		TN	TN		TN	TN		TN	TN		TN	TN
BRCA1	c.5032A>C	p.Asn1678His	p.N1678H	41219667	1678	5032	8	8	0	FUNC				0.463	0.505	68	1	1	1	16.68	106.37	0	106.37	TN	TN		TN	TN		TN	TN		TN	TN		TN	TN		TN	TN		TN	TN		TN	TN		TN	TN
BRCA1	c.5032A>G	p.Asn1678Asp	p.N1678D	41219667	1678	5032	8	8	0	FUNC				0.398	0.311	23	2	1	2	7.943	106.37	0	106.37	TN	TN		TN	TN		TN	TN		TN	TN		TN	TN		TN	TN		TN	TN		TN	TN		TN	TN
BRCA1	c.5032A>T	p.Asn1678Tyr	p.N1678Y	41219667	1678	5032	8	8	0	FUNC				0.604	0.718	143	-2	-2	-4	21	106.37	68.42	37.95	TN	TN		TN	TN		TN	TN		TN	TN		TN	TN		TN	TN		TN	TN		TN	TN		TN	TN
BRCA1	c.5033A>C	p.Asn1678Thr	p.N1678T	41219666	1678	5033	8	8	0	FUNC				0.481	0.343	65	0	0	0	18.16	106.37	9.71	96.66	TN	TN		TN	TN		TN	TN		TN	TN		TN	TN		TN	TN		TN	TN		TN	TN		TN	TN
BRCA1	c.5033A>G	p.Asn1678Ser	p.N1678S	41219666	1678	5033	8	8	0	FUNC				0.259	0.251	46	1	1	1	4.587	106.37	0	106.37	TN	TN		TN	TN		TN	TN		TN	TN		TN	TN		TN	TN		TN	TN		TN	TN		TN	TN
BRCA1	c.5033A>T	p.Asn1678Ile	p.N1678I	41219666	1678	5033	8	8	0	FUNC				0.627	0.532	149	-2	-3	-6	21.5	106.37	77.51	28.86	TN	TN		TN	TN		TN	TN		TN	TN		TN	TN		TN	TN		TN	TN		TN	TN		TN	TN
BRCA1	c.5034T>A	p.Asn1678Lys	p.N1678K	41219665	1678	5034	8	8	0	FUNC				0.464	0.292	94	0	0	0	18.6	106.37	28.94	77.43	TN	TN		TN	TN		TN	TN		TN	TN		TN	TN		TN	TN		TN	TN		TN	TN		TN	TN
BRCA1	c.5034T>G	p.Asn1678Lys	p.N1678K	41219665	1678	5034	8	8	0	FUNC				0.463	0.292	94	0	0	0	18.47	106.37	28.94	77.43	TN	TN		TN	TN		TN	TN		TN	TN		TN	TN		TN	TN		TN	TN		TN	TN		TN	TN
BRCA1	c.5035C>A	p.Leu1679Ile	p.L1679I	41219664	1679	5035	5	5	0	FUNC				0.444	0.285	5	2	2	2	5.936	144.32	0	144.32	TN	TN		TN	TN		TN	TN		TN	TN		TN	TN		TN	TN		TN	TN		TN	TN		TN	TN
BRCA1	c.5035C>G	p.Leu1679Val	p.L1679V	41219664	1679	5035	5	5	0	FUNC		Uncertain significance	2	0.488	0.291	32	1	1	1	0.083	144.32	0	144.32	TN	TN		TN	TN		TN	TN		TN	TN		TN	TN		TN	TN		TN	TN		TN	TN		TN	TN
BRCA1	c.5036T>A	p.Leu1679Gln	p.L1679Q	41219663	1679	5036	5	5	0	FUNC				0.503	0.323	113	-2	-2	-4	3.552	144.32	0	144.32	TN	TN		TN	TN		TN	TN		TN	TN		TN	TN		TN	TN		TN	TN		TN	TN		TN	TN
BRCA1	c.5036T>C	p.Leu1679Pro	p.L1679P	41219663	1679	5036	5	5	0	FUNC		Uncertain significance	2	0.596	0.747	98	-3	-3	-5	9.958	144.32	0	144.32	TN	TN		TN	TN		TN	TN		TN	TN		TN	TN		TN	TN		TN	TN		TN	TN		TN	TN
BRCA1	c.5036T>G	p.Leu1679Arg	p.L1679R	41219663	1679	5036	5	5	0	FUNC		Uncertain significance	1	0.484	0.423	102	-2	-2	-4	7.599	144.32	0	144.32	TN	TN		TN	TN		TN	TN		TN	TN		TN	TN		TN	TN		TN	TN		TN	TN		TN	TN
BRCA1	c.5038A>C	p.Ile1680Leu	p.I1680L	41219661	1680	5038	7	7	0	FUNC				0.533	0.569	5	2	2	2	16.4	48.95	4.86	45.08	TN	TN		TN	TN		TN	TN		TN	TN		TN	TN		TN	TN		TN	TN		TN	TN		TN	TN
BRCA1	c.5038A>G	p.Ile1680Val	p.I1680V	41219661	1680	5038	7	7	0	FUNC				0.444	0.213	29	3	3	4	0.569	48.95	0	49.94	TN	TN		TN	TN		TN	TN		TN	TN		TN	TN		TN	TN		TN	TN		TN	TN		TN	TN
BRCA1	c.5038A>T	p.Ile1680Phe	p.I1680F	41219661	1680	5038	7	7	0	FUNC				0.609	0.489	21	0	0	-1	18.9	48.95	0	49.94	TN	TN		TN	TN		TN	TN		TN	TN		TN	TN		TN	TN		TN	TN		TN	TN		TN	TN
BRCA1	c.5039T>A	p.Ile1680Asn	p.I1680N	41219660	1680	5039	7	7	0	FUNC				0.664	0.756	149	-2	-3	-6	23.8	48.95	133.1	-82.94	TN	TN		TN	TN		TN	TN		TN	TN		TN	TN		TN	TN		TN	TN		TN	TN		TN	TN
BRCA1	c.5039T>C	p.Ile1680Thr	p.I1680T	41219660	1680	5039	7	7	0	FUNC				0.685	0.696	89	-1	-1	-2	23.1	48.95	69.84	-19.56	TN	TN		TN	TN		TN	TN		TN	TN		TN	TN		TN	TN		TN	TN		TN	TN		TN	TN
BRCA1	c.5039T>G	p.Ile1680Ser	p.I1680S	41219660	1680	5039	7	7	0	FUNC		Uncertain significance	1	0.674	0.74	142	-2	-2	-4	23.5	48.95	123.47	-73.09	TN	TN		TN	TN		TN	TN		TN	TN		TN	TN		TN	TN		TN	TN		TN	TN		TN	TN
BRCA1	c.5040T>G	p.Ile1680Met	p.I1680M	41219659	1680	5040	7	7	0	FUNC				0.542	0.685	10	2	1	2	23.6	48.95	0	49.94	TN	TN		TN	TN		TN	TN		TN	TN		TN	TN		TN	TN		TN	TN		TN	TN		TN	TN
BRCA1	c.5041A>C	p.Thr1681Pro	p.T1681P	41219658	1681	5041	6	5	1	LOF		Uncertain significance	2	0.548	0.606	38	-1	-1	-3	22.7	74.82	24.03	50.79	FN	FN		FN	FN		FN	FN		FN	FN		FN	FN		FN	FN		FN	FN		FN	FN		FN	FN
BRCA1	c.5041A>G	p.Thr1681Ala	p.T1681A	41219658	1681	5041	6	5	1	FUNC				0.568	0.334	58	0	0	0	21	74.82	49.44	25.38	FP	TN		TN	TN		FP	TN		TN	TN		TN	TN		FP	TN		FP	TN		TN	TN		TN	TN
BRCA1	c.5041A>T	p.Thr1681Ser	p.T1681S	41219658	1681	5041	6	5	1	FUNC				0.395	0.283	58	2	1	2	15.4	74.82	0	74.82	FP	TN		TN	TN		TN	TN		TN	TN		TN	TN		FP	TN		TN	TN		TN	TN		TN	TN
BRCA1	c.5042C>A	p.Thr1681Asn	p.T1681N	41219657	1681	5042	6	5	1	FUNC				0.503	0.405	65	0	0	0	16.87	74.82	0	74.82	FP	TN		TN	TN		TN	TN		TN	TN		TN	TN		FP	TN		TN	TN		TN	TN		TN	TN
BRCA1	c.5042C>G	p.Thr1681Ser	p.T1681S	41219657	1681	5042	6	5	1	FUNC				0.393	0.283	58	2	1	2	10.23	74.82	0	74.82	FP	TN		TN	TN		TN	TN		TN	TN		TN	TN		FP	TN		TN	TN		TN	TN		TN	TN
BRCA1	c.5044G>A	p.Glu1682Lys	p.E1682K	41219655	1682	5044	7	5	2	LOF	FUNC	Benign	3	0.619	0.33	56	1	1	1	25.2	135.3	36.47	98.83	TP	FN	TN	FN	FN	TN	FN	FN	TN	FN	FN	TN	TP	FN	TN	FN	FN	TN	TP	FN	TN	FN	FN	TN	FN	FN
BRCA1	c.5045A>C	p.Glu1682Ala	p.E1682A	41219654	1682	5045	7	5	2	FUNC				0.682	0.281	107	-1	-1	-2	22.1	135.3	0	135.3	FP	TN		FP	TN		FP	TN		TN	TN		TN	TN		FP	TN		TN	TN		FP	TN		FP	TN
BRCA1	c.5045A>G	p.Glu1682Gly	p.E1682G	41219654	1682	5045	7	5	2	FUNC				0.69	0.38	98	-2	-2	-4	23.8	135.3	28.37	106.93	FP	TN		FP	TN		FP	TN		FP	TN		TN	TN		FP	TN		TN	TN		FP	TN		FP	TN
BRCA1	c.5045A>T	p.Glu1682Val	p.E1682V	41219654	1682	5045	7	5	2	LOF		Uncertain significance	0	0.766	0.611	121	-3	-2	-4	24.4	135.3	34.05	101.3	TP	FN		FN	FN		TP	FN		TP	FN		FN	FN		TP	FN		FN	FN		TP	FN		TP	FN
BRCA1	c.5046A>C	p.Glu1682Asp	p.E1682D	41219653	1682	5046	7	5	2	FUNC				0.647	0.26	45	2	2	2	20.3	135.3	0	135.3	FP	TN		FP	TN		FP	TN		TN	TN		TN	TN		TN	TN		TN	TN		TN	TN		TN	TN
BRCA1	c.5047G>A	p.Glu1683Lys	p.E1683K	41219652	1683	5047	7	6	3	LOF				0.612	0.322	56	1	1	1	24.2	107.72	46.08	61.64	TP	FN		TP	FN		TP	FN		FN	FN		TP	FN		TP	FN		TP	FN		TP	FN		TP	FN
BRCA1	c.5047G>C	p.Glu1683Gln	p.E1683Q	41219652	1683	5047	7	6	3	LOF				0.525	0.335	29	2	2	3	24.1	107.72	2.03	105.69	TP	FN		TP	FN		FN	FN		TP	FN		FN	FN		FN	FN		FN	FN		FN	FN		FN	FN
BRCA1	c.5048A>C	p.Glu1683Ala	p.E1683A	41219651	1683	5048	7	6	3	FUNC				0.573	0.302	107	-1	-1	-2	22.2	107.72	52.86	54.86	FP	TN		FP	TN		FP	TN		TN	TN		TN	TN		FP	TN		FP	TN		FP	TN		FP	TN
BRCA1	c.5048A>T	p.Glu1683Val	p.E1683V	41219651	1683	5048	7	6	3	LOF				0.673	0.584	121	-3	-2	-4	24.5	107.72	71.44	36.3	TP	FN		TP	FN		TP	FN		TP	FN		TP	FN		TP	FN		TP	FN		TP	FN		TP	FN
BRCA1	c.5049G>C	p.Glu1683Asp	p.E1683D	41219650	1683	5049	7	6	3	FUNC				0.603	0.266	45	2	2	2	22.2	107.72	11.33	96.39	FP	TN		FP	TN		FP	TN		TN	TN		TN	TN		FP	TN		FP	TN		TN	TN		TN	TN
BRCA1	c.5049G>T	p.Glu1683Asp	p.E1683D	41219650	1683	5049	7	6	3	FUNC				0.603	0.266	45	2	2	2	22.7	107.72	11.33	96.39	FP	TN		FP	TN		FP	TN		TN	TN		TN	TN		FP	TN		FP	TN		TN	TN		TN	TN
BRCA1	c.5050A>C	p.Thr1684Pro	p.T1684P	41219649	1684	5050	6	4	2	LOF		Uncertain significance	0	0.807	0.726	38	-1	-1	-3	27.3	69.84	28.88	40.62	TP	FN		FN	FN		TP	FN		TP	FN		FN	FN		FN	FN		FN	FN		TP	FN		TP	FN
BRCA1	c.5050A>G	p.Thr1684Ala	p.T1684A	41219649	1684	5050	6	4	2	FUNC		Uncertain significance	1	0.763	0.572	58	0	0	0	23.5	69.84	30.4	39.1	FP	TN		FP	TN		FP	TN		FP	TN		TN	TN		FP	TN		FP	TN		TN	TN		TN	TN
BRCA1	c.5050A>T	p.Thr1684Ser	p.T1684S	41219649	1684	5050	6	4	2	FUNC		Uncertain significance	1	0.77	0.657	58	2	1	2	24	69.84	57.75	11.75	FP	TN		FP	TN		FP	TN		FP	TN		TN	TN		FP	TN		FP	TN		TN	TN		TN	TN
BRCA1	c.5051C>T	p.Thr1684Ile	p.T1684I	41219648	1684	5051	6	4	2	LOF				0.761	0.494	89	-1	-1	-2	29.4	69.84	28.68	39.89	TP	FN		FN	FN		FN	FN		FN	FN		TP	FN		TP	FN		TP	FN		TP	FN		TP	FN
BRCA1	c.5053A>C	p.Thr1685Pro	p.T1685P	41219646	1685	5053	6	6	5	LOF				0.874	0.763	38	-1	-1	-3	24.5	0	37.56	-37.56	TP	TP		TP	TP		TP	FN		TP	TP		TP	TP		FN	FN		FN	FN		TP	TP		TP	TP
BRCA1	c.5053A>G	p.Thr1685Ala	p.T1685A	41219646	1685	5053	6	6	5	LOF	LOF	Pathogenic	3	0.882	0.707	58	0	0	0	23.5	0	58.02	-58.02	TP	TP	TP	TP	FN	FN	TP	TP	TP	FN	FN	FN	FN	FN	FN	TP	FN	FN	TP	FN	FN	TP	FN	FN	TP	FN
BRCA1	c.5053A>T	p.Thr1685Ser	p.T1685S	41219646	1685	5053	6	6	5	FUNC				0.826	0.716	58	2	1	2	24.2	0	57.75	-57.75	FP	FP		FP	FP		FP	TN		FP	FP		FP	FP		FP	TN		FP	TN		TN	TN		TN	TN
BRCA1	c.5054C>A	p.Thr1685Asn	p.T1685N	41219645	1685	5054	6	6	5	LOF				0.796	0.745	65	0	0	0	24	0	64.77	-64.77	TP	TP		TP	TP		FN	FN		TP	TP		TP	TP		TP	TP		TP	TP		TP	FN		TP	FN
BRCA1	c.5054C>G	p.Thr1685Ser	p.T1685S	41219645	1685	5054	6	6	5	LOF				0.814	0.716	58	2	1	2	23.8	0	57.75	-57.75	TP	TP		TP	TP		TP	FN		TP	TP		TP	TP		TP	FN		TP	FN		FN	FN		FN	FN
BRCA1	c.5054C>T	p.Thr1685Ile	p.T1685I	41219645	1685	5054	6	6	5	LOF	LOF	Pathogenic	3	0.88	0.731	89	-1	-1	-2	24.7	0	89.28	-89.28	TP	TP	TP	TP	FN	FN	TP	FN	FN	TP	TP	TP	TP	TP	TP	TP	TP	TP	TP	TP	TP	TP	TP	TP	TP	TP
BRCA1	c.5056C>A	p.His1686Asn	p.H1686N	41219643	1686	5056	8	8	8	LOF				0.805	0.729	68	1	1	1	24.9	0	68.35	-68.35	TP	TP		TP	FN		FN	FN		TP	TP		TP	FN		TP	TP		TP	TP		TP	FN		TP	FN
BRCA1	c.5056C>G	p.His1686Asp	p.H1686D	41219643	1686	5056	8	8	8	LOF				0.897	0.776	81	0	-1	-2	24.9	0	81.24	-81.24	TP	TP		TP	FN		TP	FN		TP	TP		TP	FN		TP	TP		TP	TP		TP	FN		TP	TP
BRCA1	c.5056C>T	p.His1686Tyr	p.H1686Y	41219643	1686	5056	8	8	8	LOF		Uncertain significance	2	0.846	0.69	83	2	2	3	24.9	0	83.33	-83.33	TP	TP		TP	FN		TP	FN		FN	FN		TP	FN		TP	TP		TP	TP		FN	FN		FN	FN
BRCA1	c.5057A>C	p.His1686Pro	p.H1686P	41219642	1686	5057	8	8	8	LOF		Uncertain significance	1	0.915	0.77	77	-2	-2	-4	28.7	0	76.28	-76.28	TP	TP		TP	FN		TP	TP		TP	TP		TP	TP		TP	TP		TP	TP		TP	TP		TP	TP
BRCA1	c.5057A>G	p.His1686Arg	p.H1686R	41219642	1686	5057	8	8	8	LOF	LOF	Pathogenic/Likely pathogenic	2	0.905	0.713	29	0	0	0	26.3	0	28.82	-28.82	TP	FN	FN	TP	FN	FN	TP	FN	FN	TP	FN	FN	TP	FN	FN	TP	FN	FN	TP	FN	FN	TP	FN	FN	TP	FN
BRCA1	c.5057A>T	p.His1686Leu	p.H1686L	41219642	1686	5057	8	8	8	LOF				0.905	0.748	99	-2	-3	-5	33	0	98.69	-98.69	TP	TP		TP	FN		TP	FN		TP	TP		TP	TP		TP	TP		TP	TP		TP	TP		TP	TP
BRCA1	c.5058T>A	p.His1686Gln	p.H1686Q	41219641	1686	5058	8	8	8	LOF				0.864	0.754	24	1	0	1	25.7	0	24.08	-24.08	TP	TP		TP	FN		TP	FN		TP	TP		TP	FN		TP	FN		TP	FN		TP	FN		TP	FN
BRCA1	c.5058T>G	p.His1686Gln	p.H1686Q	41219641	1686	5058	8	8	8	LOF				0.864	0.754	24	1	0	1	25.6	0	24.08	-24.08	TP	TP		TP	FN		TP	FN		TP	TP		TP	FN		TP	FN		TP	FN		TP	FN		TP	FN
BRCA1	c.5059G>A	p.Val1687Ile	p.V1687I	41219640	1687	5059	6	6	3	FUNC				0.597	0.344	29	3	3	4	25.1	0	28.68	-29.61	FP	FP		FP	TN		TN	TN		TN	TN		TN	TN		TN	TN		TN	TN		TN	TN		TN	TN
BRCA1	c.5059G>C	p.Val1687Leu	p.V1687L	41219640	1687	5059	6	6	3	FUNC				0.546	0.464	32	1	1	1	24.8	0	30.92	-31.78	FP	FP		FP	TN		TN	TN		TN	TN		TN	TN		TN	TN		TN	TN		TN	TN		TN	TN
BRCA1	c.5059G>T	p.Val1687Phe	p.V1687F	41219640	1687	5059	6	6	3	LOF				0.81	0.7	50	0	-1	-2	33	0	48.95	-49.94	TP	TP		TP	FN		FN	FN		FN	FN		TP	TP		FN	FN		FN	FN		FN	FN		FN	FN
BRCA1	c.5060T>A	p.Val1687Asp	p.V1687D	41219639	1687	5060	6	6	3	LOF				0.87	0.784	152	-3	-3	-6	32	0	152.22	-152.01	TP	TP		TP	FN		TP	TP		TP	TP		TP	TP		TP	TP		TP	TP		TP	FN		TP	FN
BRCA1	c.5060T>C	p.Val1687Ala	p.V1687A	41219639	1687	5060	6	6	3	FUNC				0.856	0.66	64	0	0	-1	24.5	0	65.28	-64.43	FP	FP		FP	TN		FP	TN		TN	TN		TN	TN		FP	TN		FP	TN		TN	TN		TN	TN
BRCA1	c.5060T>G	p.Val1687Gly	p.V1687G	41219639	1687	5060	6	6	3	LOF	LOF	Likely pathogenic	1	0.869	0.728	109	-3	-3	-6	27.7	0	109.55	-108.79	TP	FN	FN	TP	FN	FN	TP	FN	FN	TP	FN	FN	FN	FN	FN	TP	FN	FN	TP	FN	FN	TP	FN	FN	TP	FN
BRCA1	c.5062G>A	p.Val1688Ile	p.V1688I	41219637	1688	5062	6	6	3	FUNC				0.477	0.084	29	3	3	4	5.84	28.68	0	29.61	FP	FP		FP	TN		TN	TN		TN	TN		TN	TN		TN	TN		TN	TN		TN	TN		TN	TN
BRCA1	c.5062G>C	p.Val1688Leu	p.V1688L	41219637	1688	5062	6	6	3	FUNC				0.537	0.682	32	1	1	1	21.8	28.68	4.86	24.75	FP	FP		FP	TN		TN	TN		TN	TN		TN	TN		TN	TN		TN	TN		TN	TN		TN	TN
BRCA1	c.5062G>T	p.Val1688Phe	p.V1688F	41219637	1688	5062	6	6	3	LOF	LOF	Likely pathogenic	1	0.817	0.732	50	0	-1	-2	23.1	28.68	21.28	8.33	TP	FN	FN	TP	FN	FN	TP	FN	FN	FN	FN	FN	FN	FN	FN	FN	FN	FN	FN	FN	FN	FN	FN	FN	FN	FN
BRCA1	c.5063T>A	p.Val1688Asp	p.V1688D	41219636	1688	5063	6	6	3	LOF				0.743	0.799	152	-3	-3	-6	24.7	28.68	152.22	-122.4	TP	TP		TP	FN		FN	FN		TP	TP		TP	TP		TP	TP		TP	TP		TP	TP		TP	TP
BRCA1	c.5063T>C	p.Val1688Ala	p.V1688A	41219636	1688	5063	6	6	3	FUNC		Uncertain significance	1	0.684	0.666	64	0	0	-1	24	28.68	65.28	-34.82	FP	FP		FP	TN		TN	TN		TN	TN		FP	FP		FP	FP		FP	FP		TN	TN		TN	TN
BRCA1	c.5063T>G	p.Val1688Gly	p.V1688G	41219636	1688	5063	6	6	3	LOF				0.789	0.75	109	-3	-3	-6	23.8	28.68	109.55	-79.18	TP	TP		TP	FN		TP	FN		TP	TP		TP	TP		TP	TP		TP	TP		TP	TP		TP	TP
BRCA1	c.5065A>C	p.Met1689Leu	p.M1689L	41219634	1689	5065	9	9	2	FUNC		Uncertain significance	1	0.522	0.666	15	2	2	3	24.3	28.68	4.86	24.75	FP	FP		FP	TN		TN	TN		TN	TN		TN	TN		TN	TN		TN	TN		TN	TN		TN	TN
BRCA1	c.5065A>G	p.Met1689Val	p.M1689V	41219634	1689	5065	9	9	2	FUNC		Uncertain significance	2	0.5	0.361	21	1	1	1	23.3	28.68	0	29.61	FP	FP		FP	TN		TN	TN		TN	TN		TN	TN		TN	TN		TN	TN		TN	TN		TN	TN
BRCA1	c.5065A>T	p.Met1689Leu	p.M1689L	41219634	1689	5065	9	9	2	FUNC				0.522	0.666	15	2	2	3	24.5	28.68	4.86	24.75	FP	FP		FP	TN		TN	TN		TN	TN		TN	TN		TN	TN		TN	TN		TN	TN		TN	TN
BRCA1	c.5066T>A	p.Met1689Lys	p.M1689K	41219633	1689	5066	9	9	2	LOF				0.756	0.758	95	-1	-1	-3	28.8	28.68	90.65	-61.04	TP	TP		FN	FN		TP	TP		FN	FN		TP	TP		TP	TP		TP	TP		TP	FN		TP	FN
BRCA1	c.5066T>C	p.Met1689Thr	p.M1689T	41219633	1689	5066	9	9	2	FUNC		Uncertain significance	2	0.603	0.495	81	-1	-1	-1	24	28.68	69.84	-39.89	FP	FP		FP	TN		TN	TN		TN	TN		TN	TN		TN	TN		TN	TN		FP	TN		FP	TN
BRCA1	c.5066T>G	p.Met1689Arg	p.M1689R	41219633	1689	5066	9	9	2	LOF	LOF	Pathogenic/Likely pathogenic	2	0.746	0.762	91	-1	-1	-3	28.5	28.68	87.8	-58.19	TP	FN	FN	FN	FN	FN	FN	FN	FN	TP	FN	FN	FN	FN	FN	FN	FN	FN	FN	FN	FN	TP	FN	FN	TP	FN
BRCA1	c.5067G>A	p.Met1689Ile	p.M1689I	41219632	1689	5067	9	9	2	FUNC		Uncertain significance	1	0.491	0.27	10	2	1	2	23	28.68	0	29.61	FP	FP		FP	TN		TN	TN		TN	TN		TN	TN		TN	TN		TN	TN		TN	TN		TN	TN
BRCA1	c.5067G>C	p.Met1689Ile	p.M1689I	41219632	1689	5067	9	9	2	FUNC				0.491	0.27	10	2	1	2	22.6	28.68	0	29.61	FP	FP		FP	TN		TN	TN		TN	TN		TN	TN		TN	TN		TN	TN		TN	TN		TN	TN
BRCA1	c.5067G>T	p.Met1689Ile	p.M1689I	41219632	1689	5067	9	9	2	FUNC				0.491	0.27	10	2	1	2	23.1	28.68	0	29.61	FP	FP		FP	TN		TN	TN		TN	TN		TN	TN		TN	TN		TN	TN		TN	TN		TN	TN
BRCA1	c.5068A>C	p.Lys1690Gln	p.K1690Q	41219631	1690	5068	7	5	0	FUNC		Conflicting interpretations of pathogenicity	1	0.72	0.704	53	1	1	2	23.6	32.4	24.03	8.37	TN	TN		TN	TN		TN	TN		TN	TN		TN	TN		TN	TN		TN	TN		TN	TN		TN	TN
BRCA1	c.5068A>G	p.Lys1690Glu	p.K1690E	41219631	1690	5068	7	5	0	FUNC				0.665	0.74	56	1	1	1	23.8	32.4	31.31	1.09	TN	TN		TN	TN		TN	TN		TN	TN		TN	TN		TN	TN		TN	TN		TN	TN		TN	TN
BRCA1	c.5069A>G	p.Lys1690Arg	p.K1690R	41219630	1690	5069	7	5	0	FUNC				0.714	0.299	26	3	2	3	23.9	32.4	6.98	25.42	TN	TN		TN	TN		TN	TN		TN	TN		TN	TN		TN	TN		TN	TN		TN	TN		TN	TN
BRCA1	c.5070A>C	p.Lys1690Asn	p.K1690N	41219629	1690	5070	7	5	0	FUNC				0.707	0.539	94	0	0	0	24.7	32.4	65.72	-33.32	TN	TN		TN	TN		TN	TN		TN	TN		TN	TN		TN	TN		TN	TN		TN	TN		TN	TN
BRCA1	c.5070A>T	p.Lys1690Asn	p.K1690N	41219629	1690	5070	7	5	0	FUNC				0.707	0.539	94	0	0	0	24.9	32.4	65.72	-33.32	TN	TN		TN	TN		TN	TN		TN	TN		TN	TN		TN	TN		TN	TN		TN	TN		TN	TN
BRCA1	c.5071A>C	p.Thr1691Pro	p.T1691P	41219628	1691	5071	6	5	4	LOF				0.859	0.687	38	-1	-1	-3	27.3	0	37.56	-37.56	TP	TP		TP	TP		TP	TP		TP	TP		TP	TP		FN	FN		FN	FN		TP	TP		TP	TP
BRCA1	c.5071A>T	p.Thr1691Ser	p.T1691S	41219628	1691	5071	6	5	4	FUNC				0.715	0.586	58	2	1	2	23.8	0	57.75	-57.75	FP	FP		FP	FP		TN	TN		FP	FP		TN	TN		FP	TN		FP	TN		TN	TN		TN	TN
BRCA1	c.5072C>A	p.Thr1691Lys	p.T1691K	41219627	1691	5072	6	5	4	LOF	LOF	Likely pathogenic	2	0.816	0.698	78	-1	-1	-1	25.4	0	77.74	-77.74	TP	TP	TP	TP	FN	FN	TP	TP	TP	TP	TP	TP	TP	TP	TP	TP	FN	FN	TP	FN	FN	TP	TP	TP	TP	TP
BRCA1	c.5072C>G	p.Thr1691Arg	p.T1691R	41219627	1691	5072	6	5	4	LOF				0.838	0.712	71	-1	-1	-2	24.6	0	70.97	-70.97	TP	TP		TP	TP		TP	TP		TP	TP		FN	FN		TP	FN		TP	FN		TP	TP		TP	TP
BRCA1	c.5072C>T	p.Thr1691Ile	p.T1691I	41219627	1691	5072	6	5	4	LOF	LOF	Likely pathogenic	2	0.728	0.511	89	-1	-1	-2	24.9	0	89.28	-89.28	TP	TP	TP	TP	FN	FN	FN	FN	FN	FN	FN	FN	TP	FN	FN	TP	TP	TP	TP	TP	TP	TP	TP	TP	TP	TP
BRCA1	c.5077G>A	p.Ala1693Thr	p.A1693T	41215966	1693	5077	6	5	3	FUNC				0.568	0.339	58	0	0	0	22.3	130.87	0	130.87	FP	TN		FP	TN		FP	TN		FP	TN		TN	TN		TN	TN		TN	TN		FP	TN		FP	TN
BRCA1	c.5077G>C	p.Ala1693Pro	p.A1693P	41215966	1693	5077	6	5	3	FUNC				0.548	0.436	27	-1	-1	-1	17.86	130.87	0	130.87	FP	TN		FP	TN		TN	TN		FP	TN		TN	TN		TN	TN		TN	TN		FP	TN		FP	TN
BRCA1	c.5077G>T	p.Ala1693Ser	p.A1693S	41215966	1693	5077	6	5	3	LOF				0.557	0.373	99	1	1	2	23.6	130.87	0	130.87	TP	FN		TP	FN		FN	FN		TP	FN		FN	FN		TP	FN		FN	FN		FN	FN		FN	FN
BRCA1	c.5078C>A	p.Ala1693Asp	p.A1693D	41215965	1693	5078	6	5	3	LOF				0.644	0.744	126	-2	-2	-3	27.6	130.87	11.33	119.54	TP	FN		TP	FN		TP	FN		TP	FN		TP	FN		TP	FN		TP	FN		TP	FN		TP	FN
BRCA1	c.5078C>T	p.Ala1693Val	p.A1693V	41215965	1693	5078	6	5	3	LOF		Uncertain significance	1	0.621	0.336	64	0	0	-1	24.3	130.87	34.05	96.87	TP	FN		TP	FN		TP	FN		FN	FN		TP	FN		FN	FN		TP	FN		TP	FN		TP	FN
BRCA1	c.5080G>A	p.Glu1694Lys	p.E1694K	41215963	1694	5080	8	7	1	LOF		Uncertain significance	1	0.549	0.493	56	1	1	1	34	82.01	51.63	30.38	FN	FN		FN	FN		FN	FN		FN	FN		FN	FN		FN	FN		FN	FN		FN	FN		FN	FN
BRCA1	c.5080G>C	p.Glu1694Gln	p.E1694Q	41215963	1694	5080	8	7	1	FUNC				0.461	0.489	29	2	2	3	28.3	82.01	0	82.01	FP	TN		TN	TN		TN	TN		TN	TN		TN	TN		TN	TN		TN	TN		TN	TN		TN	TN
BRCA1	c.5081A>C	p.Glu1694Ala	p.E1694A	41215962	1694	5081	8	7	1	FUNC				0.571	0.571	107	-1	-1	-2	28.3	82.01	63.67	18.34	FP	TN		TN	TN		FP	TN		FP	TN		TN	TN		FP	TN		FP	TN		FP	TN		FP	TN
BRCA1	c.5081A>G	p.Glu1694Gly	p.E1694G	41215962	1694	5081	8	7	1	FUNC		Uncertain significance	1	0.595	0.639	98	-2	-2	-4	29.5	82.01	31.3	50.71	FP	TN		TN	TN		FP	TN		FP	TN		TN	TN		FP	TN		TN	TN		FP	TN		FP	TN
BRCA1	c.5081A>T	p.Glu1694Val	p.E1694V	41215962	1694	5081	8	7	1	FUNC				0.589	0.732	121	-3	-2	-4	32	82.01	81.17	0.84	FP	TN		TN	TN		FP	TN		FP	TN		TN	TN		FP	TN		FP	TN		FP	TN		FP	TN
BRCA1	c.5082G>C	p.Glu1694Asp	p.E1694D	41215961	1694	5082	8	7	1	FUNC				0.535	0.435	45	2	2	2	21.1	82.01	11.33	70.68	FP	TN		TN	TN		TN	TN		TN	TN		TN	TN		TN	TN		TN	TN		TN	TN		TN	TN
BRCA1	c.5082G>T	p.Glu1694Asp	p.E1694D	41215961	1694	5082	8	7	1	FUNC				0.54	0.435	45	2	2	2	22.6	82.01	11.33	70.68	FP	TN		TN	TN		TN	TN		TN	TN		TN	TN		TN	TN		TN	TN		TN	TN		TN	TN
BRCA1	c.5083T>C	p.Phe1695Leu	p.F1695L	41215960	1695	5083	8	7	1	FUNC				0.511	0.361	22	1	0	0	23.7	21.82	0	21.82	FP	TN		TN	TN		TN	TN		TN	TN		TN	TN		TN	TN		TN	TN		TN	TN		TN	TN
BRCA1	c.5083T>G	p.Phe1695Val	p.F1695V	41215960	1695	5083	8	7	1	LOF				0.661	0.749	50	0	-1	-2	26.3	21.82	28.68	-7.79	FN	FN		FN	FN		FN	FN		FN	FN		FN	FN		FN	FN		FN	FN		FN	FN		FN	FN
BRCA1	c.5084T>A	p.Phe1695Tyr	p.F1695Y	41215959	1695	5084	8	7	1	FUNC				0.581	0.668	22	3	3	4	29.1	21.82	21.61	0.21	FP	TN		TN	TN		TN	TN		TN	TN		FP	TN		TN	TN		TN	TN		TN	TN		TN	TN
BRCA1	c.5084T>C	p.Phe1695Ser	p.F1695S	41215959	1695	5084	8	7	1	FUNC				0.692	0.747	155	-2	-2	-4	32	21.82	141.8	-119.98	FP	TN		TN	TN		FP	TN		TN	TN		FP	TN		FP	TN		FP	TN		FP	TN		FP	TN
BRCA1	c.5084T>G	p.Phe1695Cys	p.F1695C	41215959	1695	5084	8	7	1	FUNC				0.63	0.765	205	-2	-2	-4	28.6	21.82	197.25	-175.43	FP	TN		TN	TN		TN	TN		FP	TN		FP	TN		FP	TN		FP	TN		FP	TN		FP	TN
BRCA1	c.5085T>A	p.Phe1695Leu	p.F1695L	41215958	1695	5085	8	7	1	FUNC	FUNC	Likely benign	1	0.483	0.361	22	1	0	0	23.3	21.82	0	21.82	FP	TN	TN	TN	TN	TN	TN	TN	TN	TN	TN	TN	TN	TN	TN	TN	TN	TN	TN	TN	TN	TN	TN	TN	TN	TN
BRCA1	c.5085T>G	p.Phe1695Leu	p.F1695L	41215958	1695	5085	8	7	1	FUNC				0.52	0.361	22	1	0	0	23.3	21.82	0	21.82	FP	TN		TN	TN		TN	TN		TN	TN		TN	TN		TN	TN		TN	TN		TN	TN		TN	TN
BRCA1	c.5086G>A	p.Val1696Met	p.V1696M	41215957	1696	5086	6	5	2	FUNC		Uncertain significance	1	0.537	0.674	21	1	1	1	33	0	20.52	-21.52	FP	TN		FP	TN		TN	TN		TN	TN		FP	TN		TN	TN		TN	TN		TN	TN		TN	TN
BRCA1	c.5086G>C	p.Val1696Leu	p.V1696L	41215957	1696	5086	6	5	2	FUNC		Uncertain significance	1	0.63	0.552	32	1	1	1	29.6	0	30.92	-31.78	FP	TN		FP	TN		TN	TN		TN	TN		FP	TN		TN	TN		TN	TN		TN	TN		TN	TN
BRCA1	c.5087T>A	p.Val1696Glu	p.V1696E	41215956	1696	5087	6	5	2	LOF				0.732	0.81	121	-3	-2	-4	32	0	121.34	-121.33	TP	FN		FN	FN		FN	FN		TP	FN		TP	FN		TP	FN		TP	FN		TP	FN		FN	FN
BRCA1	c.5087T>C	p.Val1696Ala	p.V1696A	41215956	1696	5087	6	5	2	FUNC		Uncertain significance	2	0.633	0.465	64	0	0	-1	27.4	0	65.28	-64.43	FP	TN		FP	TN		TN	TN		TN	TN		FP	TN		TN	TN		TN	TN		TN	TN		TN	TN
BRCA1	c.5087T>G	p.Val1696Gly	p.V1696G	41215956	1696	5087	6	5	2	LOF				0.792	0.775	109	-3	-3	-6	27.4	0	109.55	-108.79	TP	FN		FN	FN		TP	FN		FN	FN		FN	FN		FN	FN		FN	FN		TP	FN		TP	FN
BRCA1	c.5089T>A	p.Cys1697Ser	p.C1697S	41215954	1697	5089	7	7	4	FUNC		Uncertain significance	2	0.896	0.751	112	-1	-1	-2	26.3	0	111.67	-111.67	FP	FP		FP	TN		FP	TN		TN	TN		TN	TN		TN	TN		TN	TN		TN	TN		TN	TN
BRCA1	c.5089T>C	p.Cys1697Arg	p.C1697R	41215954	1697	5089	7	7	4	LOF	LOF	Pathogenic	3	0.914	0.842	180	-3	-3	-6	27.7	0	179.53	-179.53	TP	FN	FN	TP	FN	FN	TP	FN	FN	TP	FN	FN	TP	FN	FN	FN	FN	FN	FN	FN	FN	TP	FN	FN	TP	FN
BRCA1	c.5089T>G	p.Cys1697Gly	p.C1697G	41215954	1697	5089	7	7	4	FUNC				0.889	0.63	159	-3	-3	-6	26	0	158.23	-158.23	FP	FP		FP	TN		FP	TN		TN	TN		TN	TN		TN	TN		TN	TN		FP	TN		FP	TN
BRCA1	c.5090G>A	p.Cys1697Tyr	p.C1697Y	41215953	1697	5090	7	7	4	LOF		Conflicting interpretations of pathogenicity	1	0.935	0.839	194	-3	-2	-5	33	0	193.72	-193.72	TP	TP		TP	FN		TP	TP		TP	FN		TP	TP		TP	TP		TP	TP		TP	FN		TP	FN
BRCA1	c.5090G>C	p.Cys1697Ser	p.C1697S	41215953	1697	5090	7	7	4	FUNC				0.891	0.751	112	-1	-1	-2	29.4	0	111.67	-111.67	FP	FP		FP	TN		FP	TN		TN	TN		FP	FP		TN	TN		TN	TN		TN	TN		TN	TN
BRCA1	c.5090G>T	p.Cys1697Phe	p.C1697F	41215953	1697	5090	7	7	4	LOF				0.913	0.824	205	-2	-2	-4	34	0	204.39	-204.39	TP	TP		TP	FN		TP	FN		FN	FN		TP	TP		TP	TP		TP	TP		FN	FN		TP	FN
BRCA1	c.5091T>G	p.Cys1697Trp	p.C1697W	41215952	1697	5091	7	7	4	LOF		Uncertain significance	1	0.851	0.864	215	-5	-2	-5	27.1	0	214.36	-214.36	TP	TP		TP	FN		FN	FN		TP	TP		FN	FN		TP	TP		TP	TP		TP	TP		TP	FN
BRCA1	c.5092G>A	p.Glu1698Lys	p.E1698K	41215951	1698	5092	7	7	0	FUNC				0.548	0.563	56	1	1	1	23.7	0	56.87	-56.87	TN	TN		TN	TN		TN	TN		TN	TN		TN	TN		TN	TN		TN	TN		TN	TN		TN	TN
BRCA1	c.5092G>C	p.Glu1698Gln	p.E1698Q	41215951	1698	5092	7	7	0	FUNC				0.463	0.542	29	2	2	3	27.2	0	29.27	-29.27	TN	TN		TN	TN		TN	TN		TN	TN		TN	TN		TN	TN		TN	TN		TN	TN		TN	TN
BRCA1	c.5093A>C	p.Glu1698Ala	p.E1698A	41215950	1698	5093	7	7	0	FUNC				0.58	0.483	107	-1	-1	-2	29.6	0	106.71	-106.71	TN	TN		TN	TN		TN	TN		TN	TN		TN	TN		TN	TN		TN	TN		TN	TN		TN	TN
BRCA1	c.5093A>G	p.Glu1698Gly	p.E1698G	41215950	1698	5093	7	7	0	FUNC				0.704	0.685	98	-2	-2	-4	31	0	97.85	-97.85	TN	TN		TN	TN		TN	TN		TN	TN		TN	TN		TN	TN		TN	TN		TN	TN		TN	TN
BRCA1	c.5093A>T	p.Glu1698Val	p.E1698V	41215950	1698	5093	7	7	0	FUNC				0.753	0.739	121	-3	-2	-4	33	0	121.34	-121.33	TN	TN		TN	TN		TN	TN		TN	TN		TN	TN		TN	TN		TN	TN		TN	TN		TN	TN
BRCA1	c.5094A>C	p.Glu1698Asp	p.E1698D	41215949	1698	5094	7	7	0	FUNC				0.502	0.547	45	2	2	2	23.7	0	44.6	-44.6	TN	TN		TN	TN		TN	TN		TN	TN		TN	TN		TN	TN		TN	TN		TN	TN		TN	TN
BRCA1	c.5094A>T	p.Glu1698Asp	p.E1698D	41215949	1698	5094	7	7	0	FUNC				0.496	0.547	45	2	2	2	23.8	0	44.6	-44.6	TN	TN		TN	TN		TN	TN		TN	TN		TN	TN		TN	TN		TN	TN		TN	TN		TN	TN
BRCA1	c.5095C>G	p.Arg1699Gly	p.R1699G	41215948	1699	5095	5	3	3	LOF				0.819	0.794	125	-2	-2	-4	25.5	0	125.13	-125.13	TP	FN		TP	FN		FN	FN		FN	FN		FN	FN		TP	FN		TP	FN		TP	FN		TP	FN
BRCA1	c.5096G>C	p.Arg1699Pro	p.R1699P	41215947	1699	5096	5	3	3	LOF		Uncertain significance	1	0.843	0.866	103	-2	-2	-3	34	0	102.71	-102.71	TP	FN		TP	FN		TP	FN		TP	FN		TP	FN		TP	FN		TP	FN		TP	FN		TP	FN
BRCA1	c.5096G>T	p.Arg1699Leu	p.R1699L	41215947	1699	5096	5	3	3	LOF		Uncertain significance	1	0.843	0.851	102	-2	-2	-4	35	0	101.88	-101.88	TP	FN		TP	FN		TP	FN		TP	FN		TP	FN		FN	FN		FN	FN		TP	FN		TP	FN
BRCA1	c.5098A>C	p.Thr1700Pro	p.T1700P	41215945	1700	5098	6	5	5	LOF		Uncertain significance	2	0.84	0.866	38	-1	-1	-3	23.9	0	37.56	-37.56	TP	FN		TP	FN		TP	FN		TP	FN		FN	FN		FN	FN		FN	FN		TP	FN		TP	FN
BRCA1	c.5098A>G	p.Thr1700Ala	p.T1700A	41215945	1700	5098	6	5	5	LOF		Conflicting interpretations of pathogenicity	1	0.837	0.708	58	0	0	0	25.6	0	58.02	-58.02	TP	FN		TP	FN		TP	FN		TP	FN		TP	FN		TP	FN		TP	FN		FN	FN		FN	FN
BRCA1	c.5099C>A	p.Thr1700Lys	p.T1700K	41215944	1700	5099	6	5	5	LOF				0.817	0.828	78	-1	-1	-1	32	0	77.74	-77.74	TP	FN		TP	FN		FN	FN		TP	FN		TP	FN		TP	FN		TP	FN		TP	FN		TP	FN
BRCA1	c.5099C>G	p.Thr1700Arg	p.T1700R	41215944	1700	5099	6	5	5	LOF				0.822	0.858	71	-1	-1	-2	28.4	0	70.97	-70.97	TP	FN		TP	FN		TP	FN		TP	FN		TP	FN		TP	FN		TP	FN		TP	FN		TP	FN
BRCA1	c.5099C>T	p.Thr1700Ile	p.T1700I	41215944	1700	5099	6	5	5	LOF				0.833	0.583	89	-1	-1	-2	25.4	0	89.28	-89.28	TP	FN		TP	FN		TP	FN		FN	FN		TP	FN		TP	FN		TP	FN		TP	FN		TP	FN
BRCA1	c.5101C>A	p.Leu1701Met	p.L1701M	41215942	1701	5101	5	4	0	FUNC		Uncertain significance	2	0.563	0.534	15	2	2	3	28.3	0	14.3	-14.3	TN	TN		TN	TN		TN	TN		TN	TN		TN	TN		TN	TN		TN	TN		TN	TN		TN	TN
BRCA1	c.5101C>G	p.Leu1701Val	p.L1701V	41215942	1701	5101	5	4	0	FUNC				0.584	0.467	32	1	1	1	27	0	30.92	-31.78	TN	TN		TN	TN		TN	TN		TN	TN		TN	TN		TN	TN		TN	TN		TN	TN		TN	TN
BRCA1	c.5102T>A	p.Leu1701Gln	p.L1701Q	41215941	1701	5102	5	4	0	FUNC				0.812	0.792	113	-2	-2	-4	28.1	0	112.44	-112.44	TN	TN		TN	TN		TN	TN		TN	TN		TN	TN		TN	TN		TN	TN		TN	TN		TN	TN
BRCA1	c.5102T>G	p.Leu1701Arg	p.L1701R	41215941	1701	5102	5	4	0	FUNC				0.79	0.844	102	-2	-2	-4	28.3	0	101.88	-101.88	TN	TN		TN	TN		TN	TN		TN	TN		TN	TN		TN	TN		TN	TN		TN	TN		TN	TN
BRCA1	c.5104A>C	p.Lys1702Gln	p.K1702Q	41215939	1702	5104	7	7	7	LOF				0.846	0.759	53	1	1	2	27.6	0	53.23	-53.23	TP	FN		TP	FN		TP	FN		TP	FN		TP	FN		TP	FN		TP	FN		TP	FN		TP	FN
BRCA1	c.5104A>G	p.Lys1702Glu	p.K1702E	41215939	1702	5104	7	7	7	LOF				0.833	0.779	56	1	1	1	28.1	0	56.87	-56.87	TP	FN		TP	FN		TP	FN		TP	FN		TP	FN		TP	FN		TP	FN		TP	FN		TP	FN
BRCA1	c.5105A>C	p.Lys1702Thr	p.K1702T	41215938	1702	5105	7	7	7	LOF				0.903	0.748	78	-1	-1	-1	28.3	0	77.74	-77.74	TP	FN		TP	FN		TP	FN		TP	FN		TP	FN		TP	FN		TP	FN		TP	FN		TP	FN
BRCA1	c.5105A>G	p.Lys1702Arg	p.K1702R	41215938	1702	5105	7	7	7	LOF		Uncertain significance	1	0.847	0.722	26	3	2	3	27.6	0	26	-26	TP	FN		TP	FN		TP	FN		FN	FN		TP	FN		FN	FN		FN	FN		FN	FN		FN	FN
BRCA1	c.5105A>T	p.Lys1702Ile	p.K1702I	41215938	1702	5105	7	7	7	LOF				0.891	0.753	102	-3	-3	-5	33	0	101.61	-101.61	TP	FN		TP	FN		TP	FN		TP	FN		TP	FN		TP	FN		TP	FN		TP	FN		TP	FN
BRCA1	c.5106A>C	p.Lys1702Asn	p.K1702N	41215937	1702	5106	7	7	7	LOF				0.655	0.745	94	0	0	0	27.2	0	93.88	-93.88	TP	FN		TP	FN		FN	FN		TP	FN		FN	FN		TP	FN		TP	FN		TP	FN		TP	FN
BRCA1	c.5106A>T	p.Lys1702Asn	p.K1702N	41215937	1702	5106	7	7	7	LOF				0.672	0.745	94	0	0	0	27.9	0	93.88	-93.88	TP	FN		TP	FN		TP	FN		TP	FN		TP	FN		TP	FN		TP	FN		TP	FN		TP	FN
BRCA1	c.5107T>A	p.Tyr1703Asn	p.Y1703N	41215936	1703	5107	6	6	5	LOF				0.874	0.779	143	-2	-2	-4	26.7	0	142.23	-142.23	TP	FN		TP	FN		TP	FN		TP	FN		FN	FN		TP	FN		TP	FN		TP	FN		TP	FN
BRCA1	c.5107T>C	p.Tyr1703His	p.Y1703H	41215936	1703	5107	6	6	5	LOF		Uncertain significance	1	0.789	0.702	83	2	2	3	28.3	0	83.33	-83.33	TP	FN		TP	FN		FN	FN		FN	FN		TP	FN		FN	FN		FN	FN		FN	FN		FN	FN
BRCA1	c.5107T>G	p.Tyr1703Asp	p.Y1703D	41215936	1703	5107	6	6	5	LOF		Uncertain significance	1	0.882	0.817	160	-2	-3	-6	27.8	0	159.94	-159.94	TP	FN		TP	FN		TP	FN		TP	FN		TP	FN		TP	FN		TP	FN		TP	FN		TP	FN
BRCA1	c.5108A>C	p.Tyr1703Ser	p.Y1703S	41215935	1703	5108	6	6	5	LOF				0.887	0.727	144	-2	-2	-3	31	0	143.11	-143.11	TP	FN		TP	FN		TP	FN		TP	FN		TP	FN		TP	FN		TP	FN		TP	FN		TP	FN
BRCA1	c.5108A>G	p.Tyr1703Cys	p.Y1703C	41215935	1703	5108	6	6	5	LOF		Conflicting interpretations of pathogenicity	1	0.849	0.795	194	-3	-2	-5	28	0	193.72	-193.72	TP	FN		TP	FN		TP	FN		TP	FN		TP	FN		TP	FN		TP	FN		TP	FN		TP	FN
BRCA1	c.5108A>T	p.Tyr1703Phe	p.Y1703F	41215935	1703	5108	6	6	5	FUNC				0.655	0.416	22	3	3	4	29.7	0	21.61	-21.61	FP	TN		FP	TN		TN	TN		TN	TN		FP	TN		TN	TN		TN	TN		TN	TN		TN	TN
BRCA1	c.5110T>A	p.Phe1704Ile	p.F1704I	41215933	1704	5110	8	8	8	LOF				0.763	0.6	21	0	0	-1	28.4	0	21.28	-21.28	TP	FN		TP	FN		TP	FN		TP	FN		TP	FN		FN	FN		FN	FN		TP	FN		TP	FN
BRCA1	c.5110T>C	p.Phe1704Leu	p.F1704L	41215933	1704	5110	8	8	8	LOF		Uncertain significance	2	0.631	0.489	22	1	0	0	28.2	0	21.82	-21.82	TP	FN		TP	FN		TP	FN		TP	FN		TP	FN		TP	FN		TP	FN		TP	FN		TP	FN
BRCA1	c.5110T>G	p.Phe1704Val	p.F1704V	41215933	1704	5110	8	8	8	LOF				0.806	0.764	50	0	-1	-2	27.4	0	48.95	-49.94	TP	FN		TP	FN		TP	FN		TP	FN		TP	FN		TP	FN		TP	FN		TP	FN		TP	FN
BRCA1	c.5111T>A	p.Phe1704Tyr	p.F1704Y	41215932	1704	5111	8	8	8	LOF		Uncertain significance	2	0.729	0.734	22	3	3	4	28.5	0	21.61	-21.61	TP	FN		TP	FN		TP	FN		TP	FN		TP	FN		TP	FN		TP	FN		FN	FN		FN	FN
BRCA1	c.5111T>C	p.Phe1704Ser	p.F1704S	41215932	1704	5111	8	8	8	LOF		Uncertain significance	1	0.86	0.745	155	-2	-2	-4	32	0	154.81	-154.81	TP	FN		TP	FN		TP	FN		TP	FN		TP	FN		TP	FN		TP	FN		TP	FN		TP	FN
BRCA1	c.5111T>G	p.Phe1704Cys	p.F1704C	41215932	1704	5111	8	8	8	LOF				0.864	0.828	205	-2	-2	-4	28.1	0	204.39	-204.39	TP	FN		TP	FN		TP	FN		TP	FN		TP	FN		TP	FN		TP	FN		TP	FN		TP	FN
BRCA1	c.5112T>A	p.Phe1704Leu	p.F1704L	41215931	1704	5112	8	8	8	LOF				0.607	0.489	22	1	0	0	25.9	0	21.82	-21.82	TP	FN		TP	FN		TP	FN		TP	FN		TP	FN		TP	FN		TP	FN		TP	FN		TP	FN
BRCA1	c.5112T>G	p.Phe1704Leu	p.F1704L	41215931	1704	5112	8	8	8	LOF				0.607	0.489	22	1	0	0	25.7	0	21.82	-21.82	TP	FN		TP	FN		TP	FN		TP	FN		FN	FN		TP	FN		TP	FN		TP	FN		TP	FN
BRCA1	c.5113C>A	p.Leu1705Ile	p.L1705I	41215930	1705	5113	6	4	1	FUNC				0.521	0.596	5	2	2	2	26.8	112.44	0	112.44	FP	FP		TN	TN		TN	TN		TN	TN		TN	TN		TN	TN		TN	TN		TN	TN		TN	TN
BRCA1	c.5113C>G	p.Leu1705Val	p.L1705V	41215930	1705	5113	6	4	1	FUNC		Uncertain significance	2	0.557	0.669	32	1	1	1	25.2	112.44	0	111.43	FP	FP		TN	TN		TN	TN		TN	TN		TN	TN		TN	TN		TN	TN		TN	TN		TN	TN
BRCA1	c.5114T>A	p.Leu1705Gln	p.L1705Q	41215929	1705	5114	6	4	1	FUNC				0.558	0.555	113	-2	-2	-4	28.3	112.44	0	112.44	FP	FP		TN	TN		TN	TN		TN	TN		TN	TN		FP	FP		TN	TN		TN	TN		TN	TN
BRCA1	c.5114T>C	p.Leu1705Pro	p.L1705P	41215929	1705	5114	6	4	1	LOF	LOF	Pathogenic/Likely pathogenic	2	0.787	0.835	98	-3	-3	-5	28.9	112.44	53.19	59.25	FN	FN	FN	FN	FN	FN	FN	FN	FN	FN	FN	FN	FN	FN	FN	FN	FN	FN	FN	FN	FN	FN	FN	FN	FN	FN
BRCA1	c.5116G>A	p.Gly1706Arg	p.G1706R	41215927	1706	5116	5	5	4	LOF	LOF	Pathogenic	2	0.884	0.837	125	-2	-2	-4	34	0	125.13	-125.13	TP	TP	TP	TP	TP	TP	TP	TP	TP	TP	TP	TP	TP	TP	TP	TP	TP	TP	TP	TP	TP	TP	TP	TP	TP	TP
BRCA1	c.5116G>C	p.Gly1706Arg	p.G1706R	41215927	1706	5116	5	5	4	LOF	LOF	Pathogenic/Likely pathogenic	2	0.884	0.837	125	-2	-2	-4	33	0	125.13	-125.13	TP	TP	TP	TP	TP	TP	TP	TP	TP	TP	TP	TP	TP	TP	TP	TP	TP	TP	TP	TP	TP	TP	TP	TP	TP	TP
BRCA1	c.5117G>A	p.Gly1706Glu	p.G1706E	41215926	1706	5117	5	5	4	LOF	LOF	Pathogenic	3	0.863	0.835	98	-2	-2	-4	32	0	97.85	-97.85	TP	TP	TP	TP	TP	TP	FN	FN	FN	TP	FN	FN	FN	FN	FN	FN	FN	FN	FN	FN	FN	TP	TP	TP	TP	TP
BRCA1	c.5117G>C	p.Gly1706Ala	p.G1706A	41215926	1706	5117	5	5	4	FUNC	FUNC	Benign	3	0.518	0.551	60	0	0	0	27.7	0	60	-60	FP	FP	FP	FP	FP	FP	TN	TN	TN	TN	TN	TN	TN	TN	TN	TN	TN	TN	TN	TN	TN	TN	TN	TN	TN	TN
BRCA1	c.5117G>T	p.Gly1706Val	p.G1706V	41215926	1706	5117	5	5	4	LOF		Uncertain significance	1	0.876	0.81	109	-3	-3	-6	33	0	109.55	-108.79	TP	TP		TP	TP		TP	TP		FN	FN		TP	TP		TP	TP		TP	TP		TP	TP		TP	TP
BRCA1	c.5119A>C	p.Ile1707Leu	p.I1707L	41215924	1707	5119	7	7	2	FUNC		Uncertain significance	1	0.564	0.532	5	2	2	2	29.1	0	4.86	-4.86	FP	TN		FP	TN		TN	TN		TN	TN		TN	TN		TN	TN		TN	TN		TN	TN		TN	TN
BRCA1	c.5119A>G	p.Ile1707Val	p.I1707V	41215924	1707	5119	7	7	2	FUNC				0.576	0.726	29	3	3	4	25.1	0	28.68	-29.61	FP	TN		FP	TN		TN	TN		TN	TN		TN	TN		FP	TN		FP	TN		TN	TN		TN	TN
BRCA1	c.5119A>T	p.Ile1707Phe	p.I1707F	41215924	1707	5119	7	7	2	LOF				0.8	0.726	21	0	0	-1	30	0	21.28	-21.28	TP	FN		FN	FN		FN	FN		FN	FN		TP	FN		FN	FN		FN	FN		FN	FN		FN	FN
BRCA1	c.5120T>A	p.Ile1707Asn	p.I1707N	41215923	1707	5120	7	7	2	FUNC				0.84	0.739	149	-2	-3	-6	32	0	148.91	-148.91	FP	TN		FP	TN		FP	TN		FP	TN		FP	TN		FP	TN		FP	TN		FP	TN		FP	TN
BRCA1	c.5120T>C	p.Ile1707Thr	p.I1707T	41215923	1707	5120	7	7	2	FUNC		Uncertain significance	2	0.835	0.733	89	-1	-1	-2	28	0	89.28	-89.28	FP	TN		FP	TN		FP	TN		FP	TN		TN	TN		FP	TN		FP	TN		FP	TN		FP	TN
BRCA1	c.5120T>G	p.Ile1707Ser	p.I1707S	41215923	1707	5120	7	7	2	LOF		Uncertain significance	2	0.839	0.732	142	-2	-2	-4	29.9	0	141.8	-141.8	TP	FN		FN	FN		TP	FN		TP	FN		FN	FN		TP	FN		TP	FN		TP	FN		TP	FN
BRCA1	c.5121T>G	p.Ile1707Met	p.I1707M	41215922	1707	5121	7	7	2	FUNC				0.734	0.699	10	2	1	2	25.4	0	10.12	-10.12	FP	TN		FP	TN		TN	TN		TN	TN		TN	TN		TN	TN		TN	TN		TN	TN		TN	TN
BRCA1	c.5122G>A	p.Ala1708Thr	p.A1708T	41215921	1708	5122	6	6	4	LOF		Uncertain significance	2	0.734	0.736	58	0	0	0	33	0	58.02	-58.02	TP	TP		TP	FN		FN	FN		TP	FN		TP	FN		TP	FN		TP	FN		TP	FN		TP	FN
BRCA1	c.5122G>C	p.Ala1708Pro	p.A1708P	41215921	1708	5122	6	6	4	LOF				0.834	0.873	27	-1	-1	-1	32	0	26.87	-26.87	TP	TP		TP	FN		TP	TP		TP	TP		TP	FN		FN	FN		FN	FN		TP	FN		TP	FN
BRCA1	c.5122G>T	p.Ala1708Ser	p.A1708S	41215921	1708	5122	6	6	4	FUNC				0.634	0.718	99	1	1	2	32	0	99.13	-99.13	FP	FP		FP	TN		TN	TN		FP	TN		FP	TN		FP	TN		FP	TN		TN	TN		TN	TN
BRCA1	c.5123C>A	p.Ala1708Glu	p.A1708E	41215920	1708	5123	6	6	4	LOF	LOF	Pathogenic	3	0.831	0.867	107	-1	-1	-2	33	0	106.71	-106.71	TP	FN	FN	TP	FN	FN	TP	FN	FN	TP	FN	FN	TP	FN	FN	TP	FN	FN	TP	FN	FN	TP	FN	FN	TP	FN
BRCA1	c.5123C>G	p.Ala1708Gly	p.A1708G	41215920	1708	5123	6	6	4	LOF				0.789	0.714	60	0	0	0	32	0	60	-60	TP	TP		TP	FN		TP	FN		FN	FN		TP	FN		TP	FN		TP	FN		TP	FN		TP	FN
BRCA1	c.5123C>T	p.Ala1708Val	p.A1708V	41215920	1708	5123	6	6	4	FUNC		Uncertain significance	2	0.789	0.742	64	0	0	-1	34	0	65.28	-64.43	FP	FP		FP	TN		FP	TN		FP	TN		FP	FP		FP	TN		FP	TN		FP	TN		FP	TN
BRCA1	c.5125G>A	p.Gly1709Arg	p.G1709R	41215918	1709	5125	5	5	1	FUNC		Uncertain significance	2	0.781	0.774	125	-2	-2	-4	34	103.39	95.56	7.83	FP	TN		TN	TN		TN	TN		TN	TN		FP	TN		FP	TN		FP	TN		TN	TN		TN	TN
BRCA1	c.5125G>C	p.Gly1709Arg	p.G1709R	41215918	1709	5125	5	5	1	FUNC				0.781	0.774	125	-2	-2	-4	33	103.39	95.56	7.83	FP	TN		TN	TN		TN	TN		TN	TN		FP	TN		FP	TN		FP	TN		TN	TN		TN	TN
BRCA1	c.5126G>A	p.Gly1709Glu	p.G1709E	41215917	1709	5126	5	5	1	FUNC		Uncertain significance	1	0.784	0.549	98	-2	-2	-4	29.9	103.39	72.02	31.37	FP	TN		TN	TN		TN	TN		TN	TN		TN	TN		TN	TN		FP	TN		TN	TN		TN	TN
BRCA1	c.5126G>C	p.Gly1709Ala	p.G1709A	41215917	1709	5126	5	5	1	FUNC				0.703	0.547	60	0	0	0	27	103.39	0	103.39	FP	TN		TN	TN		TN	TN		TN	TN		TN	TN		TN	TN		TN	TN		TN	TN		TN	TN
BRCA1	c.5126G>T	p.Gly1709Val	p.G1709V	41215917	1709	5126	5	5	1	LOF				0.831	0.788	109	-3	-3	-6	32	103.39	64.43	39.8	FN	FN		FN	FN		FN	FN		FN	FN		FN	FN		FN	FN		FN	FN		FN	FN		FN	FN
BRCA1	c.5128G>A	p.Gly1710Arg	p.G1710R	41215915	1710	5128	5	5	0	FUNC		Uncertain significance	2	0.668	0.558	125	-2	-2	-4	27.8	125.13	0	125.13	TN	TN		TN	TN		TN	TN		TN	TN		TN	TN		TN	TN		TN	TN		TN	TN		TN	TN
BRCA1	c.5128G>C	p.Gly1710Arg	p.G1710R	41215915	1710	5128	5	5	0	FUNC				0.668	0.558	125	-2	-2	-4	27.1	125.13	0	125.13	TN	TN		TN	TN		TN	TN		TN	TN		TN	TN		TN	TN		TN	TN		TN	TN		TN	TN
BRCA1	c.5129G>A	p.Gly1710Glu	p.G1710E	41215914	1710	5129	5	5	0	FUNC		Uncertain significance	2	0.832	0.859	98	-2	-2	-4	32	125.13	31.64	93.49	TN	TN		TN	TN		TN	TN		TN	TN		TN	TN		TN	TN		TN	TN		TN	TN		TN	TN
BRCA1	c.5129G>C	p.Gly1710Ala	p.G1710A	41215914	1710	5129	5	5	0	FUNC				0.802	0.749	60	0	0	0	27.4	125.13	46.95	78.18	TN	TN		TN	TN		TN	TN		TN	TN		TN	TN		TN	TN		TN	TN		TN	TN		TN	TN
BRCA1	c.5129G>T	p.Gly1710Val	p.G1710V	41215914	1710	5129	5	5	0	FUNC				0.841	0.796	109	-3	-3	-6	32	125.13	67.15	57.98	TN	TN		TN	TN		TN	TN		TN	TN		TN	TN		TN	TN		TN	TN		TN	TN		TN	TN
BRCA1	c.5131A>C	p.Lys1711Gln	p.K1711Q	41215912	1711	5131	7	7	1	FUNC		Uncertain significance	1	0.654	0.743	53	1	1	2	26.2	105.57	38.46	67.11	FP	TN		TN	TN		FP	TN		TN	TN		TN	TN		TN	TN		TN	TN		TN	TN		TN	TN
BRCA1	c.5131A>G	p.Lys1711Glu	p.K1711E	41215912	1711	5131	7	7	1	LOF				0.647	0.778	56	1	1	1	26.4	105.57	43.63	61.94	FN	FN		FN	FN		FN	FN		FN	FN		FN	FN		FN	FN		FN	FN		FN	FN		FN	FN
BRCA1	c.5132A>C	p.Lys1711Thr	p.K1711T	41215911	1711	5132	7	7	1	FUNC				0.561	0.617	78	-1	-1	-1	24.2	105.57	26.1	79.47	FP	TN		TN	TN		TN	TN		TN	TN		TN	TN		FP	TN		TN	TN		FP	TN		FP	TN
BRCA1	c.5132A>G	p.Lys1711Arg	p.K1711R	41215911	1711	5132	7	7	1	FUNC				0.457	0.549	26	3	2	3	19.38	105.57	22.55	83.02	FP	TN		TN	TN		TN	TN		TN	TN		TN	TN		TN	TN		TN	TN		TN	TN		TN	TN
BRCA1	c.5132A>T	p.Lys1711Ile	p.K1711I	41215911	1711	5132	7	7	1	FUNC				0.571	0.793	102	-3	-3	-5	31	105.57	46.93	58.64	FP	TN		TN	TN		TN	TN		FP	TN		FP	TN		FP	TN		FP	TN		FP	TN		FP	TN
BRCA1	c.5133A>C	p.Lys1711Asn	p.K1711N	41215910	1711	5133	7	7	1	FUNC				0.444	0.758	94	0	0	0	28	105.57	68.84	36.73	FP	TN		TN	TN		TN	TN		TN	TN		FP	TN		FP	TN		FP	TN		FP	TN		FP	TN
BRCA1	c.5133A>T	p.Lys1711Asn	p.K1711N	41215910	1711	5133	7	7	1	FUNC				0.474	0.758	94	0	0	0	28.3	105.57	68.84	36.73	FP	TN		TN	TN		TN	TN		TN	TN		FP	TN		FP	TN		FP	TN		FP	TN		FP	TN
BRCA1	c.5134T>A	p.Trp1712Arg	p.W1712R	41215909	1712	5134	7	7	1	FUNC				0.881	0.822	101	-2	-3	-5	31	0	101.29	-101.29	FP	TN		TN	TN		TN	TN		FP	TN		FP	TN		TN	TN		TN	TN		TN	TN		FP	TN
BRCA1	c.5134T>C	p.Trp1712Arg	p.W1712R	41215909	1712	5134	7	7	1	FUNC				0.879	0.822	101	-2	-3	-5	30	0	101.29	-101.29	FP	TN		TN	TN		TN	TN		FP	TN		FP	TN		TN	TN		TN	TN		TN	TN		FP	TN
BRCA1	c.5134T>G	p.Trp1712Gly	p.W1712G	41215909	1712	5134	7	7	1	LOF				0.888	0.778	184	-2	-2	-6	24.5	0	183.79	-183.79	FN	FN		FN	FN		FN	FN		FN	FN		FN	FN		FN	FN		FN	FN		FN	FN		FN	FN
BRCA1	c.5135G>C	p.Trp1712Ser	p.W1712S	41215908	1712	5135	7	7	1	FUNC				0.788	0.75	177	-4	-3	-6	33	0	176.58	-176.58	FP	TN		TN	TN		TN	TN		TN	TN		FP	TN		TN	TN		TN	TN		FP	TN		FP	TN
BRCA1	c.5135G>T	p.Trp1712Leu	p.W1712L	41215908	1712	5135	7	7	1	FUNC				0.759	0.765	61	-2	-2	-4	34	0	60.98	-60.98	FP	TN		TN	TN		TN	TN		TN	TN		FP	TN		TN	TN		TN	TN		TN	TN		TN	TN
BRCA1	c.5136G>C	p.Trp1712Cys	p.W1712C	41215907	1712	5136	7	7	1	FUNC				0.793	0.771	215	-5	-2	-5	34	0	214.36	-214.36	FP	TN		TN	TN		TN	TN		TN	TN		FP	TN		FP	TN		FP	TN		FP	TN		TN	TN
BRCA1	c.5136G>T	p.Trp1712Cys	p.W1712C	41215907	1712	5136	7	7	1	FUNC				0.793	0.771	215	-5	-2	-5	35	0	214.36	-214.36	FP	TN		TN	TN		TN	TN		TN	TN		FP	TN		FP	TN		FP	TN		FP	TN		TN	TN
BRCA1	c.5137G>A	p.Val1713Ile	p.V1713I	41215906	1713	5137	6	6	4	FUNC		Uncertain significance	2	0.461	0.279	29	3	3	4	21.2	28.68	0	29.61	FP	TN		FP	TN		TN	TN		TN	TN		TN	TN		TN	TN		TN	TN		TN	TN		TN	TN
BRCA1	c.5137G>C	p.Val1713Leu	p.V1713L	41215906	1713	5137	6	6	4	FUNC				0.564	0.583	32	1	1	1	23.8	28.68	4.86	24.75	FP	TN		FP	TN		TN	TN		TN	TN		TN	TN		TN	TN		TN	TN		TN	TN		TN	TN
BRCA1	c.5137G>T	p.Val1713Leu	p.V1713L	41215906	1713	5137	6	6	4	LOF				0.564	0.583	32	1	1	1	24.2	28.68	4.86	24.75	TP	FN		TP	FN		FN	FN		FN	FN		FN	FN		FN	FN		FN	FN		FN	FN		FN	FN
BRCA1	c.5138T>A	p.Val1713Glu	p.V1713E	41215905	1713	5138	6	6	4	LOF		Uncertain significance	0	0.76	0.889	121	-3	-2	-4	34	28.68	121.34	-91.72	TP	FN		TP	FN		TP	FN		TP	FN		TP	FN		TP	FN		TP	FN		TP	FN		TP	FN
BRCA1	c.5138T>C	p.Val1713Ala	p.V1713A	41215905	1713	5138	6	6	4	LOF		Conflicting interpretations of pathogenicity	1	0.72	0.727	64	0	0	-1	33	28.68	65.28	-34.82	TP	FN		TP	FN		TP	FN		TP	FN		TP	FN		TP	FN		TP	FN		TP	FN		TP	FN
BRCA1	c.5138T>G	p.Val1713Gly	p.V1713G	41215905	1713	5138	6	6	4	LOF				0.756	0.811	109	-3	-3	-6	31	28.68	109.55	-79.18	TP	FN		TP	FN		TP	FN		TP	FN		TP	FN		TP	FN		TP	FN		TP	FN		TP	FN
BRCA1	c.5140G>A	p.Val1714Ile	p.V1714I	41215903	1714	5140	6	5	3	FUNC		Uncertain significance	1	0.59	0.386	29	3	3	4	32	0	28.68	-29.61	FP	FP		FP	TN		TN	TN		TN	TN		FP	FP		TN	TN		TN	TN		TN	TN		TN	TN
BRCA1	c.5140G>C	p.Val1714Leu	p.V1714L	41215903	1714	5140	6	5	3	FUNC				0.655	0.424	32	1	1	1	32	0	30.92	-31.78	FP	FP		FP	TN		TN	TN		TN	TN		FP	FP		TN	TN		TN	TN		TN	TN		TN	TN
BRCA1	c.5140G>T	p.Val1714Phe	p.V1714F	41215903	1714	5140	6	5	3	LOF		Conflicting interpretations of pathogenicity	1	0.812	0.771	50	0	-1	-2	34	0	48.95	-49.94	TP	TP		TP	FN		FN	FN		TP	TP		TP	TP		FN	FN		FN	FN		FN	FN		FN	FN
BRCA1	c.5141T>A	p.Val1714Asp	p.V1714D	41215902	1714	5141	6	5	3	LOF				0.86	0.84	152	-3	-3	-6	32	0	152.22	-152.01	TP	TP		TP	FN		TP	TP		TP	TP		TP	TP		TP	TP		TP	TP		TP	FN		TP	FN
BRCA1	c.5141T>G	p.Val1714Gly	p.V1714G	41215902	1714	5141	6	5	3	LOF	LOF	Likely pathogenic	2	0.856	0.728	109	-3	-3	-6	28.4	0	109.55	-108.79	TP	FN	FN	TP	FN	FN	TP	FN	FN	FN	FN	FN	FN	FN	FN	TP	FN	FN	TP	FN	FN	TP	FN	FN	TP	FN
BRCA1	c.5143A>C	p.Ser1715Arg	p.S1715R	41215900	1715	5143	8	7	6	LOF	LOF	Pathogenic	3	0.745	0.84	110	-1	-1	-2	32	0	109.21	-109.21	TP	TP	TP	TP	TP	TP	TP	TP	TP	TP	TP	TP	TP	TP	TP	TP	TP	TP	TP	TP	TP	TP	TP	TP	TP	TP
BRCA1	c.5143A>T	p.Ser1715Cys	p.S1715C	41215900	1715	5143	8	7	6	LOF		Conflicting interpretations of pathogenicity	1	0.773	0.774	112	-1	-1	-2	29	0	111.67	-111.67	TP	TP		TP	TP		TP	TP		TP	TP		TP	TP		TP	TP		TP	TP		TP	TP		TP	TP
BRCA1	c.5144G>A	p.Ser1715Asn	p.S1715N	41215899	1715	5144	8	7	6	LOF	LOF	Pathogenic	3	0.299	0.541	46	1	1	1	25.6	0	46.24	-46.24	TP	TP	TP	TP	TP	TP	FN	FN	FN	FN	FN	FN	FN	FN	FN	FN	FN	FN	FN	FN	FN	FN	FN	FN	FN	FN
BRCA1	c.5144G>C	p.Ser1715Thr	p.S1715T	41215899	1715	5144	8	7	6	FUNC				0.56	0.496	58	2	1	2	24.8	0	57.75	-57.75	FP	FP		FP	FP		FP	FP		TN	TN		TN	TN		FP	FP		FP	FP		TN	TN		TN	TN
BRCA1	c.5144G>T	p.Ser1715Ile	p.S1715I	41215899	1715	5144	8	7	6	LOF		Uncertain significance	1	0.809	0.794	142	-2	-2	-4	34	0	141.8	-141.8	TP	TP		TP	TP		TP	TP		TP	TP		TP	TP		TP	TP		TP	TP		TP	TP		TP	TP
BRCA1	c.5145C>A	p.Ser1715Arg	p.S1715R	41215898	1715	5145	8	7	6	LOF		Uncertain significance	0	0.678	0.84	110	-1	-1	-2	29.7	0	109.21	-109.21	TP	TP		TP	TP		TP	TP		TP	TP		TP	TP		TP	TP		TP	TP		TP	TP		TP	TP
BRCA1	c.5145C>G	p.Ser1715Arg	p.S1715R	41215898	1715	5145	8	7	6	LOF	LOF	Pathogenic	1	0.688	0.84	110	-1	-1	-2	28.9	0	109.21	-109.21	TP	TP	TP	TP	TP	TP	TP	TP	TP	TP	TP	TP	TP	TP	TP	TP	TP	TP	TP	TP	TP	TP	TP	TP	TP	TP
BRCA1	c.5146T>A	p.Tyr1716Asn	p.Y1716N	41215897	1716	5146	6	6	0	FUNC		Uncertain significance	1	0.539	0.76	143	-2	-2	-4	26.3	21.61	139.96	-118.35	TN	TN		TN	TN		TN	TN		TN	TN		TN	TN		TN	TN		TN	TN		TN	TN		TN	TN
BRCA1	c.5146T>C	p.Tyr1716His	p.Y1716H	41215897	1716	5146	6	6	0	FUNC		Uncertain significance	1	0.486	0.603	83	2	2	3	27	21.61	81.43	-59.82	TN	TN		TN	TN		TN	TN		TN	TN		TN	TN		TN	TN		TN	TN		TN	TN		TN	TN
BRCA1	c.5146T>G	p.Tyr1716Asp	p.Y1716D	41215897	1716	5146	6	6	0	FUNC				0.725	0.804	160	-2	-3	-6	26.9	21.61	157.87	-136.26	TN	TN		TN	TN		TN	TN		TN	TN		TN	TN		TN	TN		TN	TN		TN	TN		TN	TN
BRCA1	c.5147A>C	p.Tyr1716Ser	p.Y1716S	41215896	1716	5147	6	6	0	FUNC		Uncertain significance	1	0.7	0.735	144	-2	-2	-3	29.7	21.61	140.15	-118.54	TN	TN		TN	TN		TN	TN		TN	TN		TN	TN		TN	TN		TN	TN		TN	TN		TN	TN
BRCA1	c.5147A>G	p.Tyr1716Cys	p.Y1716C	41215896	1716	5147	6	6	0	FUNC		Uncertain significance	2	0.73	0.807	194	-3	-2	-5	26.2	21.61	191.71	-170.1	TN	TN		TN	TN		TN	TN		TN	TN		TN	TN		TN	TN		TN	TN		TN	TN		TN	TN
BRCA1	c.5147A>T	p.Tyr1716Phe	p.Y1716F	41215896	1716	5147	6	6	0	FUNC				0.384	0.263	22	3	3	4	25.1	21.61	0	21.61	TN	TN		TN	TN		TN	TN		TN	TN		TN	TN		TN	TN		TN	TN		TN	TN		TN	TN
BRCA1	c.5149T>A	p.Phe1717Ile	p.F1717I	41215894	1717	5149	6	6	0	FUNC				0.421	0.716	21	0	0	-1	21.8	184.71	0	184.71	TN	TN		TN	TN		TN	TN		TN	TN		TN	TN		TN	TN		TN	TN		TN	TN		TN	TN
BRCA1	c.5149T>C	p.Phe1717Leu	p.F1717L	41215894	1717	5149	6	6	0	FUNC				0.42	0.412	22	1	0	0	17.27	184.71	0	184.71	TN	TN		TN	TN		TN	TN		TN	TN		TN	TN		TN	TN		TN	TN		TN	TN		TN	TN
BRCA1	c.5149T>G	p.Phe1717Val	p.F1717V	41215894	1717	5149	6	6	0	FUNC				0.479	0.75	50	0	-1	-2	21	184.71	0	184.71	TN	TN		TN	TN		TN	TN		TN	TN		TN	TN		TN	TN		TN	TN		TN	TN		TN	TN
BRCA1	c.5150T>A	p.Phe1717Tyr	p.F1717Y	41215893	1717	5150	6	6	0	FUNC				0.369	0.554	22	3	3	4	24.9	184.71	4.05	180.66	TN	TN		TN	TN		TN	TN		TN	TN		TN	TN		TN	TN		TN	TN		TN	TN		TN	TN
BRCA1	c.5150T>C	p.Phe1717Ser	p.F1717S	41215893	1717	5150	6	6	0	FUNC				0.387	0.514	155	-2	-2	-4	23.1	184.71	0	184.71	TN	TN		TN	TN		TN	TN		TN	TN		TN	TN		TN	TN		TN	TN		TN	TN		TN	TN
BRCA1	c.5150T>G	p.Phe1717Cys	p.F1717C	41215893	1717	5150	6	6	0	FUNC				0.509	0.754	205	-2	-2	-4	25.1	184.71	91.34	93.37	TN	TN		TN	TN		TN	TN		TN	TN		TN	TN		TN	TN		TN	TN		TN	TN		TN	TN
BRCA1	c.5155G>A	p.Val1719Met	p.V1719M	41215388	1719	5155	6	6	2	FUNC		Uncertain significance	2	0.677	0.446	21	1	1	1	33	28.68	0	29.61	FP	TN		FP	TN		TN	TN		TN	TN		FP	TN		TN	TN		TN	TN		TN	TN		TN	TN
BRCA1	c.5155G>C	p.Val1719Leu	p.V1719L	41215388	1719	5155	6	6	2	FUNC				0.465	0.496	32	1	1	1	29.6	28.68	4.86	24.75	FP	TN		FP	TN		TN	TN		TN	TN		FP	TN		TN	TN		TN	TN		TN	TN		TN	TN
BRCA1	c.5155G>T	p.Val1719Leu	p.V1719L	41215388	1719	5155	6	6	2	FUNC		Uncertain significance	2	0.465	0.496	32	1	1	1	32	28.68	4.86	24.75	FP	TN		FP	TN		TN	TN		TN	TN		FP	TN		TN	TN		TN	TN		TN	TN		TN	TN
BRCA1	c.5156T>A	p.Val1719Glu	p.V1719E	41215387	1719	5156	6	6	2	LOF				0.857	0.791	121	-3	-2	-4	32	28.68	121.34	-91.72	TP	FN		FN	FN		FN	FN		TP	FN		TP	FN		TP	FN		TP	FN		TP	FN		FN	FN
BRCA1	c.5156T>C	p.Val1719Ala	p.V1719A	41215387	1719	5156	6	6	2	FUNC		Uncertain significance	2	0.816	0.524	64	0	0	-1	27.5	28.68	65.28	-34.82	FP	TN		FP	TN		TN	TN		TN	TN		FP	TN		TN	TN		TN	TN		TN	TN		TN	TN
BRCA1	c.5156T>G	p.Val1719Gly	p.V1719G	41215387	1719	5156	6	6	2	LOF		Uncertain significance	1	0.867	0.771	109	-3	-3	-6	27.1	28.68	109.55	-79.18	TP	FN		FN	FN		TP	FN		FN	FN		FN	FN		FN	FN		FN	FN		TP	FN		TP	FN
BRCA1	c.5158A>G	p.Thr1720Ala	p.T1720A	41215385	1720	5158	6	2	0	FUNC	FUNC	Benign	3	0.445	0.458	58	0	0	0	23.2	151.65	1.01	150.64	TN	TN	TN	TN	TN	TN	TN	TN	TN	TN	TN	TN	TN	TN	TN	TN	TN	TN	TN	TN	TN	TN	TN	TN	TN	TN
BRCA1	c.5158A>T	p.Thr1720Ser	p.T1720S	41215385	1720	5158	6	2	0	FUNC				0.44	0.317	58	2	1	2	25.6	151.65	0	151.65	TN	TN		TN	TN		TN	TN		TN	TN		TN	TN		TN	TN		TN	TN		TN	TN		TN	TN
BRCA1	c.5161C>A	p.Gln1721Lys	p.Q1721K	41215382	1721	5161	7	7	1	FUNC				0.549	0.59	53	1	1	2	24.3	95.81	21.98	73.83	FP	FP		TN	TN		TN	TN		TN	TN		TN	TN		TN	TN		TN	TN		TN	TN		TN	TN
BRCA1	c.5161C>G	p.Gln1721Glu	p.Q1721E	41215382	1721	5161	7	7	1	FUNC		Uncertain significance	2	0.54	0.432	29	2	2	3	25	95.81	0	95.81	FP	FP		TN	TN		TN	TN		TN	TN		TN	TN		TN	TN		TN	TN		TN	TN		TN	TN
BRCA1	c.5162A>C	p.Gln1721Pro	p.Q1721P	41215381	1721	5162	7	7	1	LOF	LOF	Likely pathogenic	1	0.791	0.788	76	-1	-1	-3	27.4	95.81	49.3	46.51	FN	FN	FN	FN	FN	FN	FN	FN	FN	FN	FN	FN	FN	FN	FN	FN	FN	FN	FN	FN	FN	FN	FN	FN	FN	FN
BRCA1	c.5162A>G	p.Gln1721Arg	p.Q1721R	41215381	1721	5162	7	7	1	FUNC		Uncertain significance	1	0.586	0.555	43	1	1	1	24.3	95.81	0	95.81	FP	FP		TN	TN		TN	TN		TN	TN		TN	TN		TN	TN		TN	TN		TN	TN		TN	TN
BRCA1	c.5162A>T	p.Gln1721Leu	p.Q1721L	41215381	1721	5162	7	7	1	FUNC				0.689	0.748	113	-2	-2	-4	28.4	95.81	101.03	-5.22	FP	FP		TN	TN		TN	TN		TN	TN		FP	FP		FP	FP		FP	FP		FP	FP		FP	FP
BRCA1	c.5163G>C	p.Gln1721His	p.Q1721H	41215380	1721	5163	7	7	1	FUNC				0.6	0.716	24	1	0	1	32	95.81	5.07	90.74	FP	FP		TN	TN		TN	TN		TN	TN		FP	FP		TN	TN		TN	TN		TN	TN		TN	TN
BRCA1	c.5163G>T	p.Gln1721His	p.Q1721H	41215380	1721	5163	7	7	1	FUNC				0.6	0.716	24	1	0	1	33	95.81	5.07	90.74	FP	FP		TN	TN		TN	TN		TN	TN		FP	FP		TN	TN		TN	TN		TN	TN		TN	TN
BRCA1	c.5164T>A	p.Ser1722Thr	p.S1722T	41215379	1722	5164	6	4	1	FUNC				0.807	0.646	58	2	1	2	27	111.67	49.14	62.53	FP	FP		TN	TN		TN	TN		TN	TN		TN	TN		TN	TN		TN	TN		TN	TN		TN	TN
BRCA1	c.5164T>C	p.Ser1722Pro	p.S1722P	41215379	1722	5164	6	4	1	LOF	LOF	Likely pathogenic	2	0.872	0.758	74	-1	-1	-2	32	111.67	70.73	40.94	FN	FN	FN	FN	FN	FN	FN	FN	FN	FN	FN	FN	FN	FN	FN	FN	FN	FN	FN	FN	FN	FN	FN	FN	FN	FN
BRCA1	c.5164T>G	p.Ser1722Ala	p.S1722A	41215379	1722	5164	6	4	1	FUNC				0.777	0.581	99	1	1	2	26.8	111.67	97.52	14.15	FP	FP		TN	TN		TN	TN		TN	TN		TN	TN		FP	FP		FP	FP		TN	TN		TN	TN
BRCA1	c.5165C>G	p.Ser1722Cys	p.S1722C	41215378	1722	5165	6	4	1	FUNC		Uncertain significance	1	0.645	0.348	112	-1	-1	-2	28.7	111.67	0	111.67	FP	FP		TN	TN		TN	TN		TN	TN		TN	TN		FP	FP		TN	TN		TN	TN		TN	TN
BRCA1	c.5167A>C	p.Ile1723Leu	p.I1723L	41215376	1723	5167	7	7	0	FUNC				0.364	0.354	5	2	2	2	23.2	21.82	0	21.82	TN	TN		TN	TN		TN	TN		TN	TN		TN	TN		TN	TN		TN	TN		TN	TN		TN	TN
BRCA1	c.5167A>G	p.Ile1723Val	p.I1723V	41215376	1723	5167	7	7	0	FUNC		Uncertain significance	1	0.42	0.342	29	3	3	4	19.8	21.82	28.68	-7.79	TN	TN		TN	TN		TN	TN		TN	TN		TN	TN		TN	TN		TN	TN		TN	TN		TN	TN
BRCA1	c.5167A>T	p.Ile1723Phe	p.I1723F	41215376	1723	5167	7	7	0	FUNC				0.467	0.414	21	0	0	-1	19.43	21.82	0	21.82	TN	TN		TN	TN		TN	TN		TN	TN		TN	TN		TN	TN		TN	TN		TN	TN		TN	TN
BRCA1	c.5168T>A	p.Ile1723Asn	p.I1723N	41215375	1723	5168	7	7	0	FUNC		Uncertain significance	2	0.619	0.75	149	-2	-3	-6	29.4	21.82	148.91	-127.09	TN	TN		TN	TN		TN	TN		TN	TN		TN	TN		TN	TN		TN	TN		TN	TN		TN	TN
BRCA1	c.5168T>C	p.Ile1723Thr	p.I1723T	41215375	1723	5168	7	7	0	FUNC		Uncertain significance	1	0.649	0.706	89	-1	-1	-2	24.3	21.82	89.28	-67.46	TN	TN		TN	TN		TN	TN		TN	TN		TN	TN		TN	TN		TN	TN		TN	TN		TN	TN
BRCA1	c.5168T>G	p.Ile1723Ser	p.I1723S	41215375	1723	5168	7	7	0	FUNC				0.656	0.722	142	-2	-2	-4	24.9	21.82	141.8	-119.98	TN	TN		TN	TN		TN	TN		TN	TN		TN	TN		TN	TN		TN	TN		TN	TN		TN	TN
BRCA1	c.5169T>G	p.Ile1723Met	p.I1723M	41215374	1723	5169	7	7	0	FUNC				0.501	0.301	10	2	1	2	14.04	21.82	10.12	11.7	TN	TN		TN	TN		TN	TN		TN	TN		TN	TN		TN	TN		TN	TN		TN	TN		TN	TN
BRCA1	c.5170A>C	p.Lys1724Gln	p.K1724Q	41215373	1724	5170	7	7	0	FUNC				0.578	0.529	53	1	1	2	24	56.64	0	56.64	TN	TN		TN	TN		TN	TN		TN	TN		TN	TN		TN	TN		TN	TN		TN	TN		TN	TN
BRCA1	c.5170A>G	p.Lys1724Glu	p.K1724E	41215373	1724	5170	7	7	0	FUNC				0.633	0.552	56	1	1	1	27.2	56.64	16.44	40.2	TN	TN		TN	TN		TN	TN		TN	TN		TN	TN		TN	TN		TN	TN		TN	TN		TN	TN
BRCA1	c.5171A>C	p.Lys1724Thr	p.K1724T	41215372	1724	5171	7	7	0	FUNC				0.701	0.649	78	-1	-1	-1	27.6	56.64	39.2	17.44	TN	TN		TN	TN		TN	TN		TN	TN		TN	TN		TN	TN		TN	TN		TN	TN		TN	TN
BRCA1	c.5171A>G	p.Lys1724Arg	p.K1724R	41215372	1724	5171	7	7	0	FUNC				0.573	0.376	26	3	2	3	26.4	56.64	0	56.64	TN	TN		TN	TN		TN	TN		TN	TN		TN	TN		TN	TN		TN	TN		TN	TN		TN	TN
BRCA1	c.5171A>T	p.Lys1724Ile	p.K1724I	41215372	1724	5171	7	7	0	FUNC				0.642	0.68	102	-3	-3	-5	31	56.64	88.72	-32.08	TN	TN		TN	TN		TN	TN		TN	TN		TN	TN		TN	TN		TN	TN		TN	TN		TN	TN
BRCA1	c.5172A>C	p.Lys1724Asn	p.K1724N	41215371	1724	5172	7	7	0	FUNC		Uncertain significance	1	0.627	0.56	94	0	0	0	26.2	56.64	42.43	14.21	TN	TN		TN	TN		TN	TN		TN	TN		TN	TN		TN	TN		TN	TN		TN	TN		TN	TN
BRCA1	c.5172A>T	p.Lys1724Asn	p.K1724N	41215371	1724	5172	7	7	0	FUNC				0.627	0.56	94	0	0	0	26.7	56.64	42.43	14.21	TN	TN		TN	TN		TN	TN		TN	TN		TN	TN		TN	TN		TN	TN		TN	TN		TN	TN
BRCA1	c.5173G>A	p.Glu1725Lys	p.E1725K	41215370	1725	5173	7	7	0	FUNC				0.612	0.686	56	1	1	1	25.2	107.73	34.45	73.28	TN	TN		TN	TN		TN	TN		TN	TN		TN	TN		TN	TN		TN	TN		TN	TN		TN	TN
BRCA1	c.5173G>C	p.Glu1725Gln	p.E1725Q	41215370	1725	5173	7	7	0	FUNC				0.597	0.481	29	2	2	3	25.8	107.73	0	107.73	TN	TN		TN	TN		TN	TN		TN	TN		TN	TN		TN	TN		TN	TN		TN	TN		TN	TN
BRCA1	c.5174A>C	p.Glu1725Ala	p.E1725A	41215369	1725	5174	7	7	0	FUNC				0.517	0.452	107	-1	-1	-2	20.7	107.73	0	107.73	TN	TN		TN	TN		TN	TN		TN	TN		TN	TN		TN	TN		TN	TN		TN	TN		TN	TN
BRCA1	c.5174A>G	p.Glu1725Gly	p.E1725G	41215369	1725	5174	7	7	0	FUNC				0.531	0.557	98	-2	-2	-4	25.7	107.73	28.37	79.36	TN	TN		TN	TN		TN	TN		TN	TN		TN	TN		TN	TN		TN	TN		TN	TN		TN	TN
BRCA1	c.5174A>T	p.Glu1725Val	p.E1725V	41215369	1725	5174	7	7	0	FUNC				0.634	0.696	121	-3	-2	-4	26.8	107.73	35.6	72.13	TN	TN		TN	TN		TN	TN		TN	TN		TN	TN		TN	TN		TN	TN		TN	TN		TN	TN
BRCA1	c.5175A>C	p.Glu1725Asp	p.E1725D	41215368	1725	5175	7	7	0	FUNC		Uncertain significance	2	0.574	0.524	45	2	2	2	23.2	107.73	33.56	74.17	TN	TN		TN	TN		TN	TN		TN	TN		TN	TN		TN	TN		TN	TN		TN	TN		TN	TN
BRCA1	c.5175A>T	p.Glu1725Asp	p.E1725D	41215368	1725	5175	7	7	0	FUNC				0.572	0.524	45	2	2	2	23.4	107.73	33.56	74.17	TN	TN		TN	TN		TN	TN		TN	TN		TN	TN		TN	TN		TN	TN		TN	TN		TN	TN
BRCA1	c.5176A>G	p.Arg1726Gly	p.R1726G	41215367	1726	5176	6	6	0	FUNC	FUNC	Benign/Likely benign	2	0.484	0.269	125	-2	-2	-4	0.678	131.18	0	131.18	TN	TN	TN	TN	TN	TN	TN	TN	TN	TN	TN	TN	TN	TN	TN	TN	TN	TN	TN	TN	TN	TN	TN	TN	TN	TN
BRCA1	c.5177G>A	p.Arg1726Lys	p.R1726K	41215366	1726	5177	6	6	0	FUNC				0.496	0.138	26	3	2	3	17.62	131.18	0	131.18	TN	TN		TN	TN		TN	TN		TN	TN		TN	TN		TN	TN		TN	TN		TN	TN		TN	TN
BRCA1	c.5177G>C	p.Arg1726Thr	p.R1726T	41215366	1726	5177	6	6	0	FUNC		Uncertain significance	1	0.532	0.339	71	-1	-1	-2	17.71	131.18	6.47	124.71	TN	TN		TN	TN		TN	TN		TN	TN		TN	TN		TN	TN		TN	TN		TN	TN		TN	TN
BRCA1	c.5177G>T	p.Arg1726Ile	p.R1726I	41215366	1726	5177	6	6	0	FUNC		Uncertain significance	2	0.521	0.583	97	-3	-3	-5	22.8	131.18	65.54	65.64	TN	TN		TN	TN		TN	TN		TN	TN		TN	TN		TN	TN		TN	TN		TN	TN		TN	TN
BRCA1	c.5178A>C	p.Arg1726Ser	p.R1726S	41215365	1726	5178	6	6	0	FUNC				0.571	0.297	110	-1	-1	-2	14.41	131.18	46.7	84.48	TN	TN		TN	TN		TN	TN		TN	TN		TN	TN		TN	TN		TN	TN		TN	TN		TN	TN
BRCA1	c.5178A>T	p.Arg1726Ser	p.R1726S	41215365	1726	5178	6	6	0	FUNC				0.571	0.297	110	-1	-1	-2	15.2	131.18	46.7	84.48	TN	TN		TN	TN		TN	TN		TN	TN		TN	TN		TN	TN		TN	TN		TN	TN		TN	TN
BRCA1	c.5179A>C	p.Lys1727Gln	p.K1727Q	41215364	1727	5179	7	7	0	FUNC		Uncertain significance	1	0.614	0.383	53	1	1	2	25.9	56.64	0	56.64	TN	TN		TN	TN		TN	TN		TN	TN		TN	TN		TN	TN		TN	TN		TN	TN		TN	TN
BRCA1	c.5179A>G	p.Lys1727Glu	p.K1727E	41215364	1727	5179	7	7	0	FUNC				0.599	0.463	56	1	1	1	26.3	56.64	16.44	40.2	TN	TN		TN	TN		TN	TN		TN	TN		TN	TN		TN	TN		TN	TN		TN	TN		TN	TN
BRCA1	c.5180A>C	p.Lys1727Thr	p.K1727T	41215363	1727	5180	7	7	0	FUNC				0.628	0.499	78	-1	-1	-1	24.8	56.64	39.2	17.44	TN	TN		TN	TN		TN	TN		TN	TN		TN	TN		TN	TN		TN	TN		TN	TN		TN	TN
BRCA1	c.5180A>G	p.Lys1727Arg	p.K1727R	41215363	1727	5180	7	7	0	FUNC				0.533	0.282	26	3	2	3	9.654	56.64	0	56.64	TN	TN		TN	TN		TN	TN		TN	TN		TN	TN		TN	TN		TN	TN		TN	TN		TN	TN
BRCA1	c.5180A>T	p.Lys1727Ile	p.K1727I	41215363	1727	5180	7	7	0	FUNC				0.596	0.665	102	-3	-3	-5	26.3	56.64	88.72	-32.08	TN	TN		TN	TN		TN	TN		TN	TN		TN	TN		TN	TN		TN	TN		TN	TN		TN	TN
BRCA1	c.5181A>C	p.Lys1727Asn	p.K1727N	41215362	1727	5181	7	7	0	FUNC				0.492	0.501	94	0	0	0	25.4	56.64	42.43	14.21	TN	TN		TN	TN		TN	TN		TN	TN		TN	TN		TN	TN		TN	TN		TN	TN		TN	TN
BRCA1	c.5181A>T	p.Lys1727Asn	p.K1727N	41215362	1727	5181	7	7	0	FUNC				0.494	0.501	94	0	0	0	26.2	56.64	42.43	14.21	TN	TN		TN	TN		TN	TN		TN	TN		TN	TN		TN	TN		TN	TN		TN	TN		TN	TN
BRCA1	c.5182A>C	p.Met1728Leu	p.M1728L	41215361	1728	5182	9	9	0	FUNC				0.417	0.117	15	2	2	3	11.52	14.3	0	14.3	TN	TN		TN	TN		TN	TN		TN	TN		TN	TN		TN	TN		TN	TN		TN	TN		TN	TN
BRCA1	c.5182A>G	p.Met1728Val	p.M1728V	41215361	1728	5182	9	9	0	FUNC				0.48	0.279	21	1	1	1	4.934	14.3	20.52	-7.22	TN	TN		TN	TN		TN	TN		TN	TN		TN	TN		TN	TN		TN	TN		TN	TN		TN	TN
BRCA1	c.5182A>T	p.Met1728Leu	p.M1728L	41215361	1728	5182	9	9	0	FUNC				0.417	0.117	15	2	2	3	12.14	14.3	0	14.3	TN	TN		TN	TN		TN	TN		TN	TN		TN	TN		TN	TN		TN	TN		TN	TN		TN	TN
BRCA1	c.5183T>A	p.Met1728Lys	p.M1728K	41215360	1728	5183	9	9	0	FUNC				0.473	0.569	95	-1	-1	-3	23	14.3	93.77	-79.47	TN	TN		TN	TN		TN	TN		TN	TN		TN	TN		TN	TN		TN	TN		TN	TN		TN	TN
BRCA1	c.5183T>C	p.Met1728Thr	p.M1728T	41215360	1728	5183	9	9	0	FUNC				0.513	0.366	81	-1	-1	-1	21.4	14.3	81.04	-66.74	TN	TN		TN	TN		TN	TN		TN	TN		TN	TN		TN	TN		TN	TN		TN	TN		TN	TN
BRCA1	c.5183T>G	p.Met1728Arg	p.M1728R	41215360	1728	5183	9	9	0	FUNC				0.445	0.595	91	-1	-1	-3	22.7	14.3	90.56	-76.26	TN	TN		TN	TN		TN	TN		TN	TN		TN	TN		TN	TN		TN	TN		TN	TN		TN	TN
BRCA1	c.5184G>A	p.Met1728Ile	p.M1728I	41215359	1728	5184	9	9	0	FUNC				0.441	0.203	10	2	1	2	1.998	14.3	0	14.3	TN	TN		TN	TN		TN	TN		TN	TN		TN	TN		TN	TN		TN	TN		TN	TN		TN	TN
BRCA1	c.5184G>C	p.Met1728Ile	p.M1728I	41215359	1728	5184	9	9	0	FUNC				0.434	0.203	10	2	1	2	0.599	14.3	0	14.3	TN	TN		TN	TN		TN	TN		TN	TN		TN	TN		TN	TN		TN	TN		TN	TN		TN	TN
BRCA1	c.5184G>T	p.Met1728Ile	p.M1728I	41215359	1728	5184	9	9	0	FUNC				0.441	0.203	10	2	1	2	4.736	14.3	0	14.3	TN	TN		TN	TN		TN	TN		TN	TN		TN	TN		TN	TN		TN	TN		TN	TN		TN	TN
BRCA1	c.5185C>A	p.Leu1729Met	p.L1729M	41215358	1729	5185	5	4	0	FUNC				0.51	0.473	15	2	2	3	28	0	14.3	-14.3	TN	TN		TN	TN		TN	TN		TN	TN		TN	TN		TN	TN		TN	TN		TN	TN		TN	TN
BRCA1	c.5185C>G	p.Leu1729Val	p.L1729V	41215358	1729	5185	5	4	0	FUNC				0.603	0.302	32	1	1	1	27	0	30.92	-31.78	TN	TN		TN	TN		TN	TN		TN	TN		TN	TN		TN	TN		TN	TN		TN	TN		TN	TN
BRCA1	c.5186T>A	p.Leu1729Gln	p.L1729Q	41215357	1729	5186	5	4	0	FUNC		Uncertain significance	2	0.825	0.682	113	-2	-2	-4	28.5	0	112.44	-112.44	TN	TN		TN	TN		TN	TN		TN	TN		TN	TN		TN	TN		TN	TN		TN	TN		TN	TN
BRCA1	c.5186T>G	p.Leu1729Arg	p.L1729R	41215357	1729	5186	5	4	0	FUNC				0.82	0.785	102	-2	-2	-4	28.9	0	101.88	-101.88	TN	TN		TN	TN		TN	TN		TN	TN		TN	TN		TN	TN		TN	TN		TN	TN		TN	TN
BRCA1	c.5188A>C	p.Asn1730His	p.N1730H	41215355	1730	5188	8	8	0	FUNC				0.493	0.418	68	1	1	1	24.2	127.16	40.53	86.63	TN	TN		TN	TN		TN	TN		TN	TN		TN	TN		TN	TN		TN	TN		TN	TN		TN	TN
BRCA1	c.5188A>G	p.Asn1730Asp	p.N1730D	41215355	1730	5188	8	8	0	FUNC				0.402	0.129	23	2	1	2	6.23	127.16	0	127.16	TN	TN		TN	TN		TN	TN		TN	TN		TN	TN		TN	TN		TN	TN		TN	TN		TN	TN
BRCA1	c.5188A>T	p.Asn1730Tyr	p.N1730Y	41215355	1730	5188	8	8	0	FUNC				0.644	0.61	143	-2	-2	-4	26	127.16	86.13	41.03	TN	TN		TN	TN		TN	TN		TN	TN		TN	TN		TN	TN		TN	TN		TN	TN		TN	TN
BRCA1	c.5189A>C	p.Asn1730Thr	p.N1730T	41215354	1730	5189	8	8	0	FUNC				0.511	0.359	65	0	0	0	23.5	127.16	5.07	122.09	TN	TN		TN	TN		TN	TN		TN	TN		TN	TN		TN	TN		TN	TN		TN	TN		TN	TN
BRCA1	c.5189A>G	p.Asn1730Ser	p.N1730S	41215354	1730	5189	8	8	0	FUNC		Conflicting interpretations of pathogenicity	1	0.344	0.284	46	1	1	1	14.69	127.16	2.75	124.41	TN	TN		TN	TN		TN	TN		TN	TN		TN	TN		TN	TN		TN	TN		TN	TN		TN	TN
BRCA1	c.5189A>T	p.Asn1730Ile	p.N1730I	41215354	1730	5189	8	8	0	FUNC		Uncertain significance	1	0.535	0.59	149	-2	-3	-6	28.7	127.16	71.82	55.34	TN	TN		TN	TN		TN	TN		TN	TN		TN	TN		TN	TN		TN	TN		TN	TN		TN	TN
BRCA1	c.5190T>A	p.Asn1730Lys	p.N1730K	41215353	1730	5190	8	8	0	FUNC				0.515	0.467	94	0	0	0	27.2	127.16	63.83	63.33	TN	TN		TN	TN		TN	TN		TN	TN		TN	TN		TN	TN		TN	TN		TN	TN		TN	TN
BRCA1	c.5190T>G	p.Asn1730Lys	p.N1730K	41215353	1730	5190	8	8	0	FUNC				0.515	0.467	94	0	0	0	27	127.16	63.83	63.33	TN	TN		TN	TN		TN	TN		TN	TN		TN	TN		TN	TN		TN	TN		TN	TN		TN	TN
BRCA1	c.5196T>A	p.His1732Gln	p.H1732Q	41209150	1732	5196	2	2	0	FUNC		Uncertain significance	1	0.546	0.699	24	1	0	1	19.68	222.51	0	222.51	TN	TN		TN	TN		TN	TN		TN	TN		TN	TN		TN	TN		TN	TN		TN	TN		TN	TN
BRCA1	c.5196T>G	p.His1732Gln	p.H1732Q	41209150	1732	5196	2	2	0	FUNC				0.546	0.699	24	1	0	1	19.8	222.51	0	222.51	TN	TN		TN	TN		TN	TN		TN	TN		TN	TN		TN	TN		TN	TN		TN	TN		TN	TN
BRCA1	c.5197G>A	p.Asp1733Asn	p.D1733N	41209149	1733	5197	8	8	0	FUNC		Uncertain significance	2	0.462	0.379	23	2	1	2	23.5	171.76	0	171.76	TN	TN		TN	TN		TN	TN		TN	TN		TN	TN		TN	TN		TN	TN		TN	TN		TN	TN
BRCA1	c.5197G>C	p.Asp1733His	p.D1733H	41209149	1733	5197	8	8	0	FUNC		Uncertain significance	1	0.664	0.442	81	0	-1	-2	28.1	171.76	0	171.76	TN	TN		TN	TN		TN	TN		TN	TN		TN	TN		TN	TN		TN	TN		TN	TN		TN	TN
BRCA1	c.5197G>T	p.Asp1733Tyr	p.D1733Y	41209149	1733	5197	8	8	0	FUNC				0.684	0.674	160	-2	-3	-6	32	171.76	25.33	146.43	TN	TN		TN	TN		TN	TN		TN	TN		TN	TN		TN	TN		TN	TN		TN	TN		TN	TN
BRCA1	c.5198A>C	p.Asp1733Ala	p.D1733A	41209148	1733	5198	8	8	0	FUNC				0.645	0.517	126	-2	-2	-3	24.1	171.76	23.3	148.46	TN	TN		TN	TN		TN	TN		TN	TN		TN	TN		TN	TN		TN	TN		TN	TN		TN	TN
BRCA1	c.5198A>G	p.Asp1733Gly	p.D1733G	41209148	1733	5198	8	8	0	FUNC	FUNC	Benign	3	0.759	0.543	94	-1	-1	-3	24	171.76	51.67	120.09	TN	TN	TN	TN	TN	TN	TN	TN	TN	TN	TN	TN	TN	TN	TN	TN	TN	TN	TN	TN	TN	TN	TN	TN	TN	TN
BRCA1	c.5198A>T	p.Asp1733Val	p.D1733V	41209148	1733	5198	8	8	0	FUNC		Uncertain significance	2	0.721	0.515	152	-3	-3	-6	24.7	171.76	0	171.76	TN	TN		TN	TN		TN	TN		TN	TN		TN	TN		TN	TN		TN	TN		TN	TN		TN	TN
BRCA1	c.5199T>A	p.Asp1733Glu	p.D1733E	41209147	1733	5199	8	8	0	FUNC				0.532	0.297	45	2	2	2	17.05	171.76	0	171.76	TN	TN		TN	TN		TN	TN		TN	TN		TN	TN		TN	TN		TN	TN		TN	TN		TN	TN
BRCA1	c.5199T>G	p.Asp1733Glu	p.D1733E	41209147	1733	5199	8	8	0	FUNC				0.532	0.297	45	2	2	2	16.56	171.76	0	171.76	TN	TN		TN	TN		TN	TN		TN	TN		TN	TN		TN	TN		TN	TN		TN	TN		TN	TN
BRCA1	c.5200T>A	p.Phe1734Ile	p.F1734I	41209146	1734	5200	8	8	7	LOF		Uncertain significance	2	0.871	0.682	21	0	0	-1	24.3	21.61	21.28	0.33	TP	FN		TP	FN		TP	FN		FN	FN		TP	FN		FN	FN		FN	FN		TP	FN		TP	FN
BRCA1	c.5200T>C	p.Phe1734Leu	p.F1734L	41209146	1734	5200	8	8	7	LOF		Uncertain significance	0	0.87	0.711	22	1	0	0	24.5	21.61	21.82	-0.21	TP	FN		TP	FN		TP	FN		TP	FN		TP	FN		TP	FN		TP	FN		TP	FN		TP	FN
BRCA1	c.5200T>G	p.Phe1734Val	p.F1734V	41209146	1734	5200	8	8	7	LOF				0.888	0.728	50	0	-1	-2	23.9	21.61	47.62	-27.02	TP	FN		TP	FN		TP	FN		TP	FN		TP	FN		TP	FN		TP	FN		TP	FN		TP	FN
BRCA1	c.5201T>A	p.Phe1734Tyr	p.F1734Y	41209145	1734	5201	8	8	7	FUNC				0.449	0.376	22	3	3	4	24.2	21.61	0	21.61	FP	TN		FP	TN		TN	TN		TN	TN		FP	TN		FP	TN		TN	TN		TN	TN		TN	TN
BRCA1	c.5201T>C	p.Phe1734Ser	p.F1734S	41209145	1734	5201	8	8	7	LOF				0.893	0.742	155	-2	-2	-4	25.1	21.61	140.15	-118.54	TP	FN		TP	FN		TP	FN		TP	FN		TP	FN		TP	FN		TP	FN		TP	FN		TP	FN
BRCA1	c.5201T>G	p.Phe1734Cys	p.F1734C	41209145	1734	5201	8	8	7	LOF		Uncertain significance	2	0.894	0.791	205	-2	-2	-4	27.6	21.61	191.71	-170.1	TP	FN		TP	FN		TP	FN		TP	FN		TP	FN		TP	FN		TP	FN		TP	FN		TP	FN
BRCA1	c.5202T>A	p.Phe1734Leu	p.F1734L	41209144	1734	5202	8	8	7	LOF				0.81	0.711	22	1	0	0	24.2	21.61	21.82	-0.21	TP	FN		TP	FN		FN	FN		TP	FN		TP	FN		TP	FN		TP	FN		TP	FN		TP	FN
BRCA1	c.5202T>G	p.Phe1734Leu	p.F1734L	41209144	1734	5202	8	8	7	LOF		Uncertain significance	2	0.825	0.711	22	1	0	0	23.9	21.61	21.82	-0.21	TP	FN		TP	FN		TP	FN		TP	FN		TP	FN		TP	FN		TP	FN		TP	FN		TP	FN
BRCA1	c.5203G>A	p.Glu1735Lys	p.E1735K	41209143	1735	5203	7	6	3	LOF				0.824	0.765	56	1	1	1	26.3	0	56.87	-56.87	TP	FN		TP	FN		TP	FN		TP	FN		TP	FN		TP	FN		TP	FN		TP	FN		TP	FN
BRCA1	c.5203G>C	p.Glu1735Gln	p.E1735Q	41209143	1735	5203	7	6	3	FUNC				0.779	0.703	29	2	2	3	24.2	0	29.27	-29.27	FP	TN		FP	TN		TN	TN		TN	TN		TN	TN		TN	TN		TN	TN		TN	TN		TN	TN
BRCA1	c.5204A>C	p.Glu1735Ala	p.E1735A	41209142	1735	5204	7	6	3	FUNC				0.88	0.717	107	-1	-1	-2	24.5	0	106.71	-106.71	FP	TN		FP	TN		FP	TN		FP	TN		TN	TN		FP	TN		FP	TN		FP	TN		FP	TN
BRCA1	c.5204A>G	p.Glu1735Gly	p.E1735G	41209142	1735	5204	7	6	3	LOF				0.87	0.711	98	-2	-2	-4	24.7	0	97.85	-97.85	TP	FN		TP	FN		TP	FN		TP	FN		FN	FN		TP	FN		TP	FN		TP	FN		TP	FN
BRCA1	c.5204A>T	p.Glu1735Val	p.E1735V	41209142	1735	5204	7	6	3	FUNC				0.871	0.757	121	-3	-2	-4	25.4	0	121.34	-121.33	FP	TN		FP	TN		FP	TN		FP	TN		FP	TN		FP	TN		FP	TN		FP	TN		FP	TN
BRCA1	c.5205A>T	p.Glu1735Asp	p.E1735D	41209141	1735	5205	7	6	3	LOF		Uncertain significance	1	0.788	0.705	45	2	2	2	24.9	0	44.6	-44.6	TP	FN		TP	FN		FN	FN		FN	FN		TP	FN		FN	FN		FN	FN		FN	FN		FN	FN
BRCA1	c.5206G>A	p.Val1736Ile	p.V1736I	41209140	1736	5206	6	6	5	FUNC				0.608	0.295	29	3	3	4	25.3	0	28.68	-29.61	FP	FP		FP	FP		FP	TN		TN	TN		FP	FP		TN	TN		TN	TN		TN	TN		TN	TN
BRCA1	c.5206G>C	p.Val1736Leu	p.V1736L	41209140	1736	5206	6	6	5	LOF				0.564	0.566	32	1	1	1	25.1	0	30.92	-31.78	TP	TP		TP	TP		FN	FN		FN	FN		TP	TP		FN	FN		FN	FN		FN	FN		FN	FN
BRCA1	c.5206G>T	p.Val1736Phe	p.V1736F	41209140	1736	5206	6	6	5	LOF				0.794	0.681	50	0	-1	-2	26.4	0	48.95	-49.94	TP	TP		TP	TP		TP	FN		TP	TP		TP	TP		TP	FN		TP	FN		TP	FN		TP	TP
BRCA1	c.5207T>A	p.Val1736Asp	p.V1736D	41209139	1736	5207	6	6	5	LOF				0.837	0.781	152	-3	-3	-6	25.2	0	152.22	-152.01	TP	TP		TP	TP		TP	TP		TP	TP		TP	TP		TP	TP		TP	TP		TP	TP		TP	TP
BRCA1	c.5207T>C	p.Val1736Ala	p.V1736A	41209139	1736	5207	6	6	5	LOF	LOF	Pathogenic	3	0.827	0.65	64	0	0	-1	24.5	0	65.28	-64.43	TP	TP	TP	TP	FN	FN	TP	FN	FN	TP	FN	FN	FN	FN	FN	TP	FN	FN	TP	FN	FN	TP	FN	FN	TP	FN
BRCA1	c.5207T>G	p.Val1736Gly	p.V1736G	41209139	1736	5207	6	6	5	LOF	LOF	Pathogenic/Likely pathogenic	2	0.858	0.725	109	-3	-3	-6	28.3	0	109.55	-108.79	TP	TP	TP	TP	FN	FN	TP	TP	TP	TP	TP	TP	TP	TP	TP	TP	TP	TP	TP	TP	TP	TP	TP	TP	TP	TP
BRCA1	c.5209A>G	p.Arg1737Gly	p.R1737G	41209137	1737	5209	6	5	0	FUNC				0.701	0.542	125	-2	-2	-4	24.3	26	120.17	-94.17	TN	TN		TN	TN		TN	TN		TN	TN		TN	TN		TN	TN		TN	TN		TN	TN		TN	TN
BRCA1	c.5210G>C	p.Arg1737Thr	p.R1737T	41209136	1737	5210	6	5	0	FUNC				0.572	0.539	71	-1	-1	-2	23.8	26	66.45	-40.45	TN	TN		TN	TN		TN	TN		TN	TN		TN	TN		TN	TN		TN	TN		TN	TN		TN	TN
BRCA1	c.5210G>T	p.Arg1737Ile	p.R1737I	41209136	1737	5210	6	5	0	FUNC				0.609	0.467	97	-3	-3	-5	24.9	26	89.09	-63.09	TN	TN		TN	TN		TN	TN		TN	TN		TN	TN		TN	TN		TN	TN		TN	TN		TN	TN
BRCA1	c.5211A>C	p.Arg1737Ser	p.R1737S	41209135	1737	5211	6	5	0	FUNC				0.688	0.546	110	-1	-1	-2	24.9	26	104.92	-78.92	TN	TN		TN	TN		TN	TN		TN	TN		TN	TN		TN	TN		TN	TN		TN	TN		TN	TN
BRCA1	c.5211A>T	p.Arg1737Ser	p.R1737S	41209135	1737	5211	6	5	0	FUNC				0.638	0.546	110	-1	-1	-2	25.1	26	104.92	-78.92	TN	TN		TN	TN		TN	TN		TN	TN		TN	TN		TN	TN		TN	TN		TN	TN		TN	TN
BRCA1	c.5212G>A	p.Gly1738Arg	p.G1738R	41209134	1738	5212	5	5	5	LOF	LOF	Pathogenic	3	0.762	0.765	125	-2	-2	-4	26.5	0	125.13	-125.13	TP	TP	TP	TP	TP	TP	TP	TP	TP	TP	TP	TP	TP	TP	TP	TP	TP	TP	TP	TP	TP	TP	TP	TP	TP	TP
BRCA1	c.5212G>C	p.Gly1738Arg	p.G1738R	41209134	1738	5212	5	5	5	LOF	LOF	Pathogenic	1	0.762	0.765	125	-2	-2	-4	25.9	0	125.13	-125.13	TP	TP	TP	TP	TP	TP	TP	TP	TP	TP	TP	TP	TP	TP	TP	TP	TP	TP	TP	TP	TP	TP	TP	TP	TP	TP
BRCA1	c.5213G>A	p.Gly1738Glu	p.G1738E	41209133	1738	5213	5	5	5	LOF	LOF	Pathogenic/Likely pathogenic	2	0.747	0.779	98	-2	-2	-4	25.9	0	97.85	-97.85	TP	TP	TP	TP	TP	TP	TP	FN	FN	TP	TP	TP	TP	TP	TP	TP	FN	FN	TP	FN	FN	TP	TP	TP	TP	TP
BRCA1	c.5213G>C	p.Gly1738Ala	p.G1738A	41209133	1738	5213	5	5	5	LOF				0.671	0.676	60	0	0	0	24.2	0	60	-60	TP	TP		TP	TP		FN	FN		TP	TP		FN	FN		FN	FN		FN	FN		FN	FN		FN	FN
BRCA1	c.5213G>T	p.Gly1738Val	p.G1738V	41209133	1738	5213	5	5	5	LOF	LOF	Pathogenic	1	0.758	0.658	109	-3	-3	-6	25.9	0	109.55	-108.79	TP	TP	TP	TP	TP	TP	TP	TP	TP	FN	FN	FN	TP	TP	TP	TP	TP	TP	TP	TP	TP	TP	TP	TP	TP	TP
BRCA1	c.5215G>A	p.Asp1739Asn	p.D1739N	41209131	1739	5215	8	8	7	FUNC		Uncertain significance	2	0.566	0.722	23	2	1	2	25.8	0	23.01	-23.01	FP	FP		FP	FP		TN	TN		TN	TN		FP	FP		TN	TN		TN	TN		FP	TN		FP	TN
BRCA1	c.5215G>C	p.Asp1739His	p.D1739H	41209131	1739	5215	8	8	7	LOF		Uncertain significance	1	0.723	0.764	81	0	-1	-2	30	0	81.24	-81.24	TP	TP		TP	TP		TP	FN		TP	TP		TP	TP		TP	FN		TP	FN		TP	FN		TP	FN
BRCA1	c.5215G>T	p.Asp1739Tyr	p.D1739Y	41209131	1739	5215	8	8	7	LOF		Uncertain significance	0	0.771	0.826	160	-2	-3	-6	26.5	0	159.94	-159.94	TP	TP		TP	TP		TP	FN		TP	TP		TP	TP		TP	TP		TP	TP		TP	TP		TP	TP
BRCA1	c.5216A>C	p.Asp1739Ala	p.D1739A	41209130	1739	5216	8	8	7	LOF				0.815	0.775	126	-2	-2	-3	24.7	0	125.75	-125.75	TP	TP		TP	TP		TP	TP		TP	TP		TP	TP		TP	TP		TP	TP		TP	TP		TP	TP
BRCA1	c.5216A>G	p.Asp1739Gly	p.D1739G	41209130	1739	5216	8	8	7	LOF	LOF	Likely pathogenic	2	0.778	0.729	94	-1	-1	-3	24.6	0	93.77	-93.77	TP	TP	TP	TP	FN	FN	TP	FN	FN	FN	FN	FN	TP	FN	FN	TP	FN	FN	TP	FN	FN	TP	FN	FN	TP	FN
BRCA1	c.5216A>T	p.Asp1739Val	p.D1739V	41209130	1739	5216	8	8	7	LOF	LOF	Pathogenic/Likely pathogenic	2	0.846	0.809	152	-3	-3	-6	25.1	0	152.22	-152.01	TP	TP	TP	TP	FN	FN	TP	TP	TP	TP	TP	TP	TP	TP	TP	TP	TP	TP	TP	TP	TP	TP	TP	TP	TP	TP
BRCA1	c.5217T>A	p.Asp1739Glu	p.D1739E	41209129	1739	5217	8	8	7	LOF				0.705	0.736	45	2	2	2	23.4	0	44.6	-44.6	TP	TP		TP	TP		TP	FN		TP	TP		TP	FN		TP	FN		TP	FN		TP	FN		TP	FN
BRCA1	c.5217T>G	p.Asp1739Glu	p.D1739E	41209129	1739	5217	8	8	7	LOF		Uncertain significance	0	0.705	0.736	45	2	2	2	23.3	0	44.6	-44.6	TP	TP		TP	TP		TP	FN		TP	TP		FN	FN		TP	FN		TP	FN		TP	FN		TP	FN
BRCA1	c.5218G>C	p.Val1740Leu	p.V1740L	41209128	1740	5218	6	3	0	FUNC				0.615	0.432	32	1	1	1	24.1	0	30.92	-31.78	TN	TN		TN	TN		TN	TN		TN	TN		TN	TN		TN	TN		TN	TN		TN	TN		TN	TN
BRCA1	c.5219T>C	p.Val1740Ala	p.V1740A	41209127	1740	5219	6	3	0	FUNC		Uncertain significance	1	0.648	0.575	64	0	0	-1	23.6	0	65.28	-64.43	TN	TN		TN	TN		TN	TN		TN	TN		TN	TN		TN	TN		TN	TN		TN	TN		TN	TN
BRCA1	c.5219T>G	p.Val1740Gly	p.V1740G	41209127	1740	5219	6	3	0	FUNC				0.805	0.737	109	-3	-3	-6	23.4	0	109.55	-108.79	TN	TN		TN	TN		TN	TN		TN	TN		TN	TN		TN	TN		TN	TN		TN	TN		TN	TN
BRCA1	c.5221G>A	p.Val1741Ile	p.V1741I	41209125	1741	5221	6	3	1	FUNC		Conflicting interpretations of pathogenicity	1	0.511	0.262	29	3	3	4	10.83	28.68	0	29.61	FP	TN		TN	TN		TN	TN		TN	TN		TN	TN		TN	TN		TN	TN		TN	TN		TN	TN
BRCA1	c.5222T>A	p.Val1741Asp	p.V1741D	41209124	1741	5222	6	3	1	LOF				0.7	0.776	152	-3	-3	-6	25	28.68	152.22	-122.4	FN	FN		FN	FN		FN	FN		FN	FN		FN	FN		FN	FN		FN	FN		FN	FN		FN	FN
BRCA1	c.5222T>C	p.Val1741Ala	p.V1741A	41209124	1741	5222	6	3	1	FUNC				0.632	0.645	64	0	0	-1	24	28.68	65.28	-34.82	FP	TN		TN	TN		TN	TN		TN	TN		TN	TN		TN	TN		TN	TN		TN	TN		TN	TN
BRCA1	c.5224A>C	p.Asn1742His	p.N1742H	41209122	1742	5224	8	6	0	FUNC		Uncertain significance	1	0.612	0.515	68	1	1	1	23.7	64.77	36.57	28.2	TN	TN		TN	TN		TN	TN		TN	TN		TN	TN		TN	TN		TN	TN		TN	TN		TN	TN
BRCA1	c.5225A>C	p.Asn1742Thr	p.N1742T	41209121	1742	5225	8	6	0	FUNC				0.556	0.406	65	0	0	0	20.7	64.77	0	64.77	TN	TN		TN	TN		TN	TN		TN	TN		TN	TN		TN	TN		TN	TN		TN	TN		TN	TN
BRCA1	c.5225A>G	p.Asn1742Ser	p.N1742S	41209121	1742	5225	8	6	0	FUNC		Uncertain significance	2	0.585	0.455	46	1	1	1	22.6	64.77	25.09	39.68	TN	TN		TN	TN		TN	TN		TN	TN		TN	TN		TN	TN		TN	TN		TN	TN		TN	TN
BRCA1	c.5225A>T	p.Asn1742Ile	p.N1742I	41209121	1742	5225	8	6	0	FUNC				0.747	0.503	149	-2	-3	-6	24.6	64.77	89.28	-24.51	TN	TN		TN	TN		TN	TN		TN	TN		TN	TN		TN	TN		TN	TN		TN	TN		TN	TN
BRCA1	c.5226T>A	p.Asn1742Lys	p.N1742K	41209120	1742	5226	8	6	0	FUNC				0.583	0.616	94	0	0	0	23.4	64.77	64.3	0.47	TN	TN		TN	TN		TN	TN		TN	TN		TN	TN		TN	TN		TN	TN		TN	TN		TN	TN
BRCA1	c.5226T>G	p.Asn1742Lys	p.N1742K	41209120	1742	5226	8	6	0	FUNC				0.583	0.616	94	0	0	0	23.1	64.77	64.3	0.47	TN	TN		TN	TN		TN	TN		TN	TN		TN	TN		TN	TN		TN	TN		TN	TN		TN	TN
BRCA1	c.5227G>A	p.Gly1743Arg	p.G1743R	41209119	1743	5227	5	4	4	LOF				0.71	0.743	125	-2	-2	-4	26.1	0	125.13	-125.13	TP	FN		TP	FN		FN	FN		TP	FN		TP	FN		TP	FN		TP	FN		TP	FN		TP	FN
BRCA1	c.5227G>C	p.Gly1743Arg	p.G1743R	41209119	1743	5227	5	4	4	LOF				0.717	0.743	125	-2	-2	-4	25.6	0	125.13	-125.13	TP	FN		TP	FN		TP	FN		TP	FN		TP	FN		TP	FN		TP	FN		TP	FN		TP	FN
BRCA1	c.5228G>A	p.Gly1743Glu	p.G1743E	41209118	1743	5228	5	4	4	LOF				0.773	0.704	98	-2	-2	-4	25.1	0	97.85	-97.85	TP	FN		TP	FN		TP	FN		FN	FN		FN	FN		FN	FN		FN	FN		TP	FN		TP	FN
BRCA1	c.5228G>T	p.Gly1743Val	p.G1743V	41209118	1743	5228	5	4	4	LOF				0.757	0.74	109	-3	-3	-6	31	0	109.55	-108.79	TP	FN		TP	FN		TP	FN		TP	FN		TP	FN		TP	FN		TP	FN		TP	FN		TP	FN
BRCA1	c.5230A>G	p.Arg1744Gly	p.R1744G	41209116	1744	5230	6	6	0	FUNC				0.687	0.558	125	-2	-2	-4	23.5	140.21	81.06	59.15	TN	TN		TN	TN		TN	TN		TN	TN		TN	TN		TN	TN		TN	TN		TN	TN		TN	TN
BRCA1	c.5231G>A	p.Arg1744Lys	p.R1744K	41209115	1744	5231	6	6	0	FUNC		Uncertain significance	1	0.541	0.519	26	3	2	3	25	140.21	0	140.21	TN	TN		TN	TN		TN	TN		TN	TN		TN	TN		TN	TN		TN	TN		TN	TN		TN	TN
BRCA1	c.5231G>C	p.Arg1744Thr	p.R1744T	41209115	1744	5231	6	6	0	FUNC				0.646	0.679	71	-1	-1	-2	24.4	140.21	22.29	117.92	TN	TN		TN	TN		TN	TN		TN	TN		TN	TN		TN	TN		TN	TN		TN	TN		TN	TN
BRCA1	c.5231G>T	p.Arg1744Ile	p.R1744I	41209115	1744	5231	6	6	0	FUNC				0.634	0.655	97	-3	-3	-5	26.1	140.21	0	140.21	TN	TN		TN	TN		TN	TN		TN	TN		TN	TN		TN	TN		TN	TN		TN	TN		TN	TN
BRCA1	c.5232A>C	p.Arg1744Ser	p.R1744S	41209114	1744	5232	6	6	0	FUNC				0.546	0.543	110	-1	-1	-2	23.5	140.21	62.04	78.17	TN	TN		TN	TN		TN	TN		TN	TN		TN	TN		TN	TN		TN	TN		TN	TN		TN	TN
BRCA1	c.5232A>T	p.Arg1744Ser	p.R1744S	41209114	1744	5232	6	6	0	FUNC				0.574	0.543	110	-1	-1	-2	23.7	140.21	62.04	78.17	TN	TN		TN	TN		TN	TN		TN	TN		TN	TN		TN	TN		TN	TN		TN	TN		TN	TN
BRCA1	c.5233A>C	p.Asn1745His	p.N1745H	41209113	1745	5233	8	8	0	FUNC				0.533	0.647	68	1	1	1	26.1	23.01	68.35	-45.34	TN	TN		TN	TN		TN	TN		TN	TN		TN	TN		TN	TN		TN	TN		TN	TN		TN	TN
BRCA1	c.5233A>G	p.Asn1745Asp	p.N1745D	41209113	1745	5233	8	8	0	FUNC				0.479	0.372	23	2	1	2	23.9	23.01	0	23.01	TN	TN		TN	TN		TN	TN		TN	TN		TN	TN		TN	TN		TN	TN		TN	TN		TN	TN
BRCA1	c.5233A>T	p.Asn1745Tyr	p.N1745Y	41209113	1745	5233	8	8	0	FUNC				0.652	0.74	143	-2	-2	-4	28.2	23.01	142.23	-119.22	TN	TN		TN	TN		TN	TN		TN	TN		TN	TN		TN	TN		TN	TN		TN	TN		TN	TN
BRCA1	c.5234A>C	p.Asn1745Thr	p.N1745T	41209112	1745	5234	8	8	0	FUNC				0.657	0.558	65	0	0	0	23.4	23.01	64.77	-41.76	TN	TN		TN	TN		TN	TN		TN	TN		TN	TN		TN	TN		TN	TN		TN	TN		TN	TN
BRCA1	c.5234A>G	p.Asn1745Ser	p.N1745S	41209112	1745	5234	8	8	0	FUNC		Uncertain significance	1	0.427	0.499	46	1	1	1	15.15	23.01	44.87	-21.86	TN	TN		TN	TN		TN	TN		TN	TN		TN	TN		TN	TN		TN	TN		TN	TN		TN	TN
BRCA1	c.5234A>T	p.Asn1745Ile	p.N1745I	41209112	1745	5234	8	8	0	FUNC				0.753	0.581	149	-2	-3	-6	24	23.01	148.91	-125.9	TN	TN		TN	TN		TN	TN		TN	TN		TN	TN		TN	TN		TN	TN		TN	TN		TN	TN
BRCA1	c.5235C>A	p.Asn1745Lys	p.N1745K	41209111	1745	5235	8	8	0	FUNC				0.566	0.664	94	0	0	0	23.5	23.01	93.88	-70.87	TN	TN		TN	TN		TN	TN		TN	TN		TN	TN		TN	TN		TN	TN		TN	TN		TN	TN
BRCA1	c.5235C>G	p.Asn1745Lys	p.N1745K	41209111	1745	5235	8	8	0	FUNC				0.608	0.664	94	0	0	0	23.3	23.01	93.88	-70.87	TN	TN		TN	TN		TN	TN		TN	TN		TN	TN		TN	TN		TN	TN		TN	TN		TN	TN
BRCA1	c.5236C>G	p.His1746Asp	p.H1746D	41209110	1746	5236	8	5	3	LOF		Uncertain significance	1	0.812	0.713	81	0	-1	-2	24.7	0	81.24	-81.24	TP	FN		TP	FN		TP	FN		TP	FN		TP	FN		TP	FN		TP	FN		TP	FN		TP	FN
BRCA1	c.5236C>T	p.His1746Tyr	p.H1746Y	41209110	1746	5236	8	5	3	LOF		Uncertain significance	0	0.691	0.684	83	2	2	3	24.3	0	83.33	-83.33	TP	FN		TP	FN		FN	FN		FN	FN		TP	FN		TP	FN		TP	FN		FN	FN		FN	FN
BRCA1	c.5237A>C	p.His1746Pro	p.H1746P	41209109	1746	5237	8	5	3	LOF		Uncertain significance	2	0.897	0.766	77	-2	-2	-4	23.7	0	76.28	-76.28	TP	FN		TP	FN		TP	FN		TP	FN		FN	FN		FN	FN		FN	FN		TP	FN		TP	FN
BRCA1	c.5237A>G	p.His1746Arg	p.H1746R	41209109	1746	5237	8	5	3	FUNC				0.806	0.667	29	0	0	0	23.1	0	28.82	-28.82	FP	TN		FP	TN		FP	TN		TN	TN		TN	TN		TN	TN		TN	TN		FP	TN		FP	TN
BRCA1	c.5237A>T	p.His1746Leu	p.H1746L	41209109	1746	5237	8	5	3	FUNC				0.844	0.708	99	-2	-3	-5	24.5	0	98.69	-98.69	FP	TN		FP	TN		FP	TN		FP	TN		FP	TN		FP	TN		FP	TN		FP	TN		FP	TN
BRCA1	c.5239C>A	p.Gln1747Lys	p.Q1747K	41209107	1747	5239	7	7	1	FUNC				0.556	0.548	53	1	1	2	23.9	44.91	21.5	23.41	FP	TN		TN	TN		TN	TN		TN	TN		FP	TN		TN	TN		TN	TN		TN	TN		TN	TN
BRCA1	c.5239C>G	p.Gln1747Glu	p.Q1747E	41209107	1747	5239	7	7	1	FUNC		Uncertain significance	1	0.57	0.297	29	2	2	3	23.2	44.91	29.27	15.64	FP	TN		TN	TN		TN	TN		TN	TN		TN	TN		TN	TN		TN	TN		TN	TN		TN	TN
BRCA1	c.5240A>C	p.Gln1747Pro	p.Q1747P	41209106	1747	5240	7	7	1	LOF				0.657	0.586	76	-1	-1	-3	23.5	44.91	67.14	-22.23	FN	FN		FN	FN		FN	FN		FN	FN		FN	FN		FN	FN		FN	FN		FN	FN		FN	FN
BRCA1	c.5240A>G	p.Gln1747Arg	p.Q1747R	41209106	1747	5240	7	7	1	FUNC				0.485	0.281	43	1	1	1	19	44.91	0	44.91	FP	TN		TN	TN		TN	TN		TN	TN		TN	TN		TN	TN		TN	TN		TN	TN		TN	TN
BRCA1	c.5240A>T	p.Gln1747Leu	p.Q1747L	41209106	1747	5240	7	7	1	FUNC				0.65	0.418	113	-2	-2	-4	24.2	44.91	97.52	-52.61	FP	TN		TN	TN		TN	TN		TN	TN		FP	TN		FP	TN		FP	TN		FP	TN		FP	TN
BRCA1	c.5241A>C	p.Gln1747His	p.Q1747H	41209105	1747	5241	7	7	1	FUNC				0.638	0.418	24	1	0	1	22.7	44.91	0	44.91	FP	TN		TN	TN		TN	TN		TN	TN		TN	TN		TN	TN		TN	TN		TN	TN		TN	TN
BRCA1	c.5241A>T	p.Gln1747His	p.Q1747H	41209105	1747	5241	7	7	1	FUNC				0.638	0.418	24	1	0	1	22.8	44.91	0	44.91	FP	TN		TN	TN		TN	TN		TN	TN		TN	TN		TN	TN		TN	TN		TN	TN		TN	TN
BRCA1	c.5242G>A	p.Gly1748Ser	p.G1748S	41209104	1748	5242	7	5	3	FUNC				0.736	0.716	56	0	0	-1	25.8	0	55.27	-55.27	FP	FP		FP	TN		FP	FP		TN	TN		FP	TN		TN	TN		TN	TN		TN	TN		TN	TN
BRCA1	c.5242G>C	p.Gly1748Arg	p.G1748R	41209104	1748	5242	7	5	3	LOF		Conflicting interpretations of pathogenicity	1	0.703	0.735	125	-2	-2	-4	25.4	0	125.13	-125.13	TP	TP		TP	FN		FN	FN		FN	FN		FN	FN		TP	TP		TP	TP		TP	TP		TP	TP
BRCA1	c.5242G>T	p.Gly1748Cys	p.G1748C	41209104	1748	5242	7	5	3	LOF		Conflicting interpretations of pathogenicity	1	0.738	0.768	159	-3	-3	-6	34	0	158.23	-158.23	TP	TP		TP	FN		TP	TP		TP	TP		TP	TP		TP	TP		TP	TP		TP	TP		TP	TP
BRCA1	c.5243G>A	p.Gly1748Asp	p.G1748D	41209103	1748	5243	7	5	3	LOF	LOF	Likely pathogenic	2	0.732	0.746	94	-1	-1	-3	32	0	93.77	-93.77	TP	FN	FN	TP	FN	FN	TP	FN	FN	TP	FN	FN	TP	FN	FN	FN	FN	FN	FN	FN	FN	FN	FN	FN	FN	FN
BRCA1	c.5243G>C	p.Gly1748Ala	p.G1748A	41209103	1748	5243	7	5	3	FUNC				0.692	0.6	60	0	0	0	24.1	0	60	-60	FP	FP		FP	TN		TN	TN		TN	TN		TN	TN		TN	TN		TN	TN		TN	TN		TN	TN
BRCA1	c.5245C>A	p.Pro1749Thr	p.P1749T	41209101	1749	5245	6	6	4	FUNC		Uncertain significance	1	0.757	0.677	38	-1	-1	-3	23.9	0	37.56	-37.56	FP	FP		FP	TN		FP	TN		TN	TN		FP	FP		TN	TN		TN	TN		FP	TN		FP	TN
BRCA1	c.5245C>G	p.Pro1749Ala	p.P1749A	41209101	1749	5245	6	6	4	FUNC		Uncertain significance	2	0.769	0.502	27	-1	-1	-1	23.1	0	26.87	-26.87	FP	FP		FP	TN		FP	TN		TN	TN		TN	TN		TN	TN		TN	TN		FP	TN		FP	TN
BRCA1	c.5245C>T	p.Pro1749Ser	p.P1749S	41209101	1749	5245	6	6	4	LOF				0.716	0.68	74	-1	-1	-2	24.2	0	73.35	-73.35	TP	TP		TP	FN		FN	FN		FN	FN		TP	TP		FN	FN		FN	FN		TP	FN		TP	FN
BRCA1	c.5246C>A	p.Pro1749Gln	p.P1749Q	41209100	1749	5246	6	6	4	LOF				0.775	0.731	76	-1	-1	-3	27.6	0	75.14	-75.14	TP	TP		TP	FN		TP	FN		TP	TP		TP	TP		TP	FN		TP	FN		TP	FN		TP	FN
BRCA1	c.5246C>G	p.Pro1749Arg	p.P1749R	41209100	1749	5246	6	6	4	LOF	LOF	Pathogenic	1	0.816	0.728	103	-2	-2	-3	23.8	0	102.71	-102.71	TP	FN	FN	TP	FN	FN	TP	FN	FN	TP	FN	FN	FN	FN	FN	TP	FN	FN	TP	FN	FN	TP	FN	FN	TP	FN
BRCA1	c.5246C>T	p.Pro1749Leu	p.P1749L	41209100	1749	5246	6	6	4	LOF		Uncertain significance	1	0.718	0.726	98	-3	-3	-5	32	0	97.78	-97.78	TP	TP		TP	FN		TP	FN		TP	FN		TP	TP		TP	FN		TP	FN		TP	TP		TP	TP
BRCA1	c.5248A>C	p.Lys1750Gln	p.K1750Q	41209098	1750	5248	7	6	0	FUNC				0.565	0.367	53	1	1	2	23.7	130.87	0	130.87	TN	TN		TN	TN		TN	TN		TN	TN		TN	TN		TN	TN		TN	TN		TN	TN		TN	TN
BRCA1	c.5248A>G	p.Lys1750Glu	p.K1750E	41209098	1750	5248	7	6	0	FUNC				0.495	0.35	56	1	1	1	22.3	130.87	0	130.87	TN	TN		TN	TN		TN	TN		TN	TN		TN	TN		TN	TN		TN	TN		TN	TN		TN	TN
BRCA1	c.5249A>C	p.Lys1750Thr	p.K1750T	41209097	1750	5249	7	6	0	FUNC				0.639	0.56	78	-1	-1	-1	23.1	130.87	22.29	108.58	TN	TN		TN	TN		TN	TN		TN	TN		TN	TN		TN	TN		TN	TN		TN	TN		TN	TN
BRCA1	c.5249A>G	p.Lys1750Arg	p.K1750R	41209097	1750	5249	7	6	0	FUNC				0.467	0.089	26	3	2	3	14.47	130.87	0	130.87	TN	TN		TN	TN		TN	TN		TN	TN		TN	TN		TN	TN		TN	TN		TN	TN		TN	TN
BRCA1	c.5249A>T	p.Lys1750Met	p.K1750M	41209097	1750	5249	7	6	0	FUNC				0.641	0.317	95	-1	-1	-3	23.5	130.87	0	130.87	TN	TN		TN	TN		TN	TN		TN	TN		TN	TN		TN	TN		TN	TN		TN	TN		TN	TN
BRCA1	c.5250G>T	p.Lys1750Asn	p.K1750N	41209096	1750	5250	7	6	0	FUNC				0.576	0.56	94	0	0	0	24.4	130.87	39.26	91.61	TN	TN		TN	TN		TN	TN		TN	TN		TN	TN		TN	TN		TN	TN		TN	TN		TN	TN
BRCA1	c.5251C>G	p.Arg1751Gly	p.R1751G	41209095	1751	5251	4	4	2	LOF	LOF	Likely pathogenic	1	0.714	0.668	125	-2	-2	-4	24	26	120.17	-94.17	TP	TP	TP	FN	FN	FN	FN	FN	FN	FN	FN	FN	FN	FN	FN	TP	TP	TP	TP	TP	TP	TP	TP	TP	TP	TP
BRCA1	c.5252G>A	p.Arg1751Gln	p.R1751Q	41209094	1751	5252	4	4	2	FUNC	FUNC	Benign	3	0.683	0.546	43	1	1	1	27.7	26	38.19	-12.19	FP	FP	FP	FP	FP	FP	TN	TN	TN	TN	TN	TN	FP	FP	FP	TN	TN	TN	TN	TN	TN	TN	TN	TN	TN	TN
BRCA1	c.5252G>C	p.Arg1751Pro	p.R1751P	41209094	1751	5252	4	4	2	LOF	LOF	Likely pathogenic	2	0.719	0.835	103	-2	-2	-3	27.2	26	96.53	-70.53	TP	TP	TP	FN	FN	FN	TP	TP	TP	TP	TP	TP	TP	TP	TP	FN	FN	FN	FN	FN	FN	TP	TP	TP	TP	TP
BRCA1	c.5252G>T	p.Arg1751Leu	p.R1751L	41209094	1751	5252	4	4	2	FUNC		Uncertain significance	1	0.727	0.51	102	-2	-2	-4	27.5	26	93.77	-67.77	FP	FP		FP	FP		FP	FP		TN	TN		FP	FP		TN	TN		TN	TN		FP	FP		FP	FP
BRCA1	c.5254G>A	p.Ala1752Thr	p.A1752T	41209092	1752	5254	6	6	4	LOF		Uncertain significance	2	0.688	0.641	58	0	0	0	24.9	99.13	29.38	69.75	TP	FN		TP	FN		TP	FN		TP	FN		TP	FN		TP	FN		TP	FN		TP	FN		TP	FN
BRCA1	c.5254G>C	p.Ala1752Pro	p.A1752P	41209092	1752	5254	6	6	4	LOF		Conflicting interpretations of pathogenicity	1	0.687	0.519	27	-1	-1	-1	24.4	99.13	1.7	97.43	TP	FN		TP	FN		TP	FN		FN	FN		FN	FN		FN	FN		FN	FN		TP	FN		TP	FN
BRCA1	c.5254G>T	p.Ala1752Ser	p.A1752S	41209092	1752	5254	6	6	4	FUNC				0.543	0.281	99	1	1	2	22.8	99.13	0	99.13	FP	TN		FP	TN		TN	TN		TN	TN		TN	TN		FP	TN		TN	TN		TN	TN		TN	TN
BRCA1	c.5255C>A	p.Ala1752Glu	p.A1752E	41209091	1752	5255	6	6	4	LOF				0.676	0.685	107	-1	-1	-2	24.6	99.13	72.02	27.11	TP	FN		TP	FN		TP	FN		TP	FN		TP	FN		TP	FN		TP	FN		TP	FN		TP	FN
BRCA1	c.5255C>G	p.Ala1752Gly	p.A1752G	41209091	1752	5255	6	6	4	FUNC		Uncertain significance	2	0.637	0.262	60	0	0	0	24.1	99.13	28.37	70.76	FP	TN		FP	TN		TN	TN		TN	TN		TN	TN		FP	TN		FP	TN		FP	TN		FP	TN
BRCA1	c.5255C>T	p.Ala1752Val	p.A1752V	41209091	1752	5255	6	6	4	LOF		Uncertain significance	1	0.656	0.632	64	0	0	-1	25	99.13	64.43	35.54	TP	FN		TP	FN		FN	FN		TP	FN		TP	FN		TP	FN		TP	FN		TP	FN		TP	FN
BRCA1	c.5257A>G	p.Arg1753Gly	p.R1753G	41209089	1753	5257	6	6	6	LOF		Conflicting interpretations of pathogenicity	1	0.831	0.67	125	-2	-2	-4	28.7	0	125.13	-125.13	TP	FN		TP	FN		TP	FN		TP	FN		TP	FN		TP	FN		TP	FN		TP	FN		TP	FN
BRCA1	c.5258G>A	p.Arg1753Lys	p.R1753K	41209088	1753	5258	6	6	6	LOF				0.714	0.528	26	3	2	3	33	0	26	-26	TP	FN		TP	FN		TP	FN		FN	FN		TP	FN		FN	FN		FN	FN		FN	FN		FN	FN
BRCA1	c.5258G>C	p.Arg1753Thr	p.R1753T	41209088	1753	5258	6	6	6	LOF		Conflicting interpretations of pathogenicity	1	0.753	0.702	71	-1	-1	-2	32	0	70.97	-70.97	TP	FN		TP	FN		TP	FN		TP	FN		TP	FN		TP	FN		TP	FN		TP	FN		TP	FN
BRCA1	c.5258G>T	p.Arg1753Ile	p.R1753I	41209088	1753	5258	6	6	6	LOF				0.768	0.717	97	-3	-3	-5	34	0	97.59	-97.59	TP	FN		TP	FN		TP	FN		TP	FN		TP	FN		TP	FN		TP	FN		TP	FN		TP	FN
BRCA1	c.5259A>C	p.Arg1753Ser	p.R1753S	41209087	1753	5259	6	6	6	LOF				0.709	0.703	110	-1	-1	-2	27.7	0	109.21	-109.21	TP	FN		TP	FN		TP	FN		TP	FN		FN	FN		TP	FN		TP	FN		TP	FN		TP	FN
BRCA1	c.5259A>T	p.Arg1753Ser	p.R1753S	41209087	1753	5259	6	6	6	LOF		Uncertain significance	1	0.709	0.703	110	-1	-1	-2	28.2	0	109.21	-109.21	TP	FN		TP	FN		TP	FN		TP	FN		TP	FN		TP	FN		TP	FN		TP	FN		TP	FN
BRCA1	c.5260G>A	p.Glu1754Lys	p.E1754K	41209086	1754	5260	7	7	0	FUNC		Uncertain significance	1	0.598	0.676	56	1	1	1	27.9	157.81	8.11	149.7	TN	TN		TN	TN		TN	TN		TN	TN		TN	TN		TN	TN		TN	TN		TN	TN		TN	TN
BRCA1	c.5260G>C	p.Glu1754Gln	p.E1754Q	41209086	1754	5260	7	7	0	FUNC		Uncertain significance	2	0.536	0.288	29	2	2	3	25.3	157.81	0	157.81	TN	TN		TN	TN		TN	TN		TN	TN		TN	TN		TN	TN		TN	TN		TN	TN		TN	TN
BRCA1	c.5261A>C	p.Glu1754Ala	p.E1754A	41209085	1754	5261	7	7	0	FUNC				0.716	0.306	107	-1	-1	-2	24.9	157.81	0	157.81	TN	TN		TN	TN		TN	TN		TN	TN		TN	TN		TN	TN		TN	TN		TN	TN		TN	TN
BRCA1	c.5261A>G	p.Glu1754Gly	p.E1754G	41209085	1754	5261	7	7	0	FUNC				0.75	0.532	98	-2	-2	-4	24.6	157.81	28.37	129.44	TN	TN		TN	TN		TN	TN		TN	TN		TN	TN		TN	TN		TN	TN		TN	TN		TN	TN
BRCA1	c.5261A>T	p.Glu1754Val	p.E1754V	41209085	1754	5261	7	7	0	FUNC				0.762	0.669	121	-3	-2	-4	25.8	157.81	0	157.81	TN	TN		TN	TN		TN	TN		TN	TN		TN	TN		TN	TN		TN	TN		TN	TN		TN	TN
BRCA1	c.5262A>C	p.Glu1754Asp	p.E1754D	41209084	1754	5262	7	7	0	FUNC				0.627	0.363	45	2	2	2	23.7	157.81	33.56	124.25	TN	TN		TN	TN		TN	TN		TN	TN		TN	TN		TN	TN		TN	TN		TN	TN		TN	TN
BRCA1	c.5262A>T	p.Glu1754Asp	p.E1754D	41209084	1754	5262	7	7	0	FUNC				0.627	0.363	45	2	2	2	23.9	157.81	33.56	124.25	TN	TN		TN	TN		TN	TN		TN	TN		TN	TN		TN	TN		TN	TN		TN	TN		TN	TN
BRCA1	c.5263T>A	p.Ser1755Thr	p.S1755T	41209083	1755	5263	6	6	0	FUNC				0.531	0.158	58	2	1	2	23.7	138.8	0	138.19	TN	TN		TN	TN		TN	TN		TN	TN		TN	TN		TN	TN		TN	TN		TN	TN		TN	TN
BRCA1	c.5263T>C	p.Ser1755Pro	p.S1755P	41209083	1755	5263	6	6	0	FUNC				0.651	0.685	74	-1	-1	-2	31	138.8	0	138.19	TN	TN		TN	TN		TN	TN		TN	TN		TN	TN		TN	TN		TN	TN		TN	TN		TN	TN
BRCA1	c.5263T>G	p.Ser1755Ala	p.S1755A	41209083	1755	5263	6	6	0	FUNC				0.573	0.291	99	1	1	2	21.2	138.8	0	138.19	TN	TN		TN	TN		TN	TN		TN	TN		TN	TN		TN	TN		TN	TN		TN	TN		TN	TN
BRCA1	c.5264C>A	p.Ser1755Tyr	p.S1755Y	41209082	1755	5264	6	6	0	FUNC				0.675	0.698	144	-2	-2	-3	26.8	138.8	51.67	85.5	TN	TN		TN	TN		TN	TN		TN	TN		TN	TN		TN	TN		TN	TN		TN	TN		TN	TN
BRCA1	c.5264C>G	p.Ser1755Cys	p.S1755C	41209082	1755	5264	6	6	0	FUNC				0.677	0.604	112	-1	-1	-2	25.9	138.8	91.56	46.63	TN	TN		TN	TN		TN	TN		TN	TN		TN	TN		TN	TN		TN	TN		TN	TN		TN	TN
BRCA1	c.5264C>T	p.Ser1755Phe	p.S1755F	41209082	1755	5264	6	6	0	FUNC		Uncertain significance	1	0.578	0.607	155	-2	-2	-4	27.5	138.8	48.95	88.25	TN	TN		TN	TN		TN	TN		TN	TN		TN	TN		TN	TN		TN	TN		TN	TN		TN	TN
BRCA1	c.5266C>A	p.Gln1756Lys	p.Q1756K	41209080	1756	5266	7	7	0	FUNC				0.532	0.236	53	1	1	2	15.08	152.42	0	152.42	TN	TN		TN	TN		TN	TN		TN	TN		TN	TN		TN	TN		TN	TN		TN	TN		TN	TN
BRCA1	c.5266C>G	p.Gln1756Glu	p.Q1756E	41209080	1756	5266	7	7	0	FUNC				0.517	0.257	29	2	2	3	14.13	152.42	0	152.42	TN	TN		TN	TN		TN	TN		TN	TN		TN	TN		TN	TN		TN	TN		TN	TN		TN	TN
BRCA1	c.5267A>C	p.Gln1756Pro	p.Q1756P	41209079	1756	5267	7	7	0	FUNC				0.523	0.46	76	-1	-1	-3	6.997	152.42	0	152.42	TN	TN		TN	TN		TN	TN		TN	TN		TN	TN		TN	TN		TN	TN		TN	TN		TN	TN
BRCA1	c.5267A>G	p.Gln1756Arg	p.Q1756R	41209079	1756	5267	7	7	0	FUNC		Uncertain significance	1	0.532	0.142	43	1	1	1	0.427	152.42	0	152.42	TN	TN		TN	TN		TN	TN		TN	TN		TN	TN		TN	TN		TN	TN		TN	TN		TN	TN
BRCA1	c.5267A>T	p.Gln1756Leu	p.Q1756L	41209079	1756	5267	7	7	0	FUNC				0.537	0.292	113	-2	-2	-4	8.506	152.42	50.17	102.25	TN	TN		TN	TN		TN	TN		TN	TN		TN	TN		TN	TN		TN	TN		TN	TN		TN	TN
BRCA1	c.5268G>C	p.Gln1756His	p.Q1756H	41209078	1756	5268	7	7	0	FUNC				0.579	0.304	24	1	0	1	19.98	152.42	0	152.42	TN	TN		TN	TN		TN	TN		TN	TN		TN	TN		TN	TN		TN	TN		TN	TN		TN	TN
BRCA1	c.5268G>T	p.Gln1756His	p.Q1756H	41209078	1756	5268	7	7	0	FUNC				0.579	0.304	24	1	0	1	21.5	152.42	0	152.42	TN	TN		TN	TN		TN	TN		TN	TN		TN	TN		TN	TN		TN	TN		TN	TN		TN	TN
BRCA1	c.5269G>A	p.Asp1757Asn	p.D1757N	41209077	1757	5269	8	8	0	FUNC		Uncertain significance	2	0.43	0.342	23	2	1	2	23.9	147.78	0	147.78	TN	TN		TN	TN		TN	TN		TN	TN		TN	TN		TN	TN		TN	TN		TN	TN		TN	TN
BRCA1	c.5269G>C	p.Asp1757His	p.D1757H	41209077	1757	5269	8	8	0	FUNC		Uncertain significance	2	0.564	0.59	81	0	-1	-2	23.4	147.78	13.17	134.61	TN	TN		TN	TN		TN	TN		TN	TN		TN	TN		TN	TN		TN	TN		TN	TN		TN	TN
BRCA1	c.5269G>T	p.Asp1757Tyr	p.D1757Y	41209077	1757	5269	8	8	0	FUNC		Uncertain significance	1	0.576	0.691	160	-2	-3	-6	26.5	147.78	61.88	85.9	TN	TN		TN	TN		TN	TN		TN	TN		TN	TN		TN	TN		TN	TN		TN	TN		TN	TN
BRCA1	c.5270A>C	p.Asp1757Ala	p.D1757A	41209076	1757	5270	8	8	0	FUNC				0.437	0.284	126	-2	-2	-3	12.58	147.78	0	147.78	TN	TN		TN	TN		TN	TN		TN	TN		TN	TN		TN	TN		TN	TN		TN	TN		TN	TN
BRCA1	c.5270A>G	p.Asp1757Gly	p.D1757G	41209076	1757	5270	8	8	0	FUNC				0.412	0.412	94	-1	-1	-3	11.65	147.78	0	147.78	TN	TN		TN	TN		TN	TN		TN	TN		TN	TN		TN	TN		TN	TN		TN	TN		TN	TN
BRCA1	c.5270A>T	p.Asp1757Val	p.D1757V	41209076	1757	5270	8	8	0	FUNC				0.516	0.52	152	-3	-3	-6	21.4	147.78	35.66	112.16	TN	TN		TN	TN		TN	TN		TN	TN		TN	TN		TN	TN		TN	TN		TN	TN		TN	TN
BRCA1	c.5271C>A	p.Asp1757Glu	p.D1757E	41209075	1757	5271	8	8	0	FUNC		Uncertain significance	1	0.412	0.266	45	2	2	2	15.04	147.78	0	147.78	TN	TN		TN	TN		TN	TN		TN	TN		TN	TN		TN	TN		TN	TN		TN	TN		TN	TN
BRCA1	c.5271C>G	p.Asp1757Glu	p.D1757E	41209075	1757	5271	8	8	0	FUNC				0.427	0.266	45	2	2	2	14.4	147.78	0	147.78	TN	TN		TN	TN		TN	TN		TN	TN		TN	TN		TN	TN		TN	TN		TN	TN		TN	TN
BRCA1	c.5272A>G	p.Arg1758Gly	p.R1758G	41209074	1758	5272	6	6	0	FUNC		Uncertain significance	2	0.557	0.427	125	-2	-2	-4	23.9	263.89	0	263.89	TN	TN		TN	TN		TN	TN		TN	TN		TN	TN		TN	TN		TN	TN		TN	TN		TN	TN
BRCA1	c.5273G>A	p.Arg1758Lys	p.R1758K	41209073	1758	5273	6	6	0	FUNC				0.402	0.252	26	3	2	3	18.8	263.89	0	263.89	TN	TN		TN	TN		TN	TN		TN	TN		TN	TN		TN	TN		TN	TN		TN	TN		TN	TN
BRCA1	c.5273G>C	p.Arg1758Thr	p.R1758T	41209073	1758	5273	6	6	0	FUNC				0.548	0.361	71	-1	-1	-2	25.2	263.89	0	263.89	TN	TN		TN	TN		TN	TN		TN	TN		TN	TN		TN	TN		TN	TN		TN	TN		TN	TN
BRCA1	c.5273G>T	p.Arg1758Ile	p.R1758I	41209073	1758	5273	6	6	0	FUNC				0.569	0.351	97	-3	-3	-5	23.9	263.89	8.09	255.8	TN	TN		TN	TN		TN	TN		TN	TN		TN	TN		TN	TN		TN	TN		TN	TN		TN	TN
BRCA1	c.5274A>C	p.Arg1758Ser	p.R1758S	41209072	1758	5274	6	6	0	FUNC				0.532	0.517	110	-1	-1	-2	25	263.89	0	263.89	TN	TN		TN	TN		TN	TN		TN	TN		TN	TN		TN	TN		TN	TN		TN	TN		TN	TN
BRCA1	c.5274A>T	p.Arg1758Ser	p.R1758S	41209072	1758	5274	6	6	0	FUNC				0.532	0.517	110	-1	-1	-2	25.2	263.89	0	263.89	TN	TN		TN	TN		TN	TN		TN	TN		TN	TN		TN	TN		TN	TN		TN	TN		TN	TN
BRCA1	c.5275A>C	p.Lys1759Gln	p.K1759Q	41209071	1759	5275	2	2	0	FUNC				0.636	0.649	53	1	1	2	18.44	164.69	10.3	154.39	TN	TN		TN	TN		TN	TN		TN	TN		TN	TN		TN	TN		TN	TN		TN	TN		TN	TN
BRCA1	c.5275A>G	p.Lys1759Glu	p.K1759E	41209071	1759	5275	2	2	0	FUNC				0.7	0.636	56	1	1	1	23.1	164.69	20.36	144.33	TN	TN		TN	TN		TN	TN		TN	TN		TN	TN		TN	TN		TN	TN		TN	TN		TN	TN
BRCA1	c.5281T>A	p.Phe1761Ile	p.F1761I	41203131	1761	5281	8	7	4	LOF				0.846	0.708	21	0	0	-1	24.9	30.27	0	30.27	TP	FN		TP	FN		TP	FN		FN	FN		TP	FN		FN	FN		FN	FN		TP	FN		FN	FN
BRCA1	c.5281T>C	p.Phe1761Leu	p.F1761L	41203131	1761	5281	8	7	4	FUNC		Uncertain significance	1	0.799	0.349	22	1	0	0	25	30.27	0	30.27	FP	TN		FP	TN		TN	TN		TN	TN		FP	TN		FP	TN		TN	TN		TN	TN		TN	TN
BRCA1	c.5281T>G	p.Phe1761Val	p.F1761V	41203131	1761	5281	8	7	4	LOF				0.88	0.756	50	0	-1	-2	24.3	30.27	20.52	8.75	TP	FN		TP	FN		TP	FN		TP	FN		TP	FN		TP	FN		TP	FN		TP	FN		TP	FN
BRCA1	c.5282T>C	p.Phe1761Ser	p.F1761S	41203130	1761	5282	8	7	4	LOF		Conflicting interpretations of pathogenicity	1	0.872	0.74	155	-2	-2	-4	25.2	30.27	134.86	-104.59	TP	FN		TP	FN		TP	FN		TP	FN		TP	FN		TP	FN		TP	FN		TP	FN		TP	FN
BRCA1	c.5282T>G	p.Phe1761Cys	p.F1761C	41203130	1761	5282	8	7	4	LOF		Conflicting interpretations of pathogenicity	1	0.846	0.812	205	-2	-2	-4	24	30.27	195.53	-165.26	TP	FN		TP	FN		TP	FN		TP	FN		FN	FN		TP	FN		TP	FN		TP	FN		TP	FN
BRCA1	c.5283C>A	p.Phe1761Leu	p.F1761L	41203129	1761	5283	8	7	4	FUNC				0.722	0.349	22	1	0	0	23.8	30.27	0	30.27	FP	TN		FP	TN		TN	TN		TN	TN		TN	TN		FP	TN		TN	TN		TN	TN		TN	TN
BRCA1	c.5283C>G	p.Phe1761Leu	p.F1761L	41203129	1761	5283	8	7	4	FUNC				0.722	0.349	22	1	0	0	23.7	30.27	0	30.27	FP	TN		FP	TN		TN	TN		TN	TN		TN	TN		FP	TN		TN	TN		TN	TN		TN	TN
BRCA1	c.5284A>G	p.Arg1762Gly	p.R1762G	41203128	1762	5284	7	7	0	FUNC				0.535	0.709	125	-2	-2	-4	17.02	143.59	29.03	114.56	TN	TN		TN	TN		TN	TN		TN	TN		TN	TN		TN	TN		TN	TN		TN	TN		TN	TN
BRCA1	c.5284A>T	p.Arg1762Trp	p.R1762W	41203128	1762	5284	7	7	0	FUNC				0.572	0.731	101	-2	-3	-5	29.4	143.59	46.61	96.98	TN	TN		TN	TN		TN	TN		TN	TN		TN	TN		TN	TN		TN	TN		TN	TN		TN	TN
BRCA1	c.5285G>A	p.Arg1762Lys	p.R1762K	41203127	1762	5285	7	7	0	FUNC		Conflicting interpretations of pathogenicity	1	0.508	0.128	26	3	2	3	5.544	143.59	0	143.59	TN	TN		TN	TN		TN	TN		TN	TN		TN	TN		TN	TN		TN	TN		TN	TN		TN	TN
BRCA1	c.5285G>C	p.Arg1762Thr	p.R1762T	41203127	1762	5285	7	7	0	FUNC		Uncertain significance	1	0.553	0.39	71	-1	-1	-2	19.84	143.59	4.12	139.47	TN	TN		TN	TN		TN	TN		TN	TN		TN	TN		TN	TN		TN	TN		TN	TN		TN	TN
BRCA1	c.5285G>T	p.Arg1762Met	p.R1762M	41203127	1762	5285	7	7	0	FUNC		Uncertain significance	2	0.58	0.49	91	-1	-1	-3	24.6	143.59	0	143.59	TN	TN		TN	TN		TN	TN		TN	TN		TN	TN		TN	TN		TN	TN		TN	TN		TN	TN
BRCA1	c.5286G>C	p.Arg1762Ser	p.R1762S	41203126	1762	5286	7	7	0	FUNC				0.517	0.312	110	-1	-1	-2	21.7	143.59	52.88	90.71	TN	TN		TN	TN		TN	TN		TN	TN		TN	TN		TN	TN		TN	TN		TN	TN		TN	TN
BRCA1	c.5286G>T	p.Arg1762Ser	p.R1762S	41203126	1762	5286	7	7	0	FUNC				0.517	0.312	110	-1	-1	-2	22.7	143.59	52.88	90.71	TN	TN		TN	TN		TN	TN		TN	TN		TN	TN		TN	TN		TN	TN		TN	TN		TN	TN
BRCA1	c.5287G>C	p.Gly1763Arg	p.G1763R	41203125	1763	5287	6	3	1	FUNC		Uncertain significance	2	0.652	0.697	125	-2	-2	-4	33	152.33	5.07	147.26	FP	TN		TN	TN		TN	TN		FP	TN		FP	TN		FP	TN		TN	TN		TN	TN		TN	TN
BRCA1	c.5288G>C	p.Gly1763Ala	p.G1763A	41203124	1763	5288	6	3	1	FUNC				0.722	0.636	60	0	0	0	23.9	152.33	26.94	125.39	FP	TN		TN	TN		TN	TN		TN	TN		TN	TN		TN	TN		TN	TN		TN	TN		TN	TN
BRCA1	c.5288G>T	p.Gly1763Val	p.G1763V	41203124	1763	5288	6	3	1	LOF		Uncertain significance	2	0.756	0.695	109	-3	-3	-6	29.1	152.33	55.05	97.28	FN	FN		FN	FN		FN	FN		FN	FN		FN	FN		FN	FN		FN	FN		FN	FN		FN	FN
BRCA1	c.5290C>A	p.Leu1764Ile	p.L1764I	41203122	1764	5290	5	4	2	FUNC				0.519	0.648	5	2	2	2	26	35.68	0	35.68	FP	FP		FP	TN		TN	TN		TN	TN		TN	TN		TN	TN		TN	TN		TN	TN		TN	TN
BRCA1	c.5290C>G	p.Leu1764Val	p.L1764V	41203122	1764	5290	5	4	2	FUNC				0.574	0.657	32	1	1	1	24.6	35.68	26.34	8.32	FP	FP		FP	TN		TN	TN		TN	TN		TN	TN		TN	TN		TN	TN		TN	TN		TN	TN
BRCA1	c.5291T>A	p.Leu1764Gln	p.L1764Q	41203121	1764	5291	5	4	2	LOF				0.727	0.759	113	-2	-2	-4	29.2	35.68	88.22	-52.54	TP	TP		FN	FN		TP	TP		FN	FN		FN	FN		TP	TP		TP	TP		FN	FN		FN	FN
BRCA1	c.5291T>C	p.Leu1764Pro	p.L1764P	41203121	1764	5291	5	4	2	LOF	LOF	Pathogenic	3	0.676	0.825	98	-3	-3	-5	31	35.68	85.7	-50.02	TP	FN	FN	FN	FN	FN	FN	FN	FN	TP	FN	FN	TP	FN	FN	FN	FN	FN	FN	FN	FN	TP	FN	FN	TP	FN
BRCA1	c.5293G>A	p.Glu1765Lys	p.E1765K	41203119	1765	5293	7	6	0	FUNC				0.58	0.438	56	1	1	1	24	89.39	51.63	37.76	TN	TN		TN	TN		TN	TN		TN	TN		TN	TN		TN	TN		TN	TN		TN	TN		TN	TN
BRCA1	c.5293G>C	p.Glu1765Gln	p.E1765Q	41203119	1765	5293	7	6	0	FUNC				0.501	0.393	29	2	2	3	24.6	89.39	0	89.39	TN	TN		TN	TN		TN	TN		TN	TN		TN	TN		TN	TN		TN	TN		TN	TN		TN	TN
BRCA1	c.5294A>C	p.Glu1765Ala	p.E1765A	41203118	1765	5294	7	6	0	FUNC				0.683	0.505	107	-1	-1	-2	28.7	89.39	63.67	25.72	TN	TN		TN	TN		TN	TN		TN	TN		TN	TN		TN	TN		TN	TN		TN	TN		TN	TN
BRCA1	c.5294A>T	p.Glu1765Val	p.E1765V	41203118	1765	5294	7	6	0	FUNC				0.631	0.718	121	-3	-2	-4	32	89.39	81.17	8.22	TN	TN		TN	TN		TN	TN		TN	TN		TN	TN		TN	TN		TN	TN		TN	TN		TN	TN
BRCA1	c.5295A>C	p.Glu1765Asp	p.E1765D	41203117	1765	5295	7	6	0	FUNC				0.492	0.47	45	2	2	2	22.7	89.39	0	89.39	TN	TN		TN	TN		TN	TN		TN	TN		TN	TN		TN	TN		TN	TN		TN	TN		TN	TN
BRCA1	c.5295A>T	p.Glu1765Asp	p.E1765D	41203117	1765	5295	7	6	0	FUNC				0.492	0.47	45	2	2	2	23	89.39	0	89.39	TN	TN		TN	TN		TN	TN		TN	TN		TN	TN		TN	TN		TN	TN		TN	TN		TN	TN
BRCA1	c.5296A>C	p.Ile1766Leu	p.I1766L	41203116	1766	5296	7	7	3	FUNC				0.536	0.563	5	2	2	2	24	30.92	0	31.78	FP	FP		FP	FP		TN	TN		TN	TN		TN	TN		TN	TN		TN	TN		TN	TN		TN	TN
BRCA1	c.5296A>G	p.Ile1766Val	p.I1766V	41203116	1766	5296	7	7	3	FUNC		Uncertain significance	2	0.414	0.517	29	3	3	4	13.94	30.92	0	31.78	FP	FP		FP	FP		TN	TN		TN	TN		TN	TN		TN	TN		TN	TN		TN	TN		TN	TN
BRCA1	c.5296A>T	p.Ile1766Phe	p.I1766F	41203116	1766	5296	7	7	3	FUNC				0.454	0.487	21	0	0	-1	27.9	30.92	21.28	10.5	FP	FP		FP	FP		TN	TN		TN	TN		TN	TN		TN	TN		TN	TN		TN	TN		TN	TN
BRCA1	c.5297T>A	p.Ile1766Asn	p.I1766N	41203115	1766	5297	7	7	3	LOF	LOF	Pathogenic	1	0.718	0.853	149	-2	-3	-6	29.7	30.92	133.1	-101.1	TP	TP	TP	TP	FN	FN	FN	FN	FN	TP	TP	TP	TP	FN	FN	TP	TP	TP	TP	TP	TP	TP	TP	TP	TP	TP
BRCA1	c.5297T>C	p.Ile1766Thr	p.I1766T	41203115	1766	5297	7	7	3	LOF				0.734	0.751	89	-1	-1	-2	28.2	30.92	69.84	-37.72	TP	TP		TP	TP		TP	TP		FN	FN		FN	FN		FN	FN		FN	FN		FN	FN		FN	FN
BRCA1	c.5297T>G	p.Ile1766Ser	p.I1766S	41203115	1766	5297	7	7	3	LOF	LOF	Pathogenic	3	0.771	0.822	142	-2	-2	-4	30	30.92	123.47	-91.25	TP	TP	TP	TP	FN	FN	TP	TP	TP	TP	FN	FN	TP	TP	TP	TP	FN	FN	TP	FN	FN	TP	TP	TP	TP	FN
BRCA1	c.5298C>G	p.Ile1766Met	p.I1766M	41203114	1766	5298	7	7	3	FUNC				0.491	0.714	10	2	1	2	25.2	30.92	0	31.78	FP	FP		FP	FP		TN	TN		TN	TN		TN	TN		TN	TN		TN	TN		TN	TN		TN	TN
BRCA1	c.5299T>A	p.Cys1767Ser	p.C1767S	41203113	1767	5299	7	3	0	FUNC				0.832	0.738	112	-1	-1	-2	25.8	193.72	53.85	139.87	TN	TN		TN	TN		TN	TN		TN	TN		TN	TN		TN	TN		TN	TN		TN	TN		TN	TN
BRCA1	c.5300G>A	p.Cys1767Tyr	p.C1767Y	41203112	1767	5300	7	3	0	FUNC				0.579	0.553	194	-3	-2	-5	24.6	193.72	0	193.72	TN	TN		TN	TN		TN	TN		TN	TN		TN	TN		TN	TN		TN	TN		TN	TN		TN	TN
BRCA1	c.5300G>T	p.Cys1767Phe	p.C1767F	41203112	1767	5300	7	3	0	FUNC				0.663	0.786	205	-2	-2	-4	31	193.72	14.57	179.15	TN	TN		TN	TN		TN	TN		TN	TN		TN	TN		TN	TN		TN	TN		TN	TN		TN	TN
BRCA1	c.5303G>A	p.Cys1768Tyr	p.C1768Y	41203109	1768	5303	7	4	2	FUNC		Uncertain significance	1	0.758	0.781	194	-3	-2	-5	31	204.39	12.03	192.36	FP	TN		FP	TN		FP	TN		FP	TN		FP	TN		TN	TN		FP	TN		FP	TN		FP	TN
BRCA1	c.5303G>C	p.Cys1768Ser	p.C1768S	41203109	1768	5303	7	4	2	FUNC				0.733	0.728	112	-1	-1	-2	27.7	204.39	64.25	140.14	FP	TN		FP	TN		FP	TN		FP	TN		FP	TN		TN	TN		FP	TN		TN	TN		TN	TN
BRCA1	c.5303G>T	p.Cys1768Phe	p.C1768F	41203109	1768	5303	7	4	2	LOF				0.696	0.511	205	-2	-2	-4	34	204.39	0	204.39	TP	FN		FN	FN		TP	FN		FN	FN		TP	FN		FN	FN		FN	FN		FN	FN		TP	FN
BRCA1	c.5304C>G	p.Cys1768Trp	p.C1768W	41203108	1768	5304	7	4	2	LOF				0.62	0.853	215	-5	-2	-5	25.7	204.39	38.5	165.89	TP	FN		FN	FN		FN	FN		TP	FN		FN	FN		TP	FN		TP	FN		TP	FN		TP	FN
BRCA1	c.5305T>A	p.Tyr1769Asn	p.Y1769N	41203107	1769	5305	6	4	1	FUNC				0.778	0.714	143	-2	-2	-4	26.8	223.06	17.8	205.26	FP	TN		TN	TN		TN	TN		TN	TN		FP	TN		TN	TN		TN	TN		TN	TN		TN	TN
BRCA1	c.5305T>G	p.Tyr1769Asp	p.Y1769D	41203107	1769	5305	6	4	1	LOF				0.82	0.765	160	-2	-3	-6	24.4	223.06	40.47	182.59	FN	FN		FN	FN		FN	FN		FN	FN		FN	FN		FN	FN		FN	FN		FN	FN		FN	FN
BRCA1	c.5306A>C	p.Tyr1769Ser	p.Y1769S	41203106	1769	5306	6	4	1	FUNC				0.671	0.45	144	-2	-2	-3	24.1	223.06	23.3	199.76	FP	TN		TN	TN		TN	TN		TN	TN		TN	TN		TN	TN		TN	TN		TN	TN		TN	TN
BRCA1	c.5306A>T	p.Tyr1769Phe	p.Y1769F	41203106	1769	5306	6	4	1	FUNC				0.618	0.284	22	3	3	4	23.1	223.06	0	223.06	FP	TN		TN	TN		TN	TN		TN	TN		TN	TN		TN	TN		TN	TN		TN	TN		TN	TN
BRCA1	c.5308G>C	p.Gly1770Arg	p.G1770R	41203104	1770	5308	6	5	3	LOF				0.739	0.81	125	-2	-2	-4	32	97.85	42	55.85	TP	TP		TP	FN		TP	FN		TP	TP		TP	TP		TP	TP		FN	FN		TP	FN		TP	FN
BRCA1	c.5308G>T	p.Gly1770Trp	p.G1770W	41203104	1770	5308	6	5	3	LOF				0.739	0.83	184	-2	-2	-6	34	97.85	113.66	-15.81	TP	TP		TP	FN		TP	FN		TP	TP		TP	TP		TP	TP		TP	TP		TP	FN		TP	FN
BRCA1	c.5309G>A	p.Gly1770Glu	p.G1770E	41203103	1770	5309	6	5	3	FUNC				0.677	0.601	98	-2	-2	-4	23.3	97.85	0	97.85	FP	FP		FP	TN		TN	TN		TN	TN		TN	TN		TN	TN		TN	TN		FP	TN		FP	TN
BRCA1	c.5309G>C	p.Gly1770Ala	p.G1770A	41203103	1770	5309	6	5	3	FUNC		Uncertain significance	2	0.74	0.662	60	0	0	0	23.7	97.85	52.86	44.99	FP	FP		FP	TN		FP	TN		TN	TN		TN	TN		TN	TN		FP	TN		TN	TN		TN	TN
BRCA1	c.5309G>T	p.Gly1770Val	p.G1770V	41203103	1770	5309	6	5	3	LOF	LOF	Pathogenic	3	0.835	0.751	109	-3	-3	-6	31	97.85	71.44	26.43	TP	FN	FN	TP	FN	FN	TP	FN	FN	FN	FN	FN	FN	FN	FN	FN	FN	FN	TP	FN	FN	TP	FN	FN	TP	FN
BRCA1	c.5311C>A	p.Pro1771Thr	p.P1771T	41203101	1771	5311	6	6	0	FUNC				0.713	0.649	38	-1	-1	-3	27.5	73.35	28.88	44.47	TN	TN		TN	TN		TN	TN		TN	TN		TN	TN		TN	TN		TN	TN		TN	TN		TN	TN
BRCA1	c.5311C>G	p.Pro1771Ala	p.P1771A	41203101	1771	5311	6	6	0	FUNC				0.706	0.431	27	-1	-1	-1	23.5	73.35	26.8	46.55	TN	TN		TN	TN		TN	TN		TN	TN		TN	TN		TN	TN		TN	TN		TN	TN		TN	TN
BRCA1	c.5311C>T	p.Pro1771Ser	p.P1771S	41203101	1771	5311	6	6	0	FUNC		Uncertain significance	1	0.687	0.409	74	-1	-1	-2	28.5	73.35	0	73.35	TN	TN		TN	TN		TN	TN		TN	TN		TN	TN		TN	TN		TN	TN		TN	TN		TN	TN
BRCA1	c.5312C>A	p.Pro1771His	p.P1771H	41203100	1771	5312	6	6	0	FUNC				0.74	0.543	77	-2	-2	-4	28.5	73.35	67.2	6.15	TN	TN		TN	TN		TN	TN		TN	TN		TN	TN		TN	TN		TN	TN		TN	TN		TN	TN
BRCA1	c.5312C>G	p.Pro1771Arg	p.P1771R	41203100	1771	5312	6	6	0	FUNC		Uncertain significance	1	0.758	0.679	103	-2	-2	-3	27.7	73.35	95.06	-21.71	TN	TN		TN	TN		TN	TN		TN	TN		TN	TN		TN	TN		TN	TN		TN	TN		TN	TN
BRCA1	c.5312C>T	p.Pro1771Leu	p.P1771L	41203100	1771	5312	6	6	0	FUNC		Uncertain significance	1	0.734	0.583	98	-3	-3	-5	25.3	73.35	97.78	-24.43	TN	TN		TN	TN		TN	TN		TN	TN		TN	TN		TN	TN		TN	TN		TN	TN		TN	TN
BRCA1	c.5314T>A	p.Phe1772Ile	p.F1772I	41203098	1772	5314	8	6	0	FUNC				0.767	0.698	21	0	0	-1	32	0	21.28	-21.28	TN	TN		TN	TN		TN	TN		TN	TN		TN	TN		TN	TN		TN	TN		TN	TN		TN	TN
BRCA1	c.5314T>C	p.Phe1772Leu	p.F1772L	41203098	1772	5314	8	6	0	FUNC				0.779	0.541	22	1	0	0	25.5	0	21.82	-21.82	TN	TN		TN	TN		TN	TN		TN	TN		TN	TN		TN	TN		TN	TN		TN	TN		TN	TN
BRCA1	c.5315T>A	p.Phe1772Tyr	p.F1772Y	41203097	1772	5315	8	6	0	FUNC				0.674	0.716	22	3	3	4	31	0	21.61	-21.61	TN	TN		TN	TN		TN	TN		TN	TN		TN	TN		TN	TN		TN	TN		TN	TN		TN	TN
BRCA1	c.5315T>C	p.Phe1772Ser	p.F1772S	41203097	1772	5315	8	6	0	FUNC				0.836	0.752	155	-2	-2	-4	33	0	154.81	-154.81	TN	TN		TN	TN		TN	TN		TN	TN		TN	TN		TN	TN		TN	TN		TN	TN		TN	TN
BRCA1	c.5315T>G	p.Phe1772Cys	p.F1772C	41203097	1772	5315	8	6	0	FUNC		Uncertain significance	1	0.844	0.807	205	-2	-2	-4	31	0	204.39	-204.39	TN	TN		TN	TN		TN	TN		TN	TN		TN	TN		TN	TN		TN	TN		TN	TN		TN	TN
BRCA1	c.5316C>A	p.Phe1772Leu	p.F1772L	41203096	1772	5316	8	6	0	FUNC				0.666	0.541	22	1	0	0	23.9	0	21.82	-21.82	TN	TN		TN	TN		TN	TN		TN	TN		TN	TN		TN	TN		TN	TN		TN	TN		TN	TN
BRCA1	c.5317A>C	p.Thr1773Pro	p.T1773P	41203095	1773	5317	6	4	0	FUNC				0.698	0.709	38	-1	-1	-3	29.5	0	37.56	-37.56	TN	TN		TN	TN		TN	TN		TN	TN		TN	TN		TN	TN		TN	TN		TN	TN		TN	TN
BRCA1	c.5317A>T	p.Thr1773Ser	p.T1773S	41203095	1773	5317	6	4	0	FUNC		Conflicting interpretations of pathogenicity	1	0.682	0.522	58	2	1	2	27.7	0	57.75	-57.75	TN	TN		TN	TN		TN	TN		TN	TN		TN	TN		TN	TN		TN	TN		TN	TN		TN	TN
BRCA1	c.5318C>A	p.Thr1773Asn	p.T1773N	41203094	1773	5318	6	4	0	FUNC				0.658	0.663	65	0	0	0	27.4	0	64.77	-64.77	TN	TN		TN	TN		TN	TN		TN	TN		TN	TN		TN	TN		TN	TN		TN	TN		TN	TN
BRCA1	c.5318C>T	p.Thr1773Ile	p.T1773I	41203094	1773	5318	6	4	0	FUNC		Uncertain significance	2	0.676	0.632	89	-1	-1	-2	28.6	0	89.28	-89.28	TN	TN		TN	TN		TN	TN		TN	TN		TN	TN		TN	TN		TN	TN		TN	TN		TN	TN
BRCA1	c.5320A>C	p.Asn1774His	p.N1774H	41203092	1774	5320	8	8	0	FUNC		Uncertain significance	1	0.564	0.693	68	1	1	1	26.8	94.9	41.99	52.91	TN	TN		TN	TN		TN	TN		TN	TN		TN	TN		TN	TN		TN	TN		TN	TN		TN	TN
BRCA1	c.5320A>G	p.Asn1774Asp	p.N1774D	41203092	1774	5320	8	8	0	FUNC				0.334	0.235	23	2	1	2	23.9	94.9	0	94.9	TN	TN		TN	TN		TN	TN		TN	TN		TN	TN		TN	TN		TN	TN		TN	TN		TN	TN
BRCA1	c.5320A>T	p.Asn1774Tyr	p.N1774Y	41203092	1774	5320	8	8	0	FUNC				0.679	0.705	143	-2	-2	-4	24.5	94.9	99.99	-5.09	TN	TN		TN	TN		TN	TN		TN	TN		TN	TN		TN	TN		TN	TN		TN	TN		TN	TN
BRCA1	c.5321A>C	p.Asn1774Thr	p.N1774T	41203091	1774	5321	8	8	0	FUNC				0.636	0.691	65	0	0	0	24.5	94.9	8.47	86.43	TN	TN		TN	TN		TN	TN		TN	TN		TN	TN		TN	TN		TN	TN		TN	TN		TN	TN
BRCA1	c.5321A>G	p.Asn1774Ser	p.N1774S	41203091	1774	5321	8	8	0	FUNC		Uncertain significance	1	0.529	0.294	46	1	1	1	23.3	94.9	2.75	92.15	TN	TN		TN	TN		TN	TN		TN	TN		TN	TN		TN	TN		TN	TN		TN	TN		TN	TN
BRCA1	c.5321A>T	p.Asn1774Ile	p.N1774I	41203091	1774	5321	8	8	0	FUNC				0.73	0.708	149	-2	-3	-6	29.1	94.9	97.31	-2.41	TN	TN		TN	TN		TN	TN		TN	TN		TN	TN		TN	TN		TN	TN		TN	TN		TN	TN
BRCA1	c.5322C>A	p.Asn1774Lys	p.N1774K	41203090	1774	5322	8	8	0	FUNC				0.593	0.416	94	0	0	0	27.1	94.9	69.77	25.13	TN	TN		TN	TN		TN	TN		TN	TN		TN	TN		TN	TN		TN	TN		TN	TN		TN	TN
BRCA1	c.5322C>G	p.Asn1774Lys	p.N1774K	41203090	1774	5322	8	8	0	FUNC				0.593	0.416	94	0	0	0	26.7	94.9	69.77	25.13	TN	TN		TN	TN		TN	TN		TN	TN		TN	TN		TN	TN		TN	TN		TN	TN		TN	TN
BRCA1	c.5323A>C	p.Met1775Leu	p.M1775L	41203089	1775	5323	9	7	3	FUNC				0.618	0.549	15	2	2	3	24.5	14.3	0	14.3	FP	FP		FP	FP		TN	TN		TN	TN		FP	TN		TN	TN		TN	TN		TN	TN		TN	TN
BRCA1	c.5323A>G	p.Met1775Val	p.M1775V	41203089	1775	5323	9	7	3	LOF				0.669	0.579	21	1	1	1	23.2	14.3	20.52	-7.22	TP	TP		TP	TP		FN	FN		FN	FN		FN	FN		FN	FN		FN	FN		FN	FN		FN	FN
BRCA1	c.5323A>T	p.Met1775Leu	p.M1775L	41203089	1775	5323	9	7	3	FUNC				0.618	0.549	15	2	2	3	24.8	14.3	0	14.3	FP	FP		FP	FP		TN	TN		TN	TN		FP	TN		TN	TN		TN	TN		TN	TN		TN	TN
BRCA1	c.5324T>A	p.Met1775Lys	p.M1775K	41203088	1775	5324	9	7	3	LOF	LOF	Pathogenic	3	0.734	0.747	95	-1	-1	-3	31	14.3	93.77	-79.47	TP	TP	TP	TP	FN	FN	TP	TP	TP	TP	FN	FN	TP	TP	TP	TP	TP	TP	TP	TP	TP	TP	TP	TP	TP	TP
BRCA1	c.5324T>C	p.Met1775Thr	p.M1775T	41203088	1775	5324	9	7	3	FUNC		Uncertain significance	1	0.704	0.708	81	-1	-1	-1	27.8	14.3	81.04	-66.74	FP	FP		FP	FP		FP	TN		FP	TN		FP	TN		FP	TN		FP	TN		FP	FP		FP	FP
BRCA1	c.5324T>G	p.Met1775Arg	p.M1775R	41203088	1775	5324	9	7	3	LOF	LOF	Pathogenic	3	0.728	0.762	91	-1	-1	-3	29.5	14.3	90.56	-76.26	TP	TP	TP	TP	FN	FN	TP	FN	FN	TP	TP	TP	TP	FN	FN	TP	FN	FN	TP	FN	FN	TP	TP	TP	TP	TP
BRCA1	c.5325G>A	p.Met1775Ile	p.M1775I	41203087	1775	5325	9	7	3	FUNC		Uncertain significance	0	0.606	0.551	10	2	1	2	32	14.3	0	14.3	FP	FP		FP	FP		TN	TN		TN	TN		FP	FP		TN	TN		TN	TN		TN	TN		TN	TN
BRCA1	c.5326C>A	p.Pro1776Thr	p.P1776T	41203086	1776	5326	6	6	0	FUNC				0.481	0.259	38	-1	-1	-3	23.7	96.23	0	96.23	TN	TN		TN	TN		TN	TN		TN	TN		TN	TN		TN	TN		TN	TN		TN	TN		TN	TN
BRCA1	c.5326C>G	p.Pro1776Ala	p.P1776A	41203086	1776	5326	6	6	0	FUNC				0.552	0.3	27	-1	-1	-1	18.6	96.23	26.8	69.43	TN	TN		TN	TN		TN	TN		TN	TN		TN	TN		TN	TN		TN	TN		TN	TN		TN	TN
BRCA1	c.5326C>T	p.Pro1776Ser	p.P1776S	41203086	1776	5326	6	6	0	FUNC		Uncertain significance	2	0.503	0.299	74	-1	-1	-2	24.6	96.23	0	96.23	TN	TN		TN	TN		TN	TN		TN	TN		TN	TN		TN	TN		TN	TN		TN	TN		TN	TN
BRCA1	c.5327C>A	p.Pro1776His	p.P1776H	41203085	1776	5327	6	6	0	FUNC		Conflicting interpretations of pathogenicity	1	0.564	0.714	77	-2	-2	-4	29	96.23	35.46	60.77	TN	TN		TN	TN		TN	TN		TN	TN		TN	TN		TN	TN		TN	TN		TN	TN		TN	TN
BRCA1	c.5327C>G	p.Pro1776Arg	p.P1776R	41203085	1776	5327	6	6	0	FUNC				0.599	0.709	103	-2	-2	-3	28.1	96.23	63.83	32.4	TN	TN		TN	TN		TN	TN		TN	TN		TN	TN		TN	TN		TN	TN		TN	TN		TN	TN
BRCA1	c.5327C>T	p.Pro1776Leu	p.P1776L	41203085	1776	5327	6	6	0	FUNC		Uncertain significance	2	0.631	0.561	98	-3	-3	-5	32	96.23	76.16	20.07	TN	TN		TN	TN		TN	TN		TN	TN		TN	TN		TN	TN		TN	TN		TN	TN		TN	TN
BRCA1	c.5329A>C	p.Thr1777Pro	p.T1777P	41203083	1777	5329	6	6	0	FUNC				0.697	0.704	38	-1	-1	-3	24.1	128.68	28.88	99.8	TN	TN		TN	TN		TN	TN		TN	TN		TN	TN		TN	TN		TN	TN		TN	TN		TN	TN
BRCA1	c.5329A>G	p.Thr1777Ala	p.T1777A	41203083	1777	5329	6	6	0	FUNC				0.643	0.324	58	0	0	0	23.8	128.68	30.4	98.28	TN	TN		TN	TN		TN	TN		TN	TN		TN	TN		TN	TN		TN	TN		TN	TN		TN	TN
BRCA1	c.5329A>T	p.Thr1777Ser	p.T1777S	41203083	1777	5329	6	6	0	FUNC		Uncertain significance	1	0.598	0.372	58	2	1	2	24.1	128.68	56.93	71.75	TN	TN		TN	TN		TN	TN		TN	TN		TN	TN		TN	TN		TN	TN		TN	TN		TN	TN
BRCA1	c.5330C>A	p.Thr1777Lys	p.T1777K	41203082	1777	5330	6	6	0	FUNC				0.511	0.289	78	-1	-1	-1	23.1	128.68	0	128.68	TN	TN		TN	TN		TN	TN		TN	TN		TN	TN		TN	TN		TN	TN		TN	TN		TN	TN
BRCA1	c.5330C>G	p.Thr1777Arg	p.T1777R	41203082	1777	5330	6	6	0	FUNC				0.525	0.554	71	-1	-1	-2	23.7	128.68	5.07	123.61	TN	TN		TN	TN		TN	TN		TN	TN		TN	TN		TN	TN		TN	TN		TN	TN		TN	TN
BRCA1	c.5330C>T	p.Thr1777Ile	p.T1777I	41203082	1777	5330	6	6	0	FUNC		Uncertain significance	1	0.653	0.672	89	-1	-1	-2	27.5	128.68	0	128.68	TN	TN		TN	TN		TN	TN		TN	TN		TN	TN		TN	TN		TN	TN		TN	TN		TN	TN
BRCA1	c.5335C>A	p.Gln1779Lys	p.Q1779K	41201209	1779	5335	7	7	0	FUNC				0.555	0.695	53	1	1	2	25.1	81.24	28.94	52.3	TN	TN		TN	TN		TN	TN		TN	TN		TN	TN		TN	TN		TN	TN		TN	TN		TN	TN
BRCA1	c.5335C>G	p.Gln1779Glu	p.Q1779E	41201209	1779	5335	7	7	0	FUNC		Uncertain significance	2	0.301	0.279	29	2	2	3	21.2	81.24	0	81.24	TN	TN		TN	TN		TN	TN		TN	TN		TN	TN		TN	TN		TN	TN		TN	TN		TN	TN
BRCA1	c.5336A>C	p.Gln1779Pro	p.Q1779P	41201208	1779	5336	7	7	0	FUNC				0.602	0.729	76	-1	-1	-3	25.5	81.24	46.4	34.84	TN	TN		TN	TN		TN	TN		TN	TN		TN	TN		TN	TN		TN	TN		TN	TN		TN	TN
BRCA1	c.5336A>G	p.Gln1779Arg	p.Q1779R	41201208	1779	5336	7	7	0	FUNC				0.576	0.68	43	1	1	1	24.9	81.24	28.37	52.87	TN	TN		TN	TN		TN	TN		TN	TN		TN	TN		TN	TN		TN	TN		TN	TN		TN	TN
BRCA1	c.5336A>T	p.Gln1779Leu	p.Q1779L	41201208	1779	5336	7	7	0	FUNC				0.55	0.534	113	-2	-2	-4	26.1	81.24	98.69	-17.45	TN	TN		TN	TN		TN	TN		TN	TN		TN	TN		TN	TN		TN	TN		TN	TN		TN	TN
BRCA1	c.5337A>C	p.Gln1779His	p.Q1779H	41201207	1779	5337	7	7	0	FUNC				0.534	0.359	24	1	0	1	20.5	81.24	0	81.24	TN	TN		TN	TN		TN	TN		TN	TN		TN	TN		TN	TN		TN	TN		TN	TN		TN	TN
BRCA1	c.5337A>T	p.Gln1779His	p.Q1779H	41201207	1779	5337	7	7	0	FUNC				0.524	0.359	24	1	0	1	21.5	81.24	0	81.24	TN	TN		TN	TN		TN	TN		TN	TN		TN	TN		TN	TN		TN	TN		TN	TN		TN	TN
BRCA1	c.5338C>G	p.Leu1780Val	p.L1780V	41201206	1780	5338	5	3	2	FUNC				0.582	0.42	32	1	1	1	22.2	14.3	20.52	-7.22	FP	FP		FP	TN		TN	TN		TN	TN		TN	TN		TN	TN		TN	TN		TN	TN		TN	TN
BRCA1	c.5339T>C	p.Leu1780Pro	p.L1780P	41201205	1780	5339	5	3	2	LOF	LOF	Pathogenic/Likely pathogenic	2	0.666	0.723	98	-3	-3	-5	26.9	14.3	86.59	-72.29	TP	FN	FN	FN	FN	FN	FN	FN	FN	FN	FN	FN	TP	FN	FN	FN	FN	FN	FN	FN	FN	TP	FN	FN	TP	FN
BRCA1	c.5339T>G	p.Leu1780Arg	p.L1780R	41201205	1780	5339	5	3	2	LOF		Conflicting interpretations of pathogenicity	1	0.674	0.748	102	-2	-2	-4	26.4	14.3	90.56	-76.26	TP	TP		FN	FN		TP	TP		TP	TP		FN	FN		TP	TP		TP	TP		FN	FN		FN	FN
BRCA1	c.5341G>A	p.Glu1781Lys	p.E1781K	41201203	1781	5341	7	6	0	FUNC		Uncertain significance	2	0.509	0.549	56	1	1	1	24.9	121.34	34.45	85.87	TN	TN		TN	TN		TN	TN		TN	TN		TN	TN		TN	TN		TN	TN		TN	TN		TN	TN
BRCA1	c.5341G>C	p.Glu1781Gln	p.E1781Q	41201203	1781	5341	7	6	0	FUNC				0.443	0.347	29	2	2	3	26	121.34	0	120.32	TN	TN		TN	TN		TN	TN		TN	TN		TN	TN		TN	TN		TN	TN		TN	TN		TN	TN
BRCA1	c.5342A>C	p.Glu1781Ala	p.E1781A	41201202	1781	5342	7	6	0	FUNC				0.68	0.515	107	-1	-1	-2	22.3	121.34	52.69	68.64	TN	TN		TN	TN		TN	TN		TN	TN		TN	TN		TN	TN		TN	TN		TN	TN		TN	TN
BRCA1	c.5342A>T	p.Glu1781Val	p.E1781V	41201202	1781	5342	7	6	0	FUNC				0.623	0.553	121	-3	-2	-4	25.7	121.34	0	121.33	TN	TN		TN	TN		TN	TN		TN	TN		TN	TN		TN	TN		TN	TN		TN	TN		TN	TN
BRCA1	c.5343A>C	p.Glu1781Asp	p.E1781D	41201201	1781	5343	7	6	0	FUNC		Uncertain significance	2	0.527	0.637	45	2	2	2	16.92	121.34	44.6	76.73	TN	TN		TN	TN		TN	TN		TN	TN		TN	TN		TN	TN		TN	TN		TN	TN		TN	TN
BRCA1	c.5343A>T	p.Glu1781Asp	p.E1781D	41201201	1781	5343	7	6	0	FUNC				0.527	0.637	45	2	2	2	17.29	121.34	44.6	76.73	TN	TN		TN	TN		TN	TN		TN	TN		TN	TN		TN	TN		TN	TN		TN	TN		TN	TN
BRCA1	c.5344T>A	p.Trp1782Arg	p.W1782R	41201200	1782	5344	7	7	0	FUNC				0.486	0.409	101	-2	-3	-5	23.7	198.56	0	198.56	TN	TN		TN	TN		TN	TN		TN	TN		TN	TN		TN	TN		TN	TN		TN	TN		TN	TN
BRCA1	c.5344T>C	p.Trp1782Arg	p.W1782R	41201200	1782	5344	7	7	0	FUNC				0.522	0.409	101	-2	-3	-5	23.6	198.56	0	198.56	TN	TN		TN	TN		TN	TN		TN	TN		TN	TN		TN	TN		TN	TN		TN	TN		TN	TN
BRCA1	c.5344T>G	p.Trp1782Gly	p.W1782G	41201200	1782	5344	7	7	0	FUNC				0.588	0.516	184	-2	-2	-6	25.3	198.56	0	198.56	TN	TN		TN	TN		TN	TN		TN	TN		TN	TN		TN	TN		TN	TN		TN	TN		TN	TN
BRCA1	c.5345G>C	p.Trp1782Ser	p.W1782S	41201199	1782	5345	7	7	0	FUNC				0.489	0.462	177	-4	-3	-6	27.2	198.56	46.7	151.86	TN	TN		TN	TN		TN	TN		TN	TN		TN	TN		TN	TN		TN	TN		TN	TN		TN	TN
BRCA1	c.5345G>T	p.Trp1782Leu	p.W1782L	41201199	1782	5345	7	7	0	FUNC				0.511	0.341	61	-2	-2	-4	32	198.56	0	198.56	TN	TN		TN	TN		TN	TN		TN	TN		TN	TN		TN	TN		TN	TN		TN	TN		TN	TN
BRCA1	c.5346G>C	p.Trp1782Cys	p.W1782C	41201198	1782	5346	7	7	0	FUNC				0.533	0.746	215	-5	-2	-5	29.3	198.56	138.03	60.53	TN	TN		TN	TN		TN	TN		TN	TN		TN	TN		TN	TN		TN	TN		TN	TN		TN	TN
BRCA1	c.5346G>T	p.Trp1782Cys	p.W1782C	41201198	1782	5346	7	7	0	FUNC				0.535	0.746	215	-5	-2	-5	32	198.56	138.03	60.53	TN	TN		TN	TN		TN	TN		TN	TN		TN	TN		TN	TN		TN	TN		TN	TN		TN	TN
BRCA1	c.5347A>C	p.Met1783Leu	p.M1783L	41201197	1783	5347	9	9	2	FUNC		Conflicting interpretations of pathogenicity	1	0.457	0.278	15	2	2	3	23	14.3	0	14.3	FP	TN		FP	TN		TN	TN		TN	TN		TN	TN		TN	TN		TN	TN		TN	TN		TN	TN
BRCA1	c.5347A>G	p.Met1783Val	p.M1783V	41201197	1783	5347	9	9	2	FUNC		Uncertain significance	1	0.569	0.504	21	1	1	1	18.38	14.3	20.52	-7.22	FP	TN		FP	TN		TN	TN		TN	TN		TN	TN		TN	TN		TN	TN		TN	TN		TN	TN
BRCA1	c.5347A>T	p.Met1783Leu	p.M1783L	41201197	1783	5347	9	9	2	FUNC				0.457	0.278	15	2	2	3	23.1	14.3	0	14.3	FP	TN		FP	TN		TN	TN		TN	TN		TN	TN		TN	TN		TN	TN		TN	TN		TN	TN
BRCA1	c.5348T>A	p.Met1783Lys	p.M1783K	41201196	1783	5348	9	9	2	LOF				0.644	0.71	95	-1	-1	-3	23.8	14.3	93.77	-79.47	TP	FN		FN	FN		FN	FN		FN	FN		FN	FN		TP	FN		TP	FN		TP	FN		TP	FN
BRCA1	c.5348T>C	p.Met1783Thr	p.M1783T	41201196	1783	5348	9	9	2	FUNC		Conflicting interpretations of pathogenicity	1	0.625	0.652	81	-1	-1	-1	25.1	14.3	81.04	-66.74	FP	TN		FP	TN		TN	TN		TN	TN		FP	TN		TN	TN		TN	TN		FP	TN		FP	TN
BRCA1	c.5348T>G	p.Met1783Arg	p.M1783R	41201196	1783	5348	9	9	2	LOF				0.684	0.714	91	-1	-1	-3	25.7	14.3	90.56	-76.26	TP	FN		FN	FN		TP	FN		TP	FN		TP	FN		FN	FN		FN	FN		TP	FN		TP	FN
BRCA1	c.5349G>A	p.Met1783Ile	p.M1783I	41201195	1783	5349	9	9	2	FUNC		Uncertain significance	2	0.467	0.423	10	2	1	2	17.2	14.3	0	14.3	FP	TN		FP	TN		TN	TN		TN	TN		TN	TN		TN	TN		TN	TN		TN	TN		TN	TN
BRCA1	c.5349G>C	p.Met1783Ile	p.M1783I	41201195	1783	5349	9	9	2	FUNC				0.467	0.423	10	2	1	2	15.47	14.3	0	14.3	FP	TN		FP	TN		TN	TN		TN	TN		TN	TN		TN	TN		TN	TN		TN	TN		TN	TN
BRCA1	c.5349G>T	p.Met1783Ile	p.M1783I	41201195	1783	5349	9	9	2	FUNC				0.467	0.423	10	2	1	2	18.87	14.3	0	14.3	FP	TN		FP	TN		TN	TN		TN	TN		TN	TN		TN	TN		TN	TN		TN	TN		TN	TN
BRCA1	c.5350G>A	p.Val1784Ile	p.V1784I	41201194	1784	5350	6	6	1	FUNC		Uncertain significance	2	0.331	0.286	29	3	3	4	26.1	197.85	0	197.85	FP	TN		TN	TN		TN	TN		TN	TN		TN	TN		TN	TN		TN	TN		TN	TN		TN	TN
BRCA1	c.5350G>C	p.Val1784Leu	p.V1784L	41201194	1784	5350	6	6	1	FUNC				0.447	0.298	32	1	1	1	23.3	197.85	0	197.85	FP	TN		TN	TN		TN	TN		TN	TN		TN	TN		TN	TN		TN	TN		TN	TN		TN	TN
BRCA1	c.5350G>T	p.Val1784Leu	p.V1784L	41201194	1784	5350	6	6	1	FUNC				0.447	0.298	32	1	1	1	23.6	197.85	0	197.85	FP	TN		TN	TN		TN	TN		TN	TN		TN	TN		TN	TN		TN	TN		TN	TN		TN	TN
BRCA1	c.5351T>A	p.Val1784Glu	p.V1784E	41201193	1784	5351	6	6	1	LOF				0.63	0.711	121	-3	-2	-4	29	197.85	103.58	94.27	FN	FN		FN	FN		FN	FN		FN	FN		FN	FN		FN	FN		FN	FN		FN	FN		FN	FN
BRCA1	c.5351T>C	p.Val1784Ala	p.V1784A	41201193	1784	5351	6	6	1	FUNC				0.657	0.511	64	0	0	-1	26.4	197.85	43.12	154.73	FP	TN		TN	TN		FP	TN		TN	TN		TN	TN		TN	TN		TN	TN		TN	TN		TN	TN
BRCA1	c.5351T>G	p.Val1784Gly	p.V1784G	41201193	1784	5351	6	6	1	FUNC				0.66	0.655	109	-3	-3	-6	25.8	197.85	72.75	125.1	FP	TN		TN	TN		FP	TN		TN	TN		TN	TN		TN	TN		TN	TN		TN	TN		FP	TN
BRCA1	c.5353C>A	p.Gln1785Lys	p.Q1785K	41201191	1785	5353	7	7	1	FUNC				0.41	0.27	53	1	1	2	22.5	100.25	28.94	71.31	FP	TN		TN	TN		TN	TN		TN	TN		FP	TN		TN	TN		FP	TN		TN	TN		TN	TN
BRCA1	c.5353C>G	p.Gln1785Glu	p.Q1785E	41201191	1785	5353	7	7	1	FUNC				0.374	0.115	29	2	2	3	10.74	100.25	0	100.25	FP	TN		TN	TN		TN	TN		TN	TN		TN	TN		TN	TN		TN	TN		TN	TN		TN	TN
BRCA1	c.5354A>C	p.Gln1785Pro	p.Q1785P	41201190	1785	5354	7	7	1	LOF		Uncertain significance	1	0.609	0.718	76	-1	-1	-3	17.68	100.25	23.4	76.85	FN	FN		FN	FN		FN	FN		FN	FN		FN	FN		FN	FN		FN	FN		FN	FN		FN	FN
BRCA1	c.5354A>G	p.Gln1785Arg	p.Q1785R	41201190	1785	5354	7	7	1	FUNC				0.458	0.247	43	1	1	1	6.662	100.25	28.37	71.88	FP	TN		TN	TN		TN	TN		TN	TN		TN	TN		TN	TN		FP	TN		TN	TN		TN	TN
BRCA1	c.5354A>T	p.Gln1785Leu	p.Q1785L	41201190	1785	5354	7	7	1	FUNC				0.54	0.313	113	-2	-2	-4	18.31	100.25	81.61	18.64	FP	TN		TN	TN		TN	TN		TN	TN		FP	TN		FP	TN		FP	TN		FP	TN		FP	TN
BRCA1	c.5355G>C	p.Gln1785His	p.Q1785H	41201189	1785	5355	7	7	1	FUNC				0.477	0.268	24	1	0	1	9.195	100.25	0	100.25	FP	TN		TN	TN		TN	TN		TN	TN		TN	TN		TN	TN		TN	TN		TN	TN		TN	TN
BRCA1	c.5355G>T	p.Gln1785His	p.Q1785H	41201189	1785	5355	7	7	1	FUNC				0.477	0.268	24	1	0	1	11.38	100.25	0	100.25	FP	TN		TN	TN		TN	TN		TN	TN		TN	TN		TN	TN		TN	TN		TN	TN		TN	TN
BRCA1	c.5356C>A	p.Leu1786Met	p.L1786M	41201188	1786	5356	5	5	1	FUNC				0.495	0.476	15	2	2	3	25.6	138.34	0	138.34	FP	TN		TN	TN		TN	TN		TN	TN		TN	TN		TN	TN		TN	TN		TN	TN		TN	TN
BRCA1	c.5356C>G	p.Leu1786Val	p.L1786V	41201188	1786	5356	5	5	1	FUNC				0.554	0.31	32	1	1	1	24.7	138.34	0	138.34	FP	TN		TN	TN		TN	TN		TN	TN		TN	TN		TN	TN		TN	TN		TN	TN		TN	TN
BRCA1	c.5357T>A	p.Leu1786Gln	p.L1786Q	41201187	1786	5357	5	5	1	FUNC				0.647	0.679	113	-2	-2	-4	25.4	138.34	0	138.34	FP	TN		TN	TN		TN	TN		TN	TN		TN	TN		FP	TN		TN	TN		TN	TN		TN	TN
BRCA1	c.5357T>C	p.Leu1786Pro	p.L1786P	41201187	1786	5357	5	5	1	LOF		Conflicting interpretations of pathogenicity	1	0.731	0.759	98	-3	-3	-5	26.1	138.34	51.17	87.17	FN	FN		FN	FN		FN	FN		FN	FN		FN	FN		FN	FN		FN	FN		FN	FN		FN	FN
BRCA1	c.5357T>G	p.Leu1786Arg	p.L1786R	41201187	1786	5357	5	5	1	FUNC				0.698	0.725	102	-2	-2	-4	25.7	138.34	13.17	125.17	FP	TN		TN	TN		TN	TN		TN	TN		TN	TN		FP	TN		TN	TN		TN	TN		TN	TN
BRCA1	c.5359T>A	p.Cys1787Ser	p.C1787S	41201185	1787	5359	7	7	3	FUNC		Conflicting interpretations of pathogenicity	3	0.812	0.677	112	-1	-1	-2	24.4	0	111.67	-111.67	FP	TN		FP	TN		FP	TN		TN	TN		TN	TN		TN	TN		TN	TN		TN	TN		TN	TN
BRCA1	c.5359T>C	p.Cys1787Arg	p.C1787R	41201185	1787	5359	7	7	3	LOF		Uncertain significance	1	0.815	0.802	180	-3	-3	-6	25.5	0	179.53	-179.53	TP	FN		TP	FN		TP	FN		TP	FN		FN	FN		FN	FN		FN	FN		TP	FN		TP	FN
BRCA1	c.5359T>G	p.Cys1787Gly	p.C1787G	41201185	1787	5359	7	7	3	FUNC				0.795	0.576	159	-3	-3	-6	24.5	0	158.23	-158.23	FP	TN		FP	TN		FP	TN		TN	TN		TN	TN		TN	TN		TN	TN		FP	TN		FP	TN
BRCA1	c.5360G>A	p.Cys1787Tyr	p.C1787Y	41201184	1787	5360	7	7	3	LOF		Uncertain significance	1	0.789	0.79	194	-3	-2	-5	28.5	0	193.72	-193.72	TP	FN		TP	FN		TP	FN		FN	FN		TP	FN		TP	FN		TP	FN		TP	FN		TP	FN
BRCA1	c.5360G>C	p.Cys1787Ser	p.C1787S	41201184	1787	5360	7	7	3	FUNC				0.747	0.677	112	-1	-1	-2	26.4	0	111.67	-111.67	FP	TN		FP	TN		TN	TN		TN	TN		FP	TN		TN	TN		TN	TN		TN	TN		TN	TN
BRCA1	c.5360G>T	p.Cys1787Phe	p.C1787F	41201184	1787	5360	7	7	3	FUNC				0.768	0.769	205	-2	-2	-4	24.8	0	204.39	-204.39	FP	TN		FP	TN		TN	TN		TN	TN		TN	TN		FP	TN		FP	TN		TN	TN		FP	TN
BRCA1	c.5361T>G	p.Cys1787Trp	p.C1787W	41201183	1787	5361	7	7	3	LOF				0.789	0.817	215	-5	-2	-5	26	0	214.36	-214.36	TP	FN		TP	FN		TP	FN		TP	FN		TP	FN		TP	FN		TP	FN		TP	FN		TP	FN
BRCA1	c.5362G>A	p.Gly1788Ser	p.G1788S	41201182	1788	5362	6	6	5	LOF				0.864	0.739	56	0	0	-1	29.4	0	55.27	-55.27	TP	TP		TP	TP		TP	TP		TP	TP		TP	TP		FN	FN		FN	FN		TP	FN		TP	FN
BRCA1	c.5362G>C	p.Gly1788Arg	p.G1788R	41201182	1788	5362	6	6	5	LOF				0.846	0.817	125	-2	-2	-4	29.9	0	125.13	-125.13	TP	TP		TP	TP		FN	FN		TP	TP		TP	TP		TP	TP		TP	TP		TP	TP		TP	TP
BRCA1	c.5362G>T	p.Gly1788Cys	p.G1788C	41201182	1788	5362	6	6	5	LOF		Conflicting interpretations of pathogenicity	1	0.868	0.787	159	-3	-3	-6	33	0	158.23	-158.23	TP	TP		TP	TP		TP	TP		TP	TP		TP	TP		TP	TP		TP	TP		TP	TP		TP	TP
BRCA1	c.5363G>A	p.Gly1788Asp	p.G1788D	41201181	1788	5363	6	6	5	FUNC		Uncertain significance	3	0.862	0.85	94	-1	-1	-3	32	0	93.77	-93.77	FP	FP		FP	FP		FP	FP		FP	FP		FP	FP		FP	FP		FP	FP		FP	FP		FP	FP
BRCA1	c.5363G>C	p.Gly1788Ala	p.G1788A	41201181	1788	5363	6	6	5	LOF	LOF	Likely pathogenic	1	0.866	0.7	60	0	0	0	26.6	0	60	-60	TP	TP	TP	TP	FN	FN	TP	TP	TP	FN	FN	FN	FN	FN	FN	TP	FN	FN	TP	FN	FN	TP	FN	FN	TP	FN
BRCA1	c.5363G>T	p.Gly1788Val	p.G1788V	41201181	1788	5363	6	6	5	LOF	LOF	Pathogenic	3	0.856	0.76	109	-3	-3	-6	32	0	109.55	-108.79	TP	TP	TP	TP	FN	FN	TP	FN	FN	TP	TP	TP	TP	TP	TP	TP	TP	TP	TP	TP	TP	TP	TP	TP	TP	TP
BRCA1	c.5365G>A	p.Ala1789Thr	p.A1789T	41201179	1789	5365	6	6	4	LOF		Conflicting interpretations of pathogenicity	1	0.793	0.648	58	0	0	0	32	0	58.02	-58.02	TP	FN		TP	FN		TP	FN		TP	FN		TP	FN		TP	FN		TP	FN		TP	FN		TP	FN
BRCA1	c.5365G>C	p.Ala1789Pro	p.A1789P	41201179	1789	5365	6	6	4	LOF		Uncertain significance	1	0.795	0.691	27	-1	-1	-1	31	0	26.87	-26.87	TP	FN		TP	FN		TP	FN		TP	FN		TP	FN		FN	FN		FN	FN		TP	FN		TP	FN
BRCA1	c.5365G>T	p.Ala1789Ser	p.A1789S	41201179	1789	5365	6	6	4	FUNC		Conflicting interpretations of pathogenicity	1	0.734	0.47	99	1	1	2	25.4	0	99.13	-99.13	FP	TN		FP	TN		TN	TN		TN	TN		FP	TN		FP	TN		FP	TN		TN	TN		TN	TN
BRCA1	c.5366C>A	p.Ala1789Asp	p.A1789D	41201178	1789	5366	6	6	4	LOF				0.805	0.735	126	-2	-2	-3	32	0	125.75	-125.75	TP	FN		TP	FN		TP	FN		TP	FN		TP	FN		TP	FN		TP	FN		TP	FN		TP	FN
BRCA1	c.5366C>G	p.Ala1789Gly	p.A1789G	41201178	1789	5366	6	6	4	FUNC				0.667	0.292	60	0	0	0	27.5	0	60	-60	FP	TN		FP	TN		TN	TN		TN	TN		FP	TN		FP	TN		FP	TN		FP	TN		FP	TN
BRCA1	c.5366C>T	p.Ala1789Val	p.A1789V	41201178	1789	5366	6	6	4	LOF				0.753	0.491	64	0	0	-1	25.2	0	65.28	-64.43	TP	FN		TP	FN		FN	FN		FN	FN		FN	FN		TP	FN		TP	FN		TP	FN		TP	FN
BRCA1	c.5368T>A	p.Ser1790Thr	p.S1790T	41201176	1790	5368	6	6	0	FUNC				0.463	0.107	58	2	1	2	15.41	57.75	0	57.75	TN	TN		TN	TN		TN	TN		TN	TN		TN	TN		TN	TN		TN	TN		TN	TN		TN	TN
BRCA1	c.5368T>C	p.Ser1790Pro	p.S1790P	41201176	1790	5368	6	6	0	FUNC		Uncertain significance	2	0.61	0.67	74	-1	-1	-2	25.8	57.75	24.03	33.72	TN	TN		TN	TN		TN	TN		TN	TN		TN	TN		TN	TN		TN	TN		TN	TN		TN	TN
BRCA1	c.5368T>G	p.Ser1790Ala	p.S1790A	41201176	1790	5368	6	6	0	FUNC				0.485	0.367	99	1	1	2	22.3	57.75	49.44	8.31	TN	TN		TN	TN		TN	TN		TN	TN		TN	TN		TN	TN		TN	TN		TN	TN		TN	TN
BRCA1	c.5369C>A	p.Ser1790Tyr	p.S1790Y	41201175	1790	5369	6	6	0	FUNC				0.64	0.673	144	-2	-2	-3	28.8	57.75	92.25	-34.5	TN	TN		TN	TN		TN	TN		TN	TN		TN	TN		TN	TN		TN	TN		TN	TN		TN	TN
BRCA1	c.5369C>G	p.Ser1790Cys	p.S1790C	41201175	1790	5369	6	6	0	FUNC				0.592	0.647	112	-1	-1	-2	28.2	57.75	104.21	-46.46	TN	TN		TN	TN		TN	TN		TN	TN		TN	TN		TN	TN		TN	TN		TN	TN		TN	TN
BRCA1	c.5369C>T	p.Ser1790Phe	p.S1790F	41201175	1790	5369	6	6	0	FUNC				0.569	0.616	155	-2	-2	-4	24.9	57.75	102.86	-45.11	TN	TN		TN	TN		TN	TN		TN	TN		TN	TN		TN	TN		TN	TN		TN	TN		TN	TN
BRCA1	c.5371G>A	p.Val1791Met	p.V1791M	41201173	1791	5371	6	5	0	FUNC		Uncertain significance	1	0.654	0.644	21	1	1	1	32	69.84	20.52	47.98	TN	TN		TN	TN		TN	TN		TN	TN		TN	TN		TN	TN		TN	TN		TN	TN		TN	TN
BRCA1	c.5371G>C	p.Val1791Leu	p.V1791L	41201173	1791	5371	6	5	0	FUNC				0.639	0.496	32	1	1	1	24.8	69.84	30.92	37.72	TN	TN		TN	TN		TN	TN		TN	TN		TN	TN		TN	TN		TN	TN		TN	TN		TN	TN
BRCA1	c.5371G>T	p.Val1791Leu	p.V1791L	41201173	1791	5371	6	5	0	FUNC		Uncertain significance	2	0.639	0.496	32	1	1	1	25.5	69.84	30.92	37.72	TN	TN		TN	TN		TN	TN		TN	TN		TN	TN		TN	TN		TN	TN		TN	TN		TN	TN
BRCA1	c.5372T>C	p.Val1791Ala	p.V1791A	41201172	1791	5372	6	5	0	FUNC		Uncertain significance	1	0.736	0.65	64	0	0	-1	26.7	69.84	30.4	39.1	TN	TN		TN	TN		TN	TN		TN	TN		TN	TN		TN	TN		TN	TN		TN	TN		TN	TN
BRCA1	c.5372T>G	p.Val1791Gly	p.V1791G	41201172	1791	5372	6	5	0	FUNC				0.823	0.702	109	-3	-3	-6	23.5	69.84	59.16	10.34	TN	TN		TN	TN		TN	TN		TN	TN		TN	TN		TN	TN		TN	TN		TN	TN		TN	TN
BRCA1	c.5374G>A	p.Val1792Met	p.V1792M	41201170	1792	5374	6	5	0	FUNC		Uncertain significance	2	0.69	0.639	21	1	1	1	33	0	20.52	-21.52	TN	TN		TN	TN		TN	TN		TN	TN		TN	TN		TN	TN		TN	TN		TN	TN		TN	TN
BRCA1	c.5374G>C	p.Val1792Leu	p.V1792L	41201170	1792	5374	6	5	0	FUNC		Uncertain significance	1	0.623	0.274	32	1	1	1	25.3	0	30.92	-31.78	TN	TN		TN	TN		TN	TN		TN	TN		TN	TN		TN	TN		TN	TN		TN	TN		TN	TN
BRCA1	c.5374G>T	p.Val1792Leu	p.V1792L	41201170	1792	5374	6	5	0	FUNC				0.623	0.274	32	1	1	1	26.1	0	30.92	-31.78	TN	TN		TN	TN		TN	TN		TN	TN		TN	TN		TN	TN		TN	TN		TN	TN		TN	TN
BRCA1	c.5375T>C	p.Val1792Ala	p.V1792A	41201169	1792	5375	6	5	0	FUNC				0.78	0.626	64	0	0	-1	27.9	0	65.28	-64.43	TN	TN		TN	TN		TN	TN		TN	TN		TN	TN		TN	TN		TN	TN		TN	TN		TN	TN
BRCA1	c.5375T>G	p.Val1792Gly	p.V1792G	41201169	1792	5375	6	5	0	FUNC				0.8	0.672	109	-3	-3	-6	27.2	0	109.55	-108.79	TN	TN		TN	TN		TN	TN		TN	TN		TN	TN		TN	TN		TN	TN		TN	TN		TN	TN
BRCA1	c.5377A>C	p.Lys1793Gln	p.K1793Q	41201167	1793	5377	7	6	0	FUNC				0.642	0.485	53	1	1	2	24.3	53.23	0	53.23	TN	TN		TN	TN		TN	TN		TN	TN		TN	TN		TN	TN		TN	TN		TN	TN		TN	TN
BRCA1	c.5377A>G	p.Lys1793Glu	p.K1793E	41201167	1793	5377	7	6	0	FUNC				0.686	0.455	56	1	1	1	24.5	53.23	16.44	36.79	TN	TN		TN	TN		TN	TN		TN	TN		TN	TN		TN	TN		TN	TN		TN	TN		TN	TN
BRCA1	c.5378A>C	p.Lys1793Thr	p.K1793T	41201166	1793	5378	7	6	0	FUNC		Uncertain significance	1	0.75	0.618	78	-1	-1	-1	26.7	53.23	39.2	14.03	TN	TN		TN	TN		TN	TN		TN	TN		TN	TN		TN	TN		TN	TN		TN	TN		TN	TN
BRCA1	c.5378A>G	p.Lys1793Arg	p.K1793R	41201166	1793	5378	7	6	0	FUNC				0.584	0.288	26	3	2	3	20.4	53.23	5.07	48.16	TN	TN		TN	TN		TN	TN		TN	TN		TN	TN		TN	TN		TN	TN		TN	TN		TN	TN
BRCA1	c.5378A>T	p.Lys1793Met	p.K1793M	41201166	1793	5378	7	6	0	FUNC				0.745	0.618	95	-1	-1	-3	24.2	53.23	80.92	-27.69	TN	TN		TN	TN		TN	TN		TN	TN		TN	TN		TN	TN		TN	TN		TN	TN		TN	TN
BRCA1	c.5379G>C	p.Lys1793Asn	p.K1793N	41201165	1793	5379	7	6	0	FUNC				0.677	0.645	94	0	0	0	29.3	53.23	42.43	10.8	TN	TN		TN	TN		TN	TN		TN	TN		TN	TN		TN	TN		TN	TN		TN	TN		TN	TN
BRCA1	c.5380G>A	p.Glu1794Lys	p.E1794K	41201164	1794	5380	7	7	0	FUNC		Uncertain significance	2	0.53	0.405	56	1	1	1	24.4	106.33	0	106.33	TN	TN		TN	TN		TN	TN		TN	TN		TN	TN		TN	TN		TN	TN		TN	TN		TN	TN
BRCA1	c.5380G>C	p.Glu1794Gln	p.E1794Q	41201164	1794	5380	7	7	0	FUNC				0.576	0.289	29	2	2	3	22.7	106.33	0	106.33	TN	TN		TN	TN		TN	TN		TN	TN		TN	TN		TN	TN		TN	TN		TN	TN		TN	TN
BRCA1	c.5381A>C	p.Glu1794Ala	p.E1794A	41201163	1794	5381	7	7	0	FUNC				0.632	0.356	107	-1	-1	-2	23.8	106.33	49.42	56.91	TN	TN		TN	TN		TN	TN		TN	TN		TN	TN		TN	TN		TN	TN		TN	TN		TN	TN
BRCA1	c.5381A>G	p.Glu1794Gly	p.E1794G	41201163	1794	5381	7	7	0	FUNC				0.665	0.664	98	-2	-2	-4	26.6	106.33	56.42	49.91	TN	TN		TN	TN		TN	TN		TN	TN		TN	TN		TN	TN		TN	TN		TN	TN		TN	TN
BRCA1	c.5381A>T	p.Glu1794Val	p.E1794V	41201163	1794	5381	7	7	0	FUNC				0.685	0.667	121	-3	-2	-4	24.6	106.33	76.27	30.06	TN	TN		TN	TN		TN	TN		TN	TN		TN	TN		TN	TN		TN	TN		TN	TN		TN	TN
BRCA1	c.5382G>C	p.Glu1794Asp	p.E1794D	41201162	1794	5382	7	7	0	FUNC	FUNC	Likely benign	2	0.521	0.257	45	2	2	2	21.8	106.33	0	106.33	TN	TN	TN	TN	TN	TN	TN	TN	TN	TN	TN	TN	TN	TN	TN	TN	TN	TN	TN	TN	TN	TN	TN	TN	TN	TN
BRCA1	c.5382G>T	p.Glu1794Asp	p.E1794D	41201162	1794	5382	7	7	0	FUNC				0.541	0.257	45	2	2	2	22.8	106.33	0	106.33	TN	TN		TN	TN		TN	TN		TN	TN		TN	TN		TN	TN		TN	TN		TN	TN		TN	TN
BRCA1	c.5383C>A	p.Leu1795Ile	p.L1795I	41201161	1795	5383	6	6	0	FUNC		Uncertain significance	1	0.487	0.349	5	2	2	2	14.43	97.78	0	97.78	TN	TN		TN	TN		TN	TN		TN	TN		TN	TN		TN	TN		TN	TN		TN	TN		TN	TN
BRCA1	c.5383C>G	p.Leu1795Val	p.L1795V	41201161	1795	5383	6	6	0	FUNC				0.505	0.345	32	1	1	1	12.82	97.78	0	97.78	TN	TN		TN	TN		TN	TN		TN	TN		TN	TN		TN	TN		TN	TN		TN	TN		TN	TN
BRCA1	c.5383C>T	p.Leu1795Phe	p.L1795F	41201161	1795	5383	6	6	0	FUNC		Uncertain significance	2	0.465	0.629	22	1	0	0	23.3	97.78	21.28	76.5	TN	TN		TN	TN		TN	TN		TN	TN		TN	TN		TN	TN		TN	TN		TN	TN		TN	TN
BRCA1	c.5384T>A	p.Leu1795His	p.L1795H	41201160	1795	5384	6	6	0	FUNC				0.558	0.687	99	-2	-3	-5	24.6	97.78	40.97	56.81	TN	TN		TN	TN		TN	TN		TN	TN		TN	TN		TN	TN		TN	TN		TN	TN		TN	TN
BRCA1	c.5384T>C	p.Leu1795Pro	p.L1795P	41201160	1795	5384	6	6	0	FUNC				0.528	0.269	98	-3	-3	-5	15.69	97.78	0	97.78	TN	TN		TN	TN		TN	TN		TN	TN		TN	TN		TN	TN		TN	TN		TN	TN		TN	TN
BRCA1	c.5384T>G	p.Leu1795Arg	p.L1795R	41201160	1795	5384	6	6	0	FUNC				0.584	0.549	102	-2	-2	-4	24.4	97.78	46.14	51.64	TN	TN		TN	TN		TN	TN		TN	TN		TN	TN		TN	TN		TN	TN		TN	TN		TN	TN
BRCA1	c.5386T>A	p.Ser1796Thr	p.S1796T	41201158	1796	5386	4	3	0	FUNC				0.505	0.298	58	2	1	2	12.77	155.34	0	155.34	TN	TN		TN	TN		TN	TN		TN	TN		TN	TN		TN	TN		TN	TN		TN	TN		TN	TN
BRCA1	c.5386T>C	p.Ser1796Pro	p.S1796P	41201158	1796	5386	4	3	0	FUNC				0.556	0.379	74	-1	-1	-2	17.65	155.34	0	155.34	TN	TN		TN	TN		TN	TN		TN	TN		TN	TN		TN	TN		TN	TN		TN	TN		TN	TN
BRCA1	c.5386T>G	p.Ser1796Ala	p.S1796A	41201158	1796	5386	4	3	0	FUNC				0.431	0.293	99	1	1	2	11.5	155.34	1.01	154.33	TN	TN		TN	TN		TN	TN		TN	TN		TN	TN		TN	TN		TN	TN		TN	TN		TN	TN
BRCA1	c.5389T>A	p.Ser1797Thr	p.S1797T	41201155	1797	5389	4	4	0	FUNC				0.444	0.149	58	2	1	2	17.64	156.9	0	156.9	TN	TN		TN	TN		TN	TN		TN	TN		TN	TN		TN	TN		TN	TN		TN	TN		TN	TN
BRCA1	c.5389T>C	p.Ser1797Pro	p.S1797P	41201155	1797	5389	4	4	0	FUNC				0.506	0.713	74	-1	-1	-2	21.6	156.9	0	156.9	TN	TN		TN	TN		TN	TN		TN	TN		TN	TN		TN	TN		TN	TN		TN	TN		TN	TN
BRCA1	c.5389T>G	p.Ser1797Ala	p.S1797A	41201155	1797	5389	4	4	0	FUNC				0.429	0.288	99	1	1	2	10.25	156.9	1.01	155.89	TN	TN		TN	TN		TN	TN		TN	TN		TN	TN		TN	TN		TN	TN		TN	TN		TN	TN
BRCA1	c.5390C>T	p.Ser1797Leu	p.S1797L	41201154	1797	5390	4	4	0	FUNC	FUNC	Likely benign	1	0.492	0.233	145	-3	-2	-4	17.51	156.9	0	156.9	TN	TN	TN	TN	TN	TN	TN	TN	TN	TN	TN	TN	TN	TN	TN	TN	TN	TN	TN	TN	TN	TN	TN	TN	TN	TN
BRCA1	c.5392T>A	p.Phe1798Ile	p.F1798I	41201152	1798	5392	8	8	0	FUNC				0.498	0.67	21	0	0	-1	23.7	21.82	0	21.82	TN	TN		TN	TN		TN	TN		TN	TN		TN	TN		TN	TN		TN	TN		TN	TN		TN	TN
BRCA1	c.5392T>C	p.Phe1798Leu	p.F1798L	41201152	1798	5392	8	8	0	FUNC				0.394	0.253	22	1	0	0	17.23	21.82	0	21.82	TN	TN		TN	TN		TN	TN		TN	TN		TN	TN		TN	TN		TN	TN		TN	TN		TN	TN
BRCA1	c.5392T>G	p.Phe1798Val	p.F1798V	41201152	1798	5392	8	8	0	FUNC				0.522	0.692	50	0	-1	-2	23.3	21.82	28.68	-7.79	TN	TN		TN	TN		TN	TN		TN	TN		TN	TN		TN	TN		TN	TN		TN	TN		TN	TN
BRCA1	c.5393T>A	p.Phe1798Tyr	p.F1798Y	41201151	1798	5393	8	8	0	FUNC				0.434	0.521	22	3	3	4	26.5	21.82	21.61	0.21	TN	TN		TN	TN		TN	TN		TN	TN		TN	TN		TN	TN		TN	TN		TN	TN		TN	TN
BRCA1	c.5393T>C	p.Phe1798Ser	p.F1798S	41201151	1798	5393	8	8	0	FUNC				0.466	0.514	155	-2	-2	-4	28.4	21.82	141.8	-119.98	TN	TN		TN	TN		TN	TN		TN	TN		TN	TN		TN	TN		TN	TN		TN	TN		TN	TN
BRCA1	c.5393T>G	p.Phe1798Cys	p.F1798C	41201151	1798	5393	8	8	0	FUNC				0.511	0.717	205	-2	-2	-4	26.5	21.82	197.25	-175.43	TN	TN		TN	TN		TN	TN		TN	TN		TN	TN		TN	TN		TN	TN		TN	TN		TN	TN
BRCA1	c.5394C>A	p.Phe1798Leu	p.F1798L	41201150	1798	5394	8	8	0	FUNC				0.412	0.253	22	1	0	0	18.38	21.82	0	21.82	TN	TN		TN	TN		TN	TN		TN	TN		TN	TN		TN	TN		TN	TN		TN	TN		TN	TN
BRCA1	c.5394C>G	p.Phe1798Leu	p.F1798L	41201150	1798	5394	8	8	0	FUNC				0.416	0.253	22	1	0	0	17.41	21.82	0	21.82	TN	TN		TN	TN		TN	TN		TN	TN		TN	TN		TN	TN		TN	TN		TN	TN		TN	TN
BRCA1	c.5395A>C	p.Thr1799Pro	p.T1799P	41201149	1799	5395	6	6	0	FUNC				0.545	0.454	38	-1	-1	-3	23.9	142.62	0	142.62	TN	TN		TN	TN		TN	TN		TN	TN		TN	TN		TN	TN		TN	TN		TN	TN		TN	TN
BRCA1	c.5395A>G	p.Thr1799Ala	p.T1799A	41201149	1799	5395	6	6	0	FUNC		Uncertain significance	1	0.567	0.331	58	0	0	0	22.8	142.62	22.71	119.91	TN	TN		TN	TN		TN	TN		TN	TN		TN	TN		TN	TN		TN	TN		TN	TN		TN	TN
BRCA1	c.5395A>T	p.Thr1799Ser	p.T1799S	41201149	1799	5395	6	6	0	FUNC				0.563	0.271	58	2	1	2	23.1	142.62	2.79	139.83	TN	TN		TN	TN		TN	TN		TN	TN		TN	TN		TN	TN		TN	TN		TN	TN		TN	TN
BRCA1	c.5396C>A	p.Thr1799Asn	p.T1799N	41201148	1799	5396	6	6	0	FUNC				0.562	0.672	65	0	0	0	25.1	142.62	0	142.62	TN	TN		TN	TN		TN	TN		TN	TN		TN	TN		TN	TN		TN	TN		TN	TN		TN	TN
BRCA1	c.5396C>G	p.Thr1799Ser	p.T1799S	41201148	1799	5396	6	6	0	FUNC				0.563	0.271	58	2	1	2	23	142.62	2.79	139.83	TN	TN		TN	TN		TN	TN		TN	TN		TN	TN		TN	TN		TN	TN		TN	TN		TN	TN
BRCA1	c.5396C>T	p.Thr1799Ile	p.T1799I	41201148	1799	5396	6	6	0	FUNC		Uncertain significance	1	0.595	0.687	89	-1	-1	-2	23.6	142.62	50.67	91.95	TN	TN		TN	TN		TN	TN		TN	TN		TN	TN		TN	TN		TN	TN		TN	TN		TN	TN
BRCA1	c.5398C>A	p.Leu1800Ile	p.L1800I	41201146	1800	5398	6	6	0	FUNC				0.44	0.298	5	2	2	2	11.65	177.4	0	177.4	TN	TN		TN	TN		TN	TN		TN	TN		TN	TN		TN	TN		TN	TN		TN	TN		TN	TN
BRCA1	c.5398C>G	p.Leu1800Val	p.L1800V	41201146	1800	5398	6	6	0	FUNC				0.492	0.332	32	1	1	1	9.841	177.4	0	177.4	TN	TN		TN	TN		TN	TN		TN	TN		TN	TN		TN	TN		TN	TN		TN	TN		TN	TN
BRCA1	c.5398C>T	p.Leu1800Phe	p.L1800F	41201146	1800	5398	6	6	0	FUNC				0.499	0.25	22	1	0	0	12.94	177.4	0	177.4	TN	TN		TN	TN		TN	TN		TN	TN		TN	TN		TN	TN		TN	TN		TN	TN		TN	TN
BRCA1	c.5399T>A	p.Leu1800His	p.L1800H	41201145	1800	5399	6	6	0	FUNC				0.534	0.372	99	-2	-3	-5	14.86	177.4	0	177.4	TN	TN		TN	TN		TN	TN		TN	TN		TN	TN		TN	TN		TN	TN		TN	TN		TN	TN
BRCA1	c.5399T>C	p.Leu1800Pro	p.L1800P	41201145	1800	5399	6	6	0	FUNC				0.507	0.396	98	-3	-3	-5	14.18	177.4	0	177.4	TN	TN		TN	TN		TN	TN		TN	TN		TN	TN		TN	TN		TN	TN		TN	TN		TN	TN
BRCA1	c.5399T>G	p.Leu1800Arg	p.L1800R	41201145	1800	5399	6	6	0	FUNC		Uncertain significance	1	0.511	0.457	102	-2	-2	-4	12.69	177.4	0	177.4	TN	TN		TN	TN		TN	TN		TN	TN		TN	TN		TN	TN		TN	TN		TN	TN		TN	TN
BRCA1	c.5401G>A	p.Gly1801Ser	p.G1801S	41201143	1801	5401	6	6	0	FUNC		Uncertain significance	1	0.392	0.202	56	0	0	-1	14.88	157.55	0	157.55	TN	TN		TN	TN		TN	TN		TN	TN		TN	TN		TN	TN		TN	TN		TN	TN		TN	TN
BRCA1	c.5401G>C	p.Gly1801Arg	p.G1801R	41201143	1801	5401	6	6	0	FUNC				0.487	0.305	125	-2	-2	-4	15.2	157.55	0	157.55	TN	TN		TN	TN		TN	TN		TN	TN		TN	TN		TN	TN		TN	TN		TN	TN		TN	TN
BRCA1	c.5401G>T	p.Gly1801Cys	p.G1801C	41201143	1801	5401	6	6	0	FUNC				0.495	0.698	159	-3	-3	-6	25.9	157.55	107.47	50.08	TN	TN		TN	TN		TN	TN		TN	TN		TN	TN		TN	TN		TN	TN		TN	TN		TN	TN
BRCA1	c.5402G>A	p.Gly1801Asp	p.G1801D	41201142	1801	5402	6	6	0	FUNC	FUNC	Benign/Likely benign	2	0.443	0.245	94	-1	-1	-3	11.15	157.55	0	157.55	TN	TN	TN	TN	TN	TN	TN	TN	TN	TN	TN	TN	TN	TN	TN	TN	TN	TN	TN	TN	TN	TN	TN	TN	TN	TN
BRCA1	c.5402G>C	p.Gly1801Ala	p.G1801A	41201142	1801	5402	6	6	0	FUNC				0.481	0.296	60	0	0	0	14.05	157.55	26.94	130.61	TN	TN		TN	TN		TN	TN		TN	TN		TN	TN		TN	TN		TN	TN		TN	TN		TN	TN
BRCA1	c.5402G>T	p.Gly1801Val	p.G1801V	41201142	1801	5402	6	6	0	FUNC				0.525	0.464	109	-3	-3	-6	23.1	157.55	55.05	102.5	TN	TN		TN	TN		TN	TN		TN	TN		TN	TN		TN	TN		TN	TN		TN	TN		TN	TN
BRCA1	c.5404A>C	p.Thr1802Pro	p.T1802P	41201140	1802	5404	3	3	0	FUNC		Uncertain significance	1	0.524	0.359	38	-1	-1	-3	20.9	141.31	0	141.31	TN	TN		TN	TN		TN	TN		TN	TN		TN	TN		TN	TN		TN	TN		TN	TN		TN	TN
BRCA1	c.5404A>G	p.Thr1802Ala	p.T1802A	41201140	1802	5404	3	3	0	FUNC				0.481	0.245	58	0	0	0	9.571	141.31	1.52	139.79	TN	TN		TN	TN		TN	TN		TN	TN		TN	TN		TN	TN		TN	TN		TN	TN		TN	TN
BRCA1	c.5404A>T	p.Thr1802Ser	p.T1802S	41201140	1802	5404	3	3	0	FUNC				0.455	0.159	58	2	1	2	19.01	141.31	36.4	104.91	TN	TN		TN	TN		TN	TN		TN	TN		TN	TN		TN	TN		TN	TN		TN	TN		TN	TN
BRCA1	c.5410G>A	p.Val1804Ile	p.V1804I	41199717	1804	5410	6	6	0	FUNC		Uncertain significance	1	0.43	0.098	29	3	3	4	0.005	165.34	0	165.34	TN	TN		TN	TN		TN	TN		TN	TN		TN	TN		TN	TN		TN	TN		TN	TN		TN	TN
BRCA1	c.5410G>C	p.Val1804Leu	p.V1804L	41199717	1804	5410	6	6	0	FUNC				0.509	0.281	32	1	1	1	0.006	165.34	4.86	160.48	TN	TN		TN	TN		TN	TN		TN	TN		TN	TN		TN	TN		TN	TN		TN	TN		TN	TN
BRCA1	c.5410G>T	p.Val1804Phe	p.V1804F	41199717	1804	5410	6	6	0	FUNC				0.518	0.705	50	0	-1	-2	0.419	165.34	0	165.34	TN	TN		TN	TN		TN	TN		TN	TN		TN	TN		TN	TN		TN	TN		TN	TN		TN	TN
BRCA1	c.5411T>A	p.Val1804Asp	p.V1804D	41199716	1804	5411	6	6	0	FUNC	FUNC	Benign	3	0.445	0.515	152	-3	-3	-6	17.6	165.34	40.46	124.88	TN	TN	TN	TN	TN	TN	TN	TN	TN	TN	TN	TN	TN	TN	TN	TN	TN	TN	TN	TN	TN	TN	TN	TN	TN	TN
BRCA1	c.5411T>C	p.Val1804Ala	p.V1804A	41199716	1804	5411	6	6	0	FUNC				0.463	0.122	64	0	0	-1	1.388	165.34	0	165.34	TN	TN		TN	TN		TN	TN		TN	TN		TN	TN		TN	TN		TN	TN		TN	TN		TN	TN
BRCA1	c.5411T>G	p.Val1804Gly	p.V1804G	41199716	1804	5411	6	6	0	FUNC				0.467	0.519	109	-3	-3	-6	14.04	165.34	28.37	136.97	TN	TN		TN	TN		TN	TN		TN	TN		TN	TN		TN	TN		TN	TN		TN	TN		TN	TN
BRCA1	c.5413C>A	p.His1805Asn	p.H1805N	41199714	1805	5413	8	8	0	FUNC				0.359	0.661	68	1	1	1	16.39	123.62	4.86	118.76	TN	TN		TN	TN		TN	TN		TN	TN		TN	TN		TN	TN		TN	TN		TN	TN		TN	TN
BRCA1	c.5413C>G	p.His1805Asp	p.H1805D	41199714	1805	5413	8	8	0	FUNC				0.468	0.665	81	0	-1	-2	17.3	123.62	27.51	96.11	TN	TN		TN	TN		TN	TN		TN	TN		TN	TN		TN	TN		TN	TN		TN	TN		TN	TN
BRCA1	c.5413C>T	p.His1805Tyr	p.H1805Y	41199714	1805	5413	8	8	0	FUNC		Uncertain significance	1	0.458	0.419	83	2	2	3	16.82	123.62	43.42	80.2	TN	TN		TN	TN		TN	TN		TN	TN		TN	TN		TN	TN		TN	TN		TN	TN		TN	TN
BRCA1	c.5414A>C	p.His1805Pro	p.H1805P	41199713	1805	5414	8	8	0	FUNC				0.535	0.685	77	-2	-2	-4	15.8	123.62	9.71	113.91	TN	TN		TN	TN		TN	TN		TN	TN		TN	TN		TN	TN		TN	TN		TN	TN		TN	TN
BRCA1	c.5414A>G	p.His1805Arg	p.H1805R	41199713	1805	5414	8	8	0	FUNC				0.49	0.412	29	0	0	0	0.434	123.62	5.07	118.55	TN	TN		TN	TN		TN	TN		TN	TN		TN	TN		TN	TN		TN	TN		TN	TN		TN	TN
BRCA1	c.5414A>T	p.His1805Leu	p.H1805L	41199713	1805	5414	8	8	0	FUNC				0.51	0.665	99	-2	-3	-5	18.41	123.62	64.02	59.6	TN	TN		TN	TN		TN	TN		TN	TN		TN	TN		TN	TN		TN	TN		TN	TN		TN	TN
BRCA1	c.5415C>A	p.His1805Gln	p.H1805Q	41199712	1805	5415	8	8	0	FUNC				0.567	0.661	24	1	0	1	7.27	123.62	0	123.62	TN	TN		TN	TN		TN	TN		TN	TN		TN	TN		TN	TN		TN	TN		TN	TN		TN	TN
BRCA1	c.5415C>G	p.His1805Gln	p.H1805Q	41199712	1805	5415	8	8	0	FUNC				0.567	0.661	24	1	0	1	5.734	123.62	0	123.62	TN	TN		TN	TN		TN	TN		TN	TN		TN	TN		TN	TN		TN	TN		TN	TN		TN	TN
BRCA1	c.5416C>A	p.Pro1806Thr	p.P1806T	41199711	1806	5416	6	6	0	FUNC				0.595	0.39	38	-1	-1	-3	21.8	155.86	0	155.86	TN	TN		TN	TN		TN	TN		TN	TN		TN	TN		TN	TN		TN	TN		TN	TN		TN	TN
BRCA1	c.5416C>G	p.Pro1806Ala	p.P1806A	41199711	1806	5416	6	6	0	FUNC		Conflicting interpretations of pathogenicity	1	0.473	0.298	27	-1	-1	-1	0.024	155.86	0	155.86	TN	TN		TN	TN		TN	TN		TN	TN		TN	TN		TN	TN		TN	TN		TN	TN		TN	TN
BRCA1	c.5416C>T	p.Pro1806Ser	p.P1806S	41199711	1806	5416	6	6	0	FUNC		Uncertain significance	1	0.536	0.295	74	-1	-1	-2	8.162	155.86	0	155.86	TN	TN		TN	TN		TN	TN		TN	TN		TN	TN		TN	TN		TN	TN		TN	TN		TN	TN
BRCA1	c.5417C>A	p.Pro1806Gln	p.P1806Q	41199710	1806	5417	6	6	0	FUNC		Uncertain significance	1	0.516	0.407	76	-1	-1	-3	23.5	155.86	0	155.86	TN	TN		TN	TN		TN	TN		TN	TN		TN	TN		TN	TN		TN	TN		TN	TN		TN	TN
BRCA1	c.5417C>G	p.Pro1806Arg	p.P1806R	41199710	1806	5417	6	6	0	FUNC				0.567	0.546	103	-2	-2	-3	23.4	155.86	13.17	142.69	TN	TN		TN	TN		TN	TN		TN	TN		TN	TN		TN	TN		TN	TN		TN	TN		TN	TN
BRCA1	c.5417C>T	p.Pro1806Leu	p.P1806L	41199710	1806	5417	6	6	0	FUNC		Uncertain significance	1	0.496	0.432	98	-3	-3	-5	22.9	155.86	0	155.86	TN	TN		TN	TN		TN	TN		TN	TN		TN	TN		TN	TN		TN	TN		TN	TN		TN	TN
BRCA1	c.5419A>C	p.Ile1807Leu	p.I1807L	41199708	1807	5419	7	6	2	FUNC				0.475	0.261	5	2	2	2	13.29	50.29	0	51.26	FP	TN		FP	TN		TN	TN		TN	TN		TN	TN		TN	TN		TN	TN		TN	TN		TN	TN
BRCA1	c.5419A>G	p.Ile1807Val	p.I1807V	41199708	1807	5419	7	6	2	FUNC		Conflicting interpretations of pathogenicity	1	0.495	0.122	29	3	3	4	0.001	50.29	0	51.26	FP	TN		FP	TN		TN	TN		TN	TN		TN	TN		TN	TN		TN	TN		TN	TN		TN	TN
BRCA1	c.5420T>A	p.Ile1807Asn	p.I1807N	41199707	1807	5420	7	6	2	LOF				0.587	0.768	149	-2	-3	-6	29.3	50.29	133.1	-81.62	TP	FN		FN	FN		FN	FN		TP	FN		TP	FN		TP	FN		TP	FN		TP	FN		TP	FN
BRCA1	c.5420T>C	p.Ile1807Thr	p.I1807T	41199707	1807	5420	7	6	2	FUNC				0.633	0.428	89	-1	-1	-2	26.2	50.29	69.84	-18.24	FP	TN		FP	TN		FP	TN		TN	TN		TN	TN		TN	TN		TN	TN		TN	TN		TN	TN
BRCA1	c.5420T>G	p.Ile1807Ser	p.I1807S	41199707	1807	5420	7	6	2	LOF				0.606	0.768	142	-2	-2	-4	27.6	50.29	123.47	-71.77	TP	FN		FN	FN		TP	FN		TP	FN		FN	FN		FN	FN		FN	FN		TP	FN		FN	FN
BRCA1	c.5421T>G	p.Ile1807Met	p.I1807M	41199706	1807	5421	7	6	2	FUNC				0.558	0.457	10	2	1	2	23.9	50.29	0	51.26	FP	TN		FP	TN		TN	TN		TN	TN		TN	TN		TN	TN		TN	TN		TN	TN		TN	TN
BRCA1	c.5422G>C	p.Val1808Leu	p.V1808L	41199705	1808	5422	6	2	1	FUNC				0.667	0.417	32	1	1	1	24.4	28.68	4.86	24.75	FP	TN		TN	TN		TN	TN		TN	TN		TN	TN		TN	TN		TN	TN		TN	TN		TN	TN
BRCA1	c.5423T>G	p.Val1808Gly	p.V1808G	41199704	1808	5423	6	2	1	LOF		Uncertain significance	1	0.843	0.678	109	-3	-3	-6	26.8	28.68	109.55	-79.18	FN	FN		FN	FN		FN	FN		FN	FN		FN	FN		FN	FN		FN	FN		FN	FN		FN	FN
BRCA1	c.5425G>A	p.Val1809Ile	p.V1809I	41199702	1809	5425	6	3	2	FUNC		Uncertain significance	1	0.588	0.239	29	3	3	4	24.9	28.68	0	29.61	FP	FP		FP	TN		TN	TN		TN	TN		TN	TN		TN	TN		TN	TN		TN	TN		TN	TN
BRCA1	c.5426T>A	p.Val1809Asp	p.V1809D	41199701	1809	5426	6	3	2	LOF	LOF	Likely pathogenic	1	0.775	0.847	152	-3	-3	-6	34	28.68	152.22	-122.4	TP	FN	FN	FN	FN	FN	TP	FN	FN	TP	FN	FN	TP	FN	FN	TP	FN	FN	TP	FN	FN	TP	FN	FN	TP	FN
BRCA1	c.5426T>C	p.Val1809Ala	p.V1809A	41199701	1809	5426	6	3	2	LOF		Uncertain significance	1	0.764	0.642	64	0	0	-1	32	28.68	65.28	-34.82	TP	TP		FN	FN		FN	FN		FN	FN		FN	FN		FN	FN		FN	FN		FN	FN		FN	FN
BRCA1	c.5428G>A	p.Val1810Met	p.V1810M	41199699	1810	5428	6	6	2	FUNC		Uncertain significance	1	0.668	0.642	21	1	1	1	20.5	0	20.52	-21.52	FP	TN		FP	TN		TN	TN		TN	TN		TN	TN		TN	TN		TN	TN		TN	TN		TN	TN
BRCA1	c.5428G>C	p.Val1810Leu	p.V1810L	41199699	1810	5428	6	6	2	FUNC				0.677	0.488	32	1	1	1	23.1	0	30.92	-31.78	FP	TN		FP	TN		TN	TN		TN	TN		TN	TN		TN	TN		TN	TN		TN	TN		TN	TN
BRCA1	c.5428G>T	p.Val1810Leu	p.V1810L	41199699	1810	5428	6	6	2	FUNC				0.669	0.488	32	1	1	1	23.5	0	30.92	-31.78	FP	TN		FP	TN		TN	TN		TN	TN		TN	TN		TN	TN		TN	TN		TN	TN		TN	TN
BRCA1	c.5429T>A	p.Val1810Glu	p.V1810E	41199698	1810	5429	6	6	2	LOF				0.778	0.786	121	-3	-2	-4	27.7	0	121.34	-121.33	TP	FN		FN	FN		TP	FN		TP	FN		TP	FN		TP	FN		TP	FN		TP	FN		FN	FN
BRCA1	c.5429T>C	p.Val1810Ala	p.V1810A	41199698	1810	5429	6	6	2	FUNC		Uncertain significance	2	0.725	0.638	64	0	0	-1	23.6	0	65.28	-64.43	FP	TN		FP	TN		TN	TN		TN	TN		TN	TN		TN	TN		TN	TN		TN	TN		TN	TN
BRCA1	c.5429T>G	p.Val1810Gly	p.V1810G	41199698	1810	5429	6	6	2	LOF		Uncertain significance	1	0.778	0.679	109	-3	-3	-6	25.8	0	109.55	-108.79	TP	FN		FN	FN		TP	FN		FN	FN		FN	FN		FN	FN		FN	FN		TP	FN		TP	FN
BRCA1	c.5431C>A	p.Gln1811Lys	p.Q1811K	41199696	1811	5431	7	7	4	LOF				0.657	0.678	53	1	1	2	26.5	29.27	51.63	-22.36	TP	FN		TP	FN		FN	FN		TP	FN		FN	FN		TP	FN		TP	FN		TP	FN		TP	FN
BRCA1	c.5431C>G	p.Gln1811Glu	p.Q1811E	41199696	1811	5431	7	7	4	FUNC				0.48	0.415	29	2	2	3	22.8	29.27	0	29.27	FP	TN		FP	TN		TN	TN		TN	TN		TN	TN		TN	TN		TN	TN		TN	TN		TN	TN
BRCA1	c.5432A>C	p.Gln1811Pro	p.Q1811P	41199695	1811	5432	7	7	4	LOF				0.714	0.737	76	-1	-1	-3	28.6	29.27	73.72	-44.45	TP	FN		TP	FN		TP	FN		TP	FN		TP	FN		TP	FN		TP	FN		TP	FN		TP	FN
BRCA1	c.5432A>G	p.Gln1811Arg	p.Q1811R	41199695	1811	5432	7	7	4	LOF		Conflicting interpretations of pathogenicity	1	0.709	0.685	43	1	1	1	27.3	29.27	42.81	-13.54	TP	FN		TP	FN		TP	FN		TP	FN		TP	FN		FN	FN		FN	FN		TP	FN		TP	FN
BRCA1	c.5432A>T	p.Gln1811Leu	p.Q1811L	41199695	1811	5432	7	7	4	LOF				0.773	0.575	113	-2	-2	-4	32	29.27	112.44	-83.17	TP	FN		TP	FN		TP	FN		FN	FN		TP	FN		TP	FN		TP	FN		TP	FN		TP	FN
BRCA1	c.5433G>C	p.Gln1811His	p.Q1811H	41199694	1811	5433	7	7	4	FUNC		Uncertain significance	1	0.597	0.734	24	1	0	1	23.4	29.27	24.08	5.19	FP	TN		FP	TN		TN	TN		FP	TN		TN	TN		TN	TN		TN	TN		FP	TN		FP	TN
BRCA1	c.5433G>T	p.Gln1811His	p.Q1811H	41199694	1811	5433	7	7	4	FUNC				0.602	0.734	24	1	0	1	23.7	29.27	24.08	5.19	FP	TN		FP	TN		TN	TN		FP	TN		TN	TN		TN	TN		TN	TN		FP	TN		FP	TN
BRCA1	c.5434C>A	p.Pro1812Thr	p.P1812T	41199693	1812	5434	6	4	1	FUNC				0.66	0.573	38	-1	-1	-3	27.4	73.35	28.88	44.47	FP	FP		TN	TN		FP	FP		TN	TN		FP	FP		FP	FP		FP	FP		TN	TN		TN	TN
BRCA1	c.5434C>G	p.Pro1812Ala	p.P1812A	41199693	1812	5434	6	4	1	LOF	LOF	Pathogenic/Likely pathogenic	2	0.639	0.648	27	-1	-1	-1	25.6	73.35	26.8	46.55	FN	FN	FN	FN	FN	FN	FN	FN	FN	FN	FN	FN	FN	FN	FN	FN	FN	FN	FN	FN	FN	FN	FN	FN	FN	FN
BRCA1	c.5434C>T	p.Pro1812Ser	p.P1812S	41199693	1812	5434	6	4	1	FUNC				0.514	0.438	74	-1	-1	-2	28.9	73.35	0	73.35	FP	FP		TN	TN		TN	TN		TN	TN		FP	FP		FP	FP		TN	TN		TN	TN		TN	TN
BRCA1	c.5435C>G	p.Pro1812Arg	p.P1812R	41199692	1812	5435	6	4	1	FUNC				0.751	0.743	103	-2	-2	-3	28	73.35	95.06	-21.71	FP	FP		TN	TN		FP	FP		FP	FP		FP	FP		FP	FP		FP	FP		FP	FP		FP	FP
BRCA1	c.5437G>A	p.Asp1813Asn	p.D1813N	41199690	1813	5437	8	6	0	FUNC				0.489	0.526	23	2	1	2	32	96.2	0	96.2	TN	TN		TN	TN		TN	TN		TN	TN		TN	TN		TN	TN		TN	TN		TN	TN		TN	TN
BRCA1	c.5438A>C	p.Asp1813Ala	p.D1813A	41199689	1813	5438	8	6	0	FUNC				0.679	0.702	126	-2	-2	-3	27.7	96.2	52.86	43.34	TN	TN		TN	TN		TN	TN		TN	TN		TN	TN		TN	TN		TN	TN		TN	TN		TN	TN
BRCA1	c.5438A>G	p.Asp1813Gly	p.D1813G	41199689	1813	5438	8	6	0	FUNC				0.725	0.521	94	-1	-1	-3	28	96.2	0	96.2	TN	TN		TN	TN		TN	TN		TN	TN		TN	TN		TN	TN		TN	TN		TN	TN		TN	TN
BRCA1	c.5438A>T	p.Asp1813Val	p.D1813V	41199689	1813	5438	8	6	0	FUNC		Uncertain significance	2	0.753	0.717	152	-3	-3	-6	24.7	96.2	77.22	19.36	TN	TN		TN	TN		TN	TN		TN	TN		TN	TN		TN	TN		TN	TN		TN	TN		TN	TN
BRCA1	c.5439T>A	p.Asp1813Glu	p.D1813E	41199688	1813	5439	8	6	0	FUNC				0.674	0.52	45	2	2	2	21.2	96.2	27.36	68.84	TN	TN		TN	TN		TN	TN		TN	TN		TN	TN		TN	TN		TN	TN		TN	TN		TN	TN
BRCA1	c.5439T>G	p.Asp1813Glu	p.D1813E	41199688	1813	5439	8	6	0	FUNC				0.686	0.52	45	2	2	2	20.5	96.2	27.36	68.84	TN	TN		TN	TN		TN	TN		TN	TN		TN	TN		TN	TN		TN	TN		TN	TN		TN	TN
BRCA1	c.5440G>A	p.Ala1814Thr	p.A1814T	41199687	1814	5440	6	4	1	FUNC				0.618	0.544	58	0	0	0	34	144.64	0	144.64	FP	TN		TN	TN		TN	TN		TN	TN		FP	TN		TN	TN		TN	TN		TN	TN		TN	TN
BRCA1	c.5440G>T	p.Ala1814Ser	p.A1814S	41199687	1814	5440	6	4	1	FUNC				0.592	0.404	99	1	1	2	32	144.64	0	144.64	FP	TN		TN	TN		TN	TN		TN	TN		FP	TN		FP	TN		TN	TN		TN	TN		TN	TN
BRCA1	c.5441C>G	p.Ala1814Gly	p.A1814G	41199686	1814	5441	6	4	1	LOF				0.708	0.634	60	0	0	0	24.4	144.64	28.37	116.27	FN	FN		FN	FN		FN	FN		FN	FN		FN	FN		FN	FN		FN	FN		FN	FN		FN	FN
BRCA1	c.5441C>T	p.Ala1814Val	p.A1814V	41199686	1814	5441	6	4	1	FUNC				0.738	0.515	64	0	0	-1	33	144.64	0	144.64	FP	TN		TN	TN		FP	TN		TN	TN		FP	TN		FP	TN		TN	TN		TN	TN		TN	TN
BRCA1	c.5443T>A	p.Trp1815Arg	p.W1815R	41199684	1815	5443	7	7	3	FUNC				0.766	0.723	101	-2	-3	-5	28	206.22	0	206.22	FP	TN		FP	TN		FP	TN		FP	TN		TN	TN		TN	TN		TN	TN		TN	TN		FP	TN
BRCA1	c.5443T>C	p.Trp1815Arg	p.W1815R	41199684	1815	5443	7	7	3	FUNC				0.786	0.723	101	-2	-3	-5	28.2	206.22	0	206.22	FP	TN		FP	TN		FP	TN		FP	TN		TN	TN		TN	TN		TN	TN		TN	TN		FP	TN
BRCA1	c.5443T>G	p.Trp1815Gly	p.W1815G	41199684	1815	5443	7	7	3	FUNC				0.79	0.732	184	-2	-2	-6	28	206.22	29.38	176.84	FP	TN		FP	TN		FP	TN		FP	TN		TN	TN		FP	TN		FP	TN		TN	TN		FP	TN
BRCA1	c.5444G>C	p.Trp1815Ser	p.W1815S	41199683	1815	5444	7	7	3	LOF		Uncertain significance	2	0.773	0.526	177	-4	-3	-6	33	206.22	0	206.22	TP	FN		TP	FN		TP	FN		FN	FN		TP	FN		FN	FN		FN	FN		FN	FN		TP	FN
BRCA1	c.5444G>T	p.Trp1815Leu	p.W1815L	41199683	1815	5444	7	7	3	FUNC				0.644	0.379	61	-2	-2	-4	34	206.22	12.05	194.17	FP	TN		FP	TN		TN	TN		TN	TN		FP	TN		TN	TN		FP	TN		TN	TN		FP	TN
BRCA1	c.5445G>C	p.Trp1815Cys	p.W1815C	41199682	1815	5445	7	7	3	LOF				0.745	0.552	215	-5	-2	-5	33	206.22	91.34	114.88	TP	FN		TP	FN		TP	FN		TP	FN		TP	FN		TP	FN		TP	FN		TP	FN		TP	FN
BRCA1	c.5445G>T	p.Trp1815Cys	p.W1815C	41199682	1815	5445	7	7	3	LOF				0.745	0.552	215	-5	-2	-5	34	206.22	91.34	114.88	TP	FN		TP	FN		TP	FN		TP	FN		TP	FN		TP	FN		TP	FN		TP	FN		TP	FN
BRCA1	c.5446A>C	p.Thr1816Pro	p.T1816P	41199681	1816	5446	6	6	0	FUNC				0.616	0.501	38	-1	-1	-3	23.1	162.45	0	162.45	TN	TN		TN	TN		TN	TN		TN	TN		TN	TN		TN	TN		TN	TN		TN	TN		TN	TN
BRCA1	c.5446A>G	p.Thr1816Ala	p.T1816A	41199681	1816	5446	6	6	0	FUNC				0.432	0.492	58	0	0	0	16.18	162.45	1.01	161.44	TN	TN		TN	TN		TN	TN		TN	TN		TN	TN		TN	TN		TN	TN		TN	TN		TN	TN
BRCA1	c.5446A>T	p.Thr1816Ser	p.T1816S	41199681	1816	5446	6	6	0	FUNC				0.451	0.409	58	2	1	2	23	162.45	0	162.45	TN	TN		TN	TN		TN	TN		TN	TN		TN	TN		TN	TN		TN	TN		TN	TN		TN	TN
BRCA1	c.5447C>A	p.Thr1816Lys	p.T1816K	41199680	1816	5447	6	6	0	FUNC		Uncertain significance	1	0.487	0.505	78	-1	-1	-1	23.1	162.45	14.18	148.27	TN	TN		TN	TN		TN	TN		TN	TN		TN	TN		TN	TN		TN	TN		TN	TN		TN	TN
BRCA1	c.5447C>G	p.Thr1816Arg	p.T1816R	41199680	1816	5447	6	6	0	FUNC		Uncertain significance	1	0.555	0.713	71	-1	-1	-2	24.2	162.45	19.25	143.2	TN	TN		TN	TN		TN	TN		TN	TN		TN	TN		TN	TN		TN	TN		TN	TN		TN	TN
BRCA1	c.5447C>T	p.Thr1816Ile	p.T1816I	41199680	1816	5447	6	6	0	FUNC		Uncertain significance	1	0.541	0.663	89	-1	-1	-2	24.1	162.45	10.12	152.33	TN	TN		TN	TN		TN	TN		TN	TN		TN	TN		TN	TN		TN	TN		TN	TN		TN	TN
BRCA1	c.5449G>A	p.Glu1817Lys	p.E1817K	41199678	1817	5449	7	7	0	FUNC				0.679	0.696	56	1	1	1	27.3	230.86	36.47	194.39	TN	TN		TN	TN		TN	TN		TN	TN		TN	TN		TN	TN		TN	TN		TN	TN		TN	TN
BRCA1	c.5449G>C	p.Glu1817Gln	p.E1817Q	41199678	1817	5449	7	7	0	FUNC				0.679	0.644	29	2	2	3	24.9	230.86	2.03	228.83	TN	TN		TN	TN		TN	TN		TN	TN		TN	TN		TN	TN		TN	TN		TN	TN		TN	TN
BRCA1	c.5450A>C	p.Glu1817Ala	p.E1817A	41199677	1817	5450	7	7	0	FUNC				0.752	0.649	107	-1	-1	-2	24.4	230.86	17.8	213.06	TN	TN		TN	TN		TN	TN		TN	TN		TN	TN		TN	TN		TN	TN		TN	TN		TN	TN
BRCA1	c.5450A>G	p.Glu1817Gly	p.E1817G	41199677	1817	5450	7	7	0	FUNC				0.739	0.649	98	-2	-2	-4	24.8	230.86	3.24	227.62	TN	TN		TN	TN		TN	TN		TN	TN		TN	TN		TN	TN		TN	TN		TN	TN		TN	TN
BRCA1	c.5450A>T	p.Glu1817Val	p.E1817V	41199677	1817	5450	7	7	0	FUNC				0.74	0.705	121	-3	-2	-4	25.4	230.86	53.44	177.44	TN	TN		TN	TN		TN	TN		TN	TN		TN	TN		TN	TN		TN	TN		TN	TN		TN	TN
BRCA1	c.5451G>C	p.Glu1817Asp	p.E1817D	41199676	1817	5451	7	7	0	FUNC				0.526	0.386	45	2	2	2	21.7	230.86	0	230.86	TN	TN		TN	TN		TN	TN		TN	TN		TN	TN		TN	TN		TN	TN		TN	TN		TN	TN
BRCA1	c.5451G>T	p.Glu1817Asp	p.E1817D	41199676	1817	5451	7	7	0	FUNC				0.52	0.386	45	2	2	2	22.6	230.86	0	230.86	TN	TN		TN	TN		TN	TN		TN	TN		TN	TN		TN	TN		TN	TN		TN	TN		TN	TN
BRCA1	c.5452G>A	p.Asp1818Asn	p.D1818N	41199675	1818	5452	8	8	2	FUNC				0.347	0.386	23	2	1	2	23.8	192.91	0	192.91	FP	FP		FP	TN		TN	TN		TN	TN		FP	FP		TN	TN		FP	TN		TN	TN		TN	TN
BRCA1	c.5452G>C	p.Asp1818His	p.D1818H	41199675	1818	5452	8	8	2	LOF				0.618	0.705	81	0	-1	-2	29.5	192.91	0	192.91	TP	TP		FN	FN		FN	FN		TP	TP		TP	TP		FN	FN		TP	FN		FN	FN		TP	FN
BRCA1	c.5452G>T	p.Asp1818Tyr	p.D1818Y	41199675	1818	5452	8	8	2	FUNC				0.643	0.733	160	-2	-3	-6	33	192.91	12.16	180.75	FP	FP		FP	TN		FP	FP		FP	FP		FP	FP		FP	FP		FP	FP		FP	FP		FP	FP
BRCA1	c.5453A>C	p.Asp1818Ala	p.D1818A	41199674	1818	5453	8	8	2	FUNC				0.66	0.403	126	-2	-2	-3	23.9	192.91	0	192.91	FP	FP		FP	TN		FP	FP		TN	TN		FP	FP		FP	FP		FP	TN		FP	FP		FP	FP
BRCA1	c.5453A>G	p.Asp1818Gly	p.D1818G	41199674	1818	5453	8	8	2	LOF	LOF	Pathogenic/Likely pathogenic	2	0.623	0.506	94	-1	-1	-3	21.5	192.91	0	192.91	TP	FN	FN	FN	FN	FN	TP	FN	FN	FN	FN	FN	FN	FN	FN	TP	FN	FN	TP	FN	FN	TP	FN	FN	TP	FN
BRCA1	c.5453A>T	p.Asp1818Val	p.D1818V	41199674	1818	5453	8	8	2	FUNC				0.758	0.502	152	-3	-3	-6	24.1	192.91	0	192.91	FP	FP		FP	TN		FP	FP		TN	TN		FP	FP		FP	FP		FP	TN		FP	FP		FP	FP
BRCA1	c.5454C>A	p.Asp1818Glu	p.D1818E	41199673	1818	5454	8	8	2	FUNC				0.58	0.378	45	2	2	2	21.8	192.91	0	192.91	FP	FP		FP	TN		TN	TN		TN	TN		FP	FP		TN	TN		FP	TN		TN	TN		TN	TN
BRCA1	c.5454C>G	p.Asp1818Glu	p.D1818E	41199673	1818	5454	8	8	2	FUNC				0.579	0.378	45	2	2	2	21.2	192.91	0	192.91	FP	FP		FP	TN		TN	TN		TN	TN		TN	TN		TN	TN		FP	TN		TN	TN		TN	TN
BRCA1	c.5455A>C	p.Asn1819His	p.N1819H	41199672	1819	5455	8	8	0	FUNC				0.45	0.33	68	1	1	1	19.08	146.96	0	146.96	TN	TN		TN	TN		TN	TN		TN	TN		TN	TN		TN	TN		TN	TN		TN	TN		TN	TN
BRCA1	c.5455A>G	p.Asn1819Asp	p.N1819D	41199672	1819	5455	8	8	0	FUNC				0.274	0.31	23	2	1	2	14.37	146.96	22.66	124.3	TN	TN		TN	TN		TN	TN		TN	TN		TN	TN		TN	TN		TN	TN		TN	TN		TN	TN
BRCA1	c.5455A>T	p.Asn1819Tyr	p.N1819Y	41199672	1819	5455	8	8	0	FUNC		Uncertain significance	1	0.538	0.705	143	-2	-2	-4	24.9	146.96	33.07	113.89	TN	TN		TN	TN		TN	TN		TN	TN		TN	TN		TN	TN		TN	TN		TN	TN		TN	TN
BRCA1	c.5456A>C	p.Asn1819Thr	p.N1819T	41199671	1819	5456	8	8	0	FUNC				0.474	0.302	65	0	0	0	8.074	146.96	0	146.96	TN	TN		TN	TN		TN	TN		TN	TN		TN	TN		TN	TN		TN	TN		TN	TN		TN	TN
BRCA1	c.5456A>G	p.Asn1819Ser	p.N1819S	41199671	1819	5456	8	8	0	FUNC	FUNC	Benign/Likely benign	2	0.421	0.089	46	1	1	1	0.118	146.96	0	146.96	TN	TN	TN	TN	TN	TN	TN	TN	TN	TN	TN	TN	TN	TN	TN	TN	TN	TN	TN	TN	TN	TN	TN	TN	TN	TN
BRCA1	c.5456A>T	p.Asn1819Ile	p.N1819I	41199671	1819	5456	8	8	0	FUNC				0.526	0.542	149	-2	-3	-6	25	146.96	46.93	100.03	TN	TN		TN	TN		TN	TN		TN	TN		TN	TN		TN	TN		TN	TN		TN	TN		TN	TN
BRCA1	c.5457T>A	p.Asn1819Lys	p.N1819K	41199670	1819	5457	8	8	0	FUNC		Uncertain significance	1	0.442	0.357	94	0	0	0	17.28	146.96	0	146.96	TN	TN		TN	TN		TN	TN		TN	TN		TN	TN		TN	TN		TN	TN		TN	TN		TN	TN
BRCA1	c.5457T>G	p.Asn1819Lys	p.N1819K	41199670	1819	5457	8	8	0	FUNC				0.446	0.357	94	0	0	0	15.26	146.96	0	146.96	TN	TN		TN	TN		TN	TN		TN	TN		TN	TN		TN	TN		TN	TN		TN	TN		TN	TN
BRCA1	c.5458G>A	p.Gly1820Ser	p.G1820S	41199669	1820	5458	6	5	0	FUNC		Conflicting interpretations of pathogenicity	1	0.436	0.257	56	0	0	-1	23.6	223.28	0	223.28	TN	TN		TN	TN		TN	TN		TN	TN		TN	TN		TN	TN		TN	TN		TN	TN		TN	TN
BRCA1	c.5458G>C	p.Gly1820Arg	p.G1820R	41199669	1820	5458	6	5	0	FUNC				0.512	0.699	125	-2	-2	-4	26.1	223.28	68.9	154.38	TN	TN		TN	TN		TN	TN		TN	TN		TN	TN		TN	TN		TN	TN		TN	TN		TN	TN
BRCA1	c.5458G>T	p.Gly1820Cys	p.G1820C	41199669	1820	5458	6	5	0	FUNC				0.537	0.698	159	-3	-3	-6	27.4	223.28	56.64	166.64	TN	TN		TN	TN		TN	TN		TN	TN		TN	TN		TN	TN		TN	TN		TN	TN		TN	TN
BRCA1	c.5459G>A	p.Gly1820Asp	p.G1820D	41199668	1820	5459	6	5	0	FUNC				0.412	0.254	94	-1	-1	-3	20.4	223.28	0	223.28	TN	TN		TN	TN		TN	TN		TN	TN		TN	TN		TN	TN		TN	TN		TN	TN		TN	TN
BRCA1	c.5459G>T	p.Gly1820Val	p.G1820V	41199668	1820	5459	6	5	0	FUNC				0.597	0.679	109	-3	-3	-6	29.7	223.28	58.14	165.64	TN	TN		TN	TN		TN	TN		TN	TN		TN	TN		TN	TN		TN	TN		TN	TN		TN	TN
BRCA1	c.5461T>A	p.Phe1821Ile	p.F1821I	41199666	1821	5461	8	8	0	FUNC				0.551	0.402	21	0	0	-1	23.8	248.38	0	248.38	TN	TN		TN	TN		TN	TN		TN	TN		TN	TN		TN	TN		TN	TN		TN	TN		TN	TN
BRCA1	c.5461T>C	p.Phe1821Leu	p.F1821L	41199666	1821	5461	8	8	0	FUNC				0.473	0.382	22	1	0	0	22.3	248.38	4.86	243.52	TN	TN		TN	TN		TN	TN		TN	TN		TN	TN		TN	TN		TN	TN		TN	TN		TN	TN
BRCA1	c.5461T>G	p.Phe1821Val	p.F1821V	41199666	1821	5461	8	8	0	FUNC				0.589	0.705	50	0	-1	-2	23.3	248.38	0	248.38	TN	TN		TN	TN		TN	TN		TN	TN		TN	TN		TN	TN		TN	TN		TN	TN		TN	TN
BRCA1	c.5462T>A	p.Phe1821Tyr	p.F1821Y	41199665	1821	5462	8	8	0	FUNC				0.434	0.245	22	3	3	4	19.22	248.38	0	248.38	TN	TN		TN	TN		TN	TN		TN	TN		TN	TN		TN	TN		TN	TN		TN	TN		TN	TN
BRCA1	c.5462T>C	p.Phe1821Ser	p.F1821S	41199665	1821	5462	8	8	0	FUNC				0.589	0.702	155	-2	-2	-4	27.4	248.38	48.55	199.83	TN	TN		TN	TN		TN	TN		TN	TN		TN	TN		TN	TN		TN	TN		TN	TN		TN	TN
BRCA1	c.5462T>G	p.Phe1821Cys	p.F1821C	41199665	1821	5462	8	8	0	FUNC				0.54	0.501	205	-2	-2	-4	23.8	248.38	0	248.38	TN	TN		TN	TN		TN	TN		TN	TN		TN	TN		TN	TN		TN	TN		TN	TN		TN	TN
BRCA1	c.5463C>A	p.Phe1821Leu	p.F1821L	41199664	1821	5463	8	8	0	FUNC				0.471	0.382	22	1	0	0	13.79	248.38	4.86	243.52	TN	TN		TN	TN		TN	TN		TN	TN		TN	TN		TN	TN		TN	TN		TN	TN		TN	TN
BRCA1	c.5463C>G	p.Phe1821Leu	p.F1821L	41199664	1821	5463	8	8	0	FUNC				0.47	0.382	22	1	0	0	13.11	248.38	4.86	243.52	TN	TN		TN	TN		TN	TN		TN	TN		TN	TN		TN	TN		TN	TN		TN	TN		TN	TN
BRCA1	c.5464C>A	p.His1822Asn	p.H1822N	41199663	1822	5464	6	6	0	FUNC				0.351	0.354	68	1	1	1	23.8	238.22	0	238.22	TN	TN		TN	TN		TN	TN		TN	TN		TN	TN		TN	TN		TN	TN		TN	TN		TN	TN
BRCA1	c.5464C>G	p.His1822Asp	p.H1822D	41199663	1822	5464	6	6	0	FUNC				0.456	0.698	81	0	-1	-2	24.3	238.22	11.33	226.89	TN	TN		TN	TN		TN	TN		TN	TN		TN	TN		TN	TN		TN	TN		TN	TN		TN	TN
BRCA1	c.5464C>T	p.His1822Tyr	p.H1822Y	41199663	1822	5464	6	6	0	FUNC				0.378	0.715	83	2	2	3	24.1	238.22	49.91	188.31	TN	TN		TN	TN		TN	TN		TN	TN		TN	TN		TN	TN		TN	TN		TN	TN		TN	TN
BRCA1	c.5465A>C	p.His1822Pro	p.H1822P	41199662	1822	5465	6	6	0	FUNC				0.499	0.529	77	-2	-2	-4	7.243	238.22	0	238.22	TN	TN		TN	TN		TN	TN		TN	TN		TN	TN		TN	TN		TN	TN		TN	TN		TN	TN
BRCA1	c.5465A>G	p.His1822Arg	p.H1822R	41199662	1822	5465	6	6	0	FUNC				0.543	0.369	29	0	0	0	0.017	238.22	28.37	209.85	TN	TN		TN	TN		TN	TN		TN	TN		TN	TN		TN	TN		TN	TN		TN	TN		TN	TN
BRCA1	c.5465A>T	p.His1822Leu	p.H1822L	41199662	1822	5465	6	6	0	FUNC				0.391	0.715	99	-2	-3	-5	14.24	238.22	52.42	185.8	TN	TN		TN	TN		TN	TN		TN	TN		TN	TN		TN	TN		TN	TN		TN	TN		TN	TN
BRCA1	c.5470A>C	p.Ile1824Leu	p.I1824L	41197817	1824	5470	7	7	1	FUNC				0.444	0.284	5	2	2	2	23.8	234.77	0	234.77	FP	TN		TN	TN		TN	TN		TN	TN		FP	TN		TN	TN		TN	TN		TN	TN		TN	TN
BRCA1	c.5470A>G	p.Ile1824Val	p.I1824V	41197817	1824	5470	7	7	1	FUNC		Uncertain significance	2	0.527	0.506	29	3	3	4	21.5	234.77	11.33	223.44	FP	TN		TN	TN		TN	TN		FP	TN		TN	TN		FP	TN		FP	TN		TN	TN		TN	TN
BRCA1	c.5470A>T	p.Ile1824Phe	p.I1824F	41197817	1824	5470	7	7	1	FUNC				0.58	0.55	21	0	0	-1	26.8	234.77	21.28	213.49	FP	TN		TN	TN		FP	TN		FP	TN		FP	TN		FP	TN		FP	TN		FP	TN		FP	TN
BRCA1	c.5471T>A	p.Ile1824Asn	p.I1824N	41197816	1824	5471	7	7	1	FUNC				0.555	0.777	149	-2	-3	-6	27.9	234.77	103.58	131.19	FP	TN		TN	TN		FP	TN		FP	TN		FP	TN		FP	TN		FP	TN		FP	TN		FP	TN
BRCA1	c.5471T>C	p.Ile1824Thr	p.I1824T	41197816	1824	5471	7	7	1	FUNC		Uncertain significance	1	0.558	0.714	89	-1	-1	-2	25.7	234.77	55.02	179.75	FP	TN		TN	TN		FP	TN		FP	TN		FP	TN		FP	TN		FP	TN		FP	TN		FP	TN
BRCA1	c.5471T>G	p.Ile1824Ser	p.I1824S	41197816	1824	5471	7	7	1	FUNC				0.567	0.734	142	-2	-2	-4	26.8	234.77	64.73	170.04	FP	TN		TN	TN		FP	TN		FP	TN		FP	TN		FP	TN		FP	TN		FP	TN		FP	TN
BRCA1	c.5472T>G	p.Ile1824Met	p.I1824M	41197815	1824	5472	7	7	1	LOF				0.54	0.469	10	2	1	2	22.3	234.77	8.09	226.68	FN	FN		FN	FN		FN	FN		FN	FN		FN	FN		FN	FN		FN	FN		FN	FN		FN	FN
BRCA1	c.5473G>A	p.Gly1825Arg	p.G1825R	41197814	1825	5473	6	6	0	FUNC		Uncertain significance	2	0.548	0.377	125	-2	-2	-4	28	242.52	0	242.52	TN	TN		TN	TN		TN	TN		TN	TN		TN	TN		TN	TN		TN	TN		TN	TN		TN	TN
BRCA1	c.5473G>C	p.Gly1825Arg	p.G1825R	41197814	1825	5473	6	6	0	FUNC				0.523	0.377	125	-2	-2	-4	27	242.52	0	242.52	TN	TN		TN	TN		TN	TN		TN	TN		TN	TN		TN	TN		TN	TN		TN	TN		TN	TN
BRCA1	c.5473G>T	p.Gly1825Trp	p.G1825W	41197814	1825	5473	6	6	0	FUNC				0.545	0.723	184	-2	-2	-6	31	242.52	74.61	167.91	TN	TN		TN	TN		TN	TN		TN	TN		TN	TN		TN	TN		TN	TN		TN	TN		TN	TN
BRCA1	c.5474G>A	p.Gly1825Glu	p.G1825E	41197813	1825	5474	6	6	0	FUNC				0.556	0.717	98	-2	-2	-4	23.2	242.52	29.13	213.39	TN	TN		TN	TN		TN	TN		TN	TN		TN	TN		TN	TN		TN	TN		TN	TN		TN	TN
BRCA1	c.5474G>C	p.Gly1825Ala	p.G1825A	41197813	1825	5474	6	6	0	FUNC				0.413	0.189	60	0	0	0	26	242.52	14.57	227.95	TN	TN		TN	TN		TN	TN		TN	TN		TN	TN		TN	TN		TN	TN		TN	TN		TN	TN
BRCA1	c.5474G>T	p.Gly1825Val	p.G1825V	41197813	1825	5474	6	6	0	FUNC				0.532	0.514	109	-3	-3	-6	29.5	242.52	50.17	192.35	TN	TN		TN	TN		TN	TN		TN	TN		TN	TN		TN	TN		TN	TN		TN	TN		TN	TN
BRCA1	c.5476C>A	p.Gln1826Lys	p.Q1826K	41197811	1826	5476	8	7	0	FUNC		Uncertain significance	2	0.484	0.386	53	1	1	2	25.9	126.59	0	126.91	TN	TN		TN	TN		TN	TN		TN	TN		TN	TN		TN	TN		TN	TN		TN	TN		TN	TN
BRCA1	c.5476C>G	p.Gln1826Glu	p.Q1826E	41197811	1826	5476	8	7	0	FUNC				0.51	0.674	29	2	2	3	24.5	126.59	16.44	110.56	TN	TN		TN	TN		TN	TN		TN	TN		TN	TN		TN	TN		TN	TN		TN	TN		TN	TN
BRCA1	c.5477A>C	p.Gln1826Pro	p.Q1826P	41197810	1826	5477	8	7	0	FUNC				0.62	0.739	76	-1	-1	-3	26.7	126.59	53.19	74.73	TN	TN		TN	TN		TN	TN		TN	TN		TN	TN		TN	TN		TN	TN		TN	TN		TN	TN
BRCA1	c.5477A>G	p.Gln1826Arg	p.Q1826R	41197810	1826	5477	8	7	0	FUNC				0.525	0.26	43	1	1	1	25.9	126.59	0	126.91	TN	TN		TN	TN		TN	TN		TN	TN		TN	TN		TN	TN		TN	TN		TN	TN		TN	TN
BRCA1	c.5477A>T	p.Gln1826Leu	p.Q1826L	41197810	1826	5477	8	7	0	FUNC		Uncertain significance	2	0.493	0.455	113	-2	-2	-4	23.1	126.59	0	126.91	TN	TN		TN	TN		TN	TN		TN	TN		TN	TN		TN	TN		TN	TN		TN	TN		TN	TN
BRCA1	c.5478G>C	p.Gln1826His	p.Q1826H	41197809	1826	5478	8	7	0	FUNC				0.55	0.498	24	1	0	1	25.9	126.59	0	126.91	TN	TN		TN	TN		TN	TN		TN	TN		TN	TN		TN	TN		TN	TN		TN	TN		TN	TN
BRCA1	c.5478G>T	p.Gln1826His	p.Q1826H	41197809	1826	5478	8	7	0	FUNC		Uncertain significance	0	0.533	0.498	24	1	0	1	26.9	126.59	0	126.91	TN	TN		TN	TN		TN	TN		TN	TN		TN	TN		TN	TN		TN	TN		TN	TN		TN	TN
BRCA1	c.5479A>C	p.Met1827Leu	p.M1827L	41197808	1827	5479	9	9	0	FUNC				0.466	0.316	15	2	2	3	6.017	167.35	0	167.35	TN	TN		TN	TN		TN	TN		TN	TN		TN	TN		TN	TN		TN	TN		TN	TN		TN	TN
BRCA1	c.5479A>G	p.Met1827Val	p.M1827V	41197808	1827	5479	9	9	0	FUNC		Uncertain significance	1	0.456	0.362	21	1	1	1	4.646	167.35	0	167.35	TN	TN		TN	TN		TN	TN		TN	TN		TN	TN		TN	TN		TN	TN		TN	TN		TN	TN
BRCA1	c.5479A>T	p.Met1827Leu	p.M1827L	41197808	1827	5479	9	9	0	FUNC				0.454	0.316	15	2	2	3	6.918	167.35	0	167.35	TN	TN		TN	TN		TN	TN		TN	TN		TN	TN		TN	TN		TN	TN		TN	TN		TN	TN
BRCA1	c.5480T>A	p.Met1827Lys	p.M1827K	41197807	1827	5480	9	9	0	FUNC				0.414	0.457	95	-1	-1	-3	24.4	167.35	0	167.35	TN	TN		TN	TN		TN	TN		TN	TN		TN	TN		TN	TN		TN	TN		TN	TN		TN	TN
BRCA1	c.5480T>C	p.Met1827Thr	p.M1827T	41197807	1827	5480	9	9	0	FUNC				0.527	0.717	81	-1	-1	-1	25.8	167.35	0	167.35	TN	TN		TN	TN		TN	TN		TN	TN		TN	TN		TN	TN		TN	TN		TN	TN		TN	TN
BRCA1	c.5480T>G	p.Met1827Arg	p.M1827R	41197807	1827	5480	9	9	0	FUNC				0.476	0.499	91	-1	-1	-3	27	167.35	5.07	162.28	TN	TN		TN	TN		TN	TN		TN	TN		TN	TN		TN	TN		TN	TN		TN	TN		TN	TN
BRCA1	c.5481G>A	p.Met1827Ile	p.M1827I	41197806	1827	5481	9	9	0	FUNC		Uncertain significance	2	0.454	0.368	10	2	1	2	24.5	167.35	0	167.35	TN	TN		TN	TN		TN	TN		TN	TN		TN	TN		TN	TN		TN	TN		TN	TN		TN	TN
BRCA1	c.5481G>C	p.Met1827Ile	p.M1827I	41197806	1827	5481	9	9	0	FUNC				0.462	0.368	10	2	1	2	24.1	167.35	0	167.35	TN	TN		TN	TN		TN	TN		TN	TN		TN	TN		TN	TN		TN	TN		TN	TN		TN	TN
BRCA1	c.5481G>T	p.Met1827Ile	p.M1827I	41197806	1827	5481	9	9	0	FUNC				0.462	0.368	10	2	1	2	24.7	167.35	0	167.35	TN	TN		TN	TN		TN	TN		TN	TN		TN	TN		TN	TN		TN	TN		TN	TN		TN	TN
BRCA1	c.5482T>A	p.Cys1828Ser	p.C1828S	41197805	1828	5482	7	6	0	FUNC				0.593	0.495	112	-1	-1	-2	24	251.94	0	251.94	TN	TN		TN	TN		TN	TN		TN	TN		TN	TN		TN	TN		TN	TN		TN	TN		TN	TN
BRCA1	c.5482T>G	p.Cys1828Gly	p.C1828G	41197805	1828	5482	7	6	0	FUNC		Uncertain significance	1	0.693	0.542	159	-3	-3	-6	26	251.94	0	251.94	TN	TN		TN	TN		TN	TN		TN	TN		TN	TN		TN	TN		TN	TN		TN	TN		TN	TN
BRCA1	c.5483G>A	p.Cys1828Tyr	p.C1828Y	41197804	1828	5483	7	6	0	FUNC				0.56	0.538	194	-3	-2	-5	33	251.94	4.05	247.89	TN	TN		TN	TN		TN	TN		TN	TN		TN	TN		TN	TN		TN	TN		TN	TN		TN	TN
BRCA1	c.5483G>C	p.Cys1828Ser	p.C1828S	41197804	1828	5483	7	6	0	FUNC				0.523	0.495	112	-1	-1	-2	25.4	251.94	0	251.94	TN	TN		TN	TN		TN	TN		TN	TN		TN	TN		TN	TN		TN	TN		TN	TN		TN	TN
BRCA1	c.5483G>T	p.Cys1828Phe	p.C1828F	41197804	1828	5483	7	6	0	FUNC				0.556	0.563	205	-2	-2	-4	34	251.94	0	251.94	TN	TN		TN	TN		TN	TN		TN	TN		TN	TN		TN	TN		TN	TN		TN	TN		TN	TN
BRCA1	c.5484T>G	p.Cys1828Trp	p.C1828W	41197803	1828	5484	7	6	0	FUNC				0.751	0.785	215	-5	-2	-5	27.4	251.94	38.5	213.44	TN	TN		TN	TN		TN	TN		TN	TN		TN	TN		TN	TN		TN	TN		TN	TN		TN	TN
BRCA1	c.5485G>C	p.Glu1829Gln	p.E1829Q	41197802	1829	5485	7	6	0	FUNC				0.449	0.512	29	2	2	3	18.15	101.54	0	101.54	TN	TN		TN	TN		TN	TN		TN	TN		TN	TN		TN	TN		TN	TN		TN	TN		TN	TN
BRCA1	c.5486A>C	p.Glu1829Ala	p.E1829A	41197801	1829	5486	7	6	0	FUNC				0.432	0.457	107	-1	-1	-2	21.6	101.54	51.61	49.93	TN	TN		TN	TN		TN	TN		TN	TN		TN	TN		TN	TN		TN	TN		TN	TN		TN	TN
BRCA1	c.5486A>G	p.Glu1829Gly	p.E1829G	41197801	1829	5486	7	6	0	FUNC				0.363	0.312	98	-2	-2	-4	22.7	101.54	58.93	42.61	TN	TN		TN	TN		TN	TN		TN	TN		TN	TN		TN	TN		TN	TN		TN	TN		TN	TN
BRCA1	c.5486A>T	p.Glu1829Val	p.E1829V	41197801	1829	5486	7	6	0	FUNC				0.501	0.715	121	-3	-2	-4	24.5	101.54	77.82	23.72	TN	TN		TN	TN		TN	TN		TN	TN		TN	TN		TN	TN		TN	TN		TN	TN		TN	TN
BRCA1	c.5487G>C	p.Glu1829Asp	p.E1829D	41197800	1829	5487	7	6	0	FUNC		Uncertain significance	1	0.498	0.586	45	2	2	2	22.6	101.54	12.01	89.53	TN	TN		TN	TN		TN	TN		TN	TN		TN	TN		TN	TN		TN	TN		TN	TN		TN	TN
BRCA1	c.5487G>T	p.Glu1829Asp	p.E1829D	41197800	1829	5487	7	6	0	FUNC				0.498	0.586	45	2	2	2	22.9	101.54	12.01	89.53	TN	TN		TN	TN		TN	TN		TN	TN		TN	TN		TN	TN		TN	TN		TN	TN		TN	TN
BRCA1	c.5488G>A	p.Ala1830Thr	p.A1830T	41197799	1830	5488	6	4	0	FUNC		Uncertain significance	1	0.49	0.528	58	0	0	0	29.4	65.28	49.42	15.01	TN	TN		TN	TN		TN	TN		TN	TN		TN	TN		TN	TN		TN	TN		TN	TN		TN	TN
BRCA1	c.5488G>C	p.Ala1830Pro	p.A1830P	41197799	1830	5488	6	4	0	FUNC				0.507	0.706	27	-1	-1	-1	27.9	65.28	26.78	37.65	TN	TN		TN	TN		TN	TN		TN	TN		TN	TN		TN	TN		TN	TN		TN	TN		TN	TN
BRCA1	c.5488G>T	p.Ala1830Ser	p.A1830S	41197799	1830	5488	6	4	0	FUNC				0.497	0.377	99	1	1	2	26.8	65.28	99.13	-34.7	TN	TN		TN	TN		TN	TN		TN	TN		TN	TN		TN	TN		TN	TN		TN	TN		TN	TN
BRCA1	c.5489C>T	p.Ala1830Val	p.A1830V	41197798	1830	5489	6	4	0	FUNC				0.486	0.356	64	0	0	-1	15.29	65.28	0	64.43	TN	TN		TN	TN		TN	TN		TN	TN		TN	TN		TN	TN		TN	TN		TN	TN		TN	TN
BRCA1	c.5491C>A	p.Pro1831Thr	p.P1831T	41197796	1831	5491	6	6	0	FUNC				0.531	0.286	38	-1	-1	-3	22.8	139.53	0	139.53	TN	TN		TN	TN		TN	TN		TN	TN		TN	TN		TN	TN		TN	TN		TN	TN		TN	TN
BRCA1	c.5491C>G	p.Pro1831Ala	p.P1831A	41197796	1831	5491	6	6	0	FUNC				0.487	0.296	27	-1	-1	-1	10.99	139.53	0	139.53	TN	TN		TN	TN		TN	TN		TN	TN		TN	TN		TN	TN		TN	TN		TN	TN		TN	TN
BRCA1	c.5491C>T	p.Pro1831Ser	p.P1831S	41197796	1831	5491	6	6	0	FUNC				0.517	0.674	74	-1	-1	-2	18.14	139.53	48.76	90.77	TN	TN		TN	TN		TN	TN		TN	TN		TN	TN		TN	TN		TN	TN		TN	TN		TN	TN
BRCA1	c.5492C>A	p.Pro1831His	p.P1831H	41197795	1831	5492	6	6	0	FUNC				0.615	0.695	77	-2	-2	-4	24	139.53	0	139.53	TN	TN		TN	TN		TN	TN		TN	TN		TN	TN		TN	TN		TN	TN		TN	TN		TN	TN
BRCA1	c.5492C>G	p.Pro1831Arg	p.P1831R	41197795	1831	5492	6	6	0	FUNC		Uncertain significance	2	0.517	0.276	103	-2	-2	-3	16.92	139.53	0	139.53	TN	TN		TN	TN		TN	TN		TN	TN		TN	TN		TN	TN		TN	TN		TN	TN		TN	TN
BRCA1	c.5492C>T	p.Pro1831Leu	p.P1831L	41197795	1831	5492	6	6	0	FUNC				0.568	0.375	98	-3	-3	-5	26.5	139.53	0	139.53	TN	TN		TN	TN		TN	TN		TN	TN		TN	TN		TN	TN		TN	TN		TN	TN		TN	TN
BRCA1	c.5494G>C	p.Val1832Leu	p.V1832L	41197793	1832	5494	6	2	1	FUNC				0.481	0.336	32	1	1	1	21.6	30.92	0	31.78	FP	TN		TN	TN		TN	TN		TN	TN		TN	TN		TN	TN		TN	TN		TN	TN		TN	TN
BRCA1	c.5495T>G	p.Val1832Gly	p.V1832G	41197792	1832	5495	6	2	1	LOF		Uncertain significance	0	0.721	0.69	109	-3	-3	-6	26.7	30.92	109.55	-77.01	FN	FN		FN	FN		FN	FN		FN	FN		FN	FN		FN	FN		FN	FN		FN	FN		FN	FN
BRCA1	c.5497G>A	p.Val1833Met	p.V1833M	41197790	1833	5497	6	3	2	LOF	LOF	Pathogenic/Likely pathogenic	2	0.75	0.699	21	1	1	1	33	28.68	0	29.61	TP	FN	FN	FN	FN	FN	FN	FN	FN	FN	FN	FN	TP	FN	FN	FN	FN	FN	FN	FN	FN	FN	FN	FN	FN	FN
BRCA1	c.5498T>A	p.Val1833Glu	p.V1833E	41197789	1833	5498	6	3	2	LOF				0.836	0.852	121	-3	-2	-4	31	28.68	121.34	-91.72	TP	TP		FN	FN		TP	TP		TP	TP		FN	FN		TP	TP		TP	TP		TP	TP		TP	TP
BRCA1	c.5498T>C	p.Val1833Ala	p.V1833A	41197789	1833	5498	6	3	2	FUNC		Uncertain significance	1	0.787	0.387	64	0	0	-1	27.6	28.68	65.28	-34.82	FP	FP		FP	TN		FP	FP		TN	TN		TN	TN		FP	FP		FP	FP		FP	FP		FP	FP
BRCA1	c.5500A>C	p.Thr1834Pro	p.T1834P	41197787	1834	5500	6	6	0	FUNC				0.662	0.546	38	-1	-1	-3	28.4	134.86	0	134.86	TN	TN		TN	TN		TN	TN		TN	TN		TN	TN		TN	TN		TN	TN		TN	TN		TN	TN
BRCA1	c.5500A>G	p.Thr1834Ala	p.T1834A	41197787	1834	5500	6	6	0	FUNC				0.535	0.645	58	0	0	0	23.6	134.86	1.01	133.85	TN	TN		TN	TN		TN	TN		TN	TN		TN	TN		TN	TN		TN	TN		TN	TN		TN	TN
BRCA1	c.5500A>T	p.Thr1834Ser	p.T1834S	41197787	1834	5500	6	6	0	FUNC				0.497	0.282	58	2	1	2	22.4	134.86	0	134.86	TN	TN		TN	TN		TN	TN		TN	TN		TN	TN		TN	TN		TN	TN		TN	TN		TN	TN
BRCA1	c.5501C>A	p.Thr1834Asn	p.T1834N	41197786	1834	5501	6	6	0	FUNC		Uncertain significance	1	0.545	0.649	65	0	0	0	25.8	134.86	38.84	96.02	TN	TN		TN	TN		TN	TN		TN	TN		TN	TN		TN	TN		TN	TN		TN	TN		TN	TN
BRCA1	c.5501C>G	p.Thr1834Ser	p.T1834S	41197786	1834	5501	6	6	0	FUNC				0.454	0.282	58	2	1	2	19.21	134.86	0	134.86	TN	TN		TN	TN		TN	TN		TN	TN		TN	TN		TN	TN		TN	TN		TN	TN		TN	TN
BRCA1	c.5501C>T	p.Thr1834Ile	p.T1834I	41197786	1834	5501	6	6	0	FUNC		Uncertain significance	2	0.597	0.652	89	-1	-1	-2	26.9	134.86	10.12	124.74	TN	TN		TN	TN		TN	TN		TN	TN		TN	TN		TN	TN		TN	TN		TN	TN		TN	TN
BRCA1	c.5506G>A	p.Glu1836Lys	p.E1836K	41197781	1836	5506	7	7	1	FUNC		Uncertain significance	2	0.577	0.682	56	1	1	1	34	112.66	46.08	66.58	FP	TN		TN	TN		TN	TN		FP	TN		FP	TN		TN	TN		TN	TN		TN	TN		TN	TN
BRCA1	c.5506G>C	p.Glu1836Gln	p.E1836Q	41197781	1836	5506	7	7	1	FUNC				0.531	0.653	29	2	2	3	29.6	112.66	2.03	110.63	FP	TN		TN	TN		TN	TN		TN	TN		TN	TN		TN	TN		TN	TN		TN	TN		TN	TN
BRCA1	c.5507A>C	p.Glu1836Ala	p.E1836A	41197780	1836	5507	7	7	1	FUNC				0.675	0.652	107	-1	-1	-2	28.2	112.66	52.86	59.8	FP	TN		TN	TN		TN	TN		TN	TN		TN	TN		TN	TN		TN	TN		TN	TN		TN	TN
BRCA1	c.5507A>G	p.Glu1836Gly	p.E1836G	41197780	1836	5507	7	7	1	FUNC				0.713	0.42	98	-2	-2	-4	29.8	112.66	0	112.66	FP	TN		TN	TN		FP	TN		TN	TN		TN	TN		TN	TN		TN	TN		TN	TN		TN	TN
BRCA1	c.5507A>T	p.Glu1836Val	p.E1836V	41197780	1836	5507	7	7	1	LOF				0.69	0.681	121	-3	-2	-4	33	112.66	71.44	41.24	FN	FN		FN	FN		FN	FN		FN	FN		FN	FN		FN	FN		FN	FN		FN	FN		FN	FN
BRCA1	c.5508G>C	p.Glu1836Asp	p.E1836D	41197779	1836	5508	7	7	1	FUNC				0.444	0.369	45	2	2	2	23.9	112.66	0	112.66	FP	TN		TN	TN		TN	TN		TN	TN		TN	TN		TN	TN		TN	TN		TN	TN		TN	TN
BRCA1	c.5508G>T	p.Glu1836Asp	p.E1836D	41197779	1836	5508	7	7	1	FUNC				0.444	0.369	45	2	2	2	24.3	112.66	0	112.66	FP	TN		TN	TN		TN	TN		TN	TN		TN	TN		TN	TN		TN	TN		TN	TN		TN	TN
BRCA1	c.5509T>A	p.Trp1837Arg	p.W1837R	41197778	1837	5509	7	7	7	LOF	LOF	Pathogenic	1	0.9	0.836	101	-2	-3	-5	27.6	0	101.29	-101.29	TP	TP	TP	TP	TP	TP	TP	TP	TP	TP	TP	TP	TP	TP	TP	TP	TP	TP	TP	TP	TP	TP	TP	TP	TP	TP
BRCA1	c.5509T>C	p.Trp1837Arg	p.W1837R	41197778	1837	5509	7	7	7	LOF	LOF	Pathogenic	3	0.9	0.836	101	-2	-3	-5	28	0	101.29	-101.29	TP	TP	TP	TP	TP	TP	TP	TP	TP	TP	TP	TP	TP	TP	TP	TP	TP	TP	TP	TP	TP	TP	TP	TP	TP	TP
BRCA1	c.5509T>G	p.Trp1837Gly	p.W1837G	41197778	1837	5509	7	7	7	LOF	LOF	Pathogenic/Likely pathogenic	2	0.888	0.785	184	-2	-2	-6	27.6	0	183.79	-183.79	TP	TP	TP	TP	TP	TP	TP	TP	TP	TP	FN	FN	TP	TP	TP	TP	TP	TP	TP	TP	TP	TP	TP	TP	TP	TP
BRCA1	c.5510G>C	p.Trp1837Ser	p.W1837S	41197777	1837	5510	7	7	7	LOF				0.854	0.823	177	-4	-3	-6	33	0	176.58	-176.58	TP	TP		TP	TP		FN	FN		TP	TP		TP	TP		TP	TP		TP	TP		TP	TP		TP	TP
BRCA1	c.5510G>T	p.Trp1837Leu	p.W1837L	41197777	1837	5510	7	7	7	LOF				0.859	0.753	61	-2	-2	-4	34	0	60.98	-60.98	TP	TP		TP	TP		TP	FN		FN	FN		TP	TP		FN	FN		FN	FN		TP	TP		TP	TP
BRCA1	c.5511G>C	p.Trp1837Cys	p.W1837C	41197776	1837	5511	7	7	7	LOF		Conflicting interpretations of pathogenicity	1	0.862	0.841	215	-5	-2	-5	34	0	214.36	-214.36	TP	TP		TP	TP		TP	FN		TP	TP		TP	TP		TP	TP		TP	TP		TP	TP		TP	TP
BRCA1	c.5511G>T	p.Trp1837Cys	p.W1837C	41197776	1837	5511	7	7	7	LOF	LOF	Pathogenic/Likely pathogenic	2	0.862	0.841	215	-5	-2	-5	34	0	214.36	-214.36	TP	TP	TP	TP	TP	TP	TP	FN	FN	TP	TP	TP	TP	TP	TP	TP	TP	TP	TP	TP	TP	TP	TP	TP	TP	TP
BRCA1	c.5512G>A	p.Val1838Met	p.V1838M	41197775	1838	5512	6	6	2	FUNC		Uncertain significance	2	0.627	0.463	21	1	1	1	32	30.92	0	31.78	FP	FP		FP	FP		TN	TN		TN	TN		FP	FP		TN	TN		TN	TN		TN	TN		TN	TN
BRCA1	c.5512G>C	p.Val1838Leu	p.V1838L	41197775	1838	5512	6	6	2	FUNC				0.598	0.329	32	1	1	1	28.9	30.92	0	31.78	FP	FP		FP	FP		TN	TN		TN	TN		FP	FP		TN	TN		TN	TN		TN	TN		TN	TN
BRCA1	c.5512G>T	p.Val1838Leu	p.V1838L	41197775	1838	5512	6	6	2	FUNC		Uncertain significance	2	0.594	0.329	32	1	1	1	31	30.92	0	31.78	FP	FP		FP	FP		TN	TN		TN	TN		FP	FP		TN	TN		TN	TN		TN	TN		TN	TN
BRCA1	c.5513T>A	p.Val1838Glu	p.V1838E	41197774	1838	5513	6	6	2	LOF	LOF	Pathogenic	3	0.784	0.748	121	-3	-2	-4	24.6	30.92	121.34	-89.55	TP	TP	TP	FN	FN	FN	FN	FN	FN	TP	TP	TP	FN	FN	FN	TP	TP	TP	TP	TP	TP	TP	TP	TP	FN	FN
BRCA1	c.5513T>C	p.Val1838Ala	p.V1838A	41197774	1838	5513	6	6	2	FUNC				0.755	0.522	64	0	0	-1	27.1	30.92	65.28	-32.65	FP	FP		FP	FP		TN	TN		TN	TN		FP	FP		TN	TN		TN	TN		TN	TN		TN	TN
BRCA1	c.5513T>G	p.Val1838Gly	p.V1838G	41197774	1838	5513	6	6	2	LOF	LOF	Likely pathogenic	1	0.795	0.72	109	-3	-3	-6	26.6	30.92	109.55	-77.01	TP	TP	TP	FN	FN	FN	TP	TP	TP	FN	FN	FN	TP	TP	TP	FN	FN	FN	FN	FN	FN	TP	TP	TP	TP	TP
BRCA1	c.5515T>G	p.Leu1839Val	p.L1839V	41197772	1839	5515	6	4	2	LOF				0.604	0.507	32	1	1	1	24.8	14.3	20.52	-7.22	TP	TP		FN	FN		FN	FN		FN	FN		FN	FN		FN	FN		FN	FN		FN	FN		FN	FN
BRCA1	c.5516T>C	p.Leu1839Ser	p.L1839S	41197771	1839	5516	6	4	2	LOF	LOF	Pathogenic	3	0.732	0.759	145	-3	-2	-4	29.4	14.3	134.86	-120.56	TP	FN	FN	FN	FN	FN	TP	FN	FN	TP	FN	FN	TP	FN	FN	TP	FN	FN	TP	FN	FN	TP	FN	FN	TP	FN
BRCA1	c.5517G>C	p.Leu1839Phe	p.L1839F	41197770	1839	5517	6	4	2	FUNC				0.592	0.697	22	1	0	0	27	14.3	21.28	-6.98	FP	FP		FP	TN		TN	TN		FP	TN		FP	TN		TN	TN		TN	TN		TN	TN		FP	TN
BRCA1	c.5517G>T	p.Leu1839Phe	p.L1839F	41197770	1839	5517	6	4	2	FUNC				0.592	0.697	22	1	0	0	28.1	14.3	21.28	-6.98	FP	FP		FP	TN		TN	TN		FP	TN		FP	TN		TN	TN		TN	TN		TN	TN		FP	TN
BRCA1	c.5518G>A	p.Asp1840Asn	p.D1840N	41197769	1840	5518	8	6	3	FUNC		Uncertain significance	1	0.694	0.51	23	2	1	2	34	0	23.01	-23.01	FP	TN		FP	TN		TN	TN		FP	TN		FP	TN		TN	TN		TN	TN		TN	TN		FP	TN
BRCA1	c.5518G>C	p.Asp1840His	p.D1840H	41197769	1840	5518	8	6	3	FUNC				0.798	0.77	81	0	-1	-2	31	0	81.24	-81.24	FP	TN		FP	TN		FP	TN		FP	TN		FP	TN		FP	TN		FP	TN		FP	TN		FP	TN
BRCA1	c.5519A>C	p.Asp1840Ala	p.D1840A	41197768	1840	5519	8	6	3	FUNC		Uncertain significance	1	0.835	0.708	126	-2	-2	-3	29	0	125.75	-125.75	FP	TN		FP	TN		FP	TN		FP	TN		FP	TN		FP	TN		FP	TN		FP	TN		FP	TN
BRCA1	c.5519A>G	p.Asp1840Gly	p.D1840G	41197768	1840	5519	8	6	3	LOF				0.821	0.714	94	-1	-1	-3	28.6	0	93.77	-93.77	TP	FN		TP	FN		TP	FN		TP	FN		FN	FN		TP	FN		TP	FN		TP	FN		TP	FN
BRCA1	c.5519A>T	p.Asp1840Val	p.D1840V	41197768	1840	5519	8	6	3	LOF				0.839	0.787	152	-3	-3	-6	29.8	0	152.22	-152.01	TP	FN		TP	FN		TP	FN		TP	FN		TP	FN		TP	FN		TP	FN		TP	FN		TP	FN
BRCA1	c.5520C>G	p.Asp1840Glu	p.D1840E	41197767	1840	5520	8	6	3	LOF				0.777	0.402	45	2	2	2	29.9	0	44.6	-44.6	TP	FN		TP	FN		FN	FN		FN	FN		TP	FN		FN	FN		FN	FN		FN	FN		FN	FN
BRCA1	c.5521A>C	p.Ser1841Arg	p.S1841R	41197766	1841	5521	8	7	6	LOF		Conflicting interpretations of pathogenicity	0	0.826	0.736	110	-1	-1	-2	31	0	109.21	-109.21	TP	FN		TP	FN		TP	FN		TP	FN		TP	FN		TP	FN		TP	FN		TP	FN		TP	FN
BRCA1	c.5521A>T	p.Ser1841Cys	p.S1841C	41197766	1841	5521	8	7	6	FUNC				0.783	0.523	112	-1	-1	-2	29.2	0	111.67	-111.67	FP	TN		FP	TN		FP	TN		FP	TN		FP	TN		FP	TN		FP	TN		FP	TN		FP	TN
BRCA1	c.5522G>A	p.Ser1841Asn	p.S1841N	41197765	1841	5522	8	7	6	LOF		Conflicting interpretations of pathogenicity	1	0.626	0.652	46	1	1	1	30	0	46.24	-46.24	TP	FN		TP	FN		FN	FN		TP	FN		TP	FN		FN	FN		FN	FN		TP	FN		TP	FN
BRCA1	c.5522G>C	p.Ser1841Thr	p.S1841T	41197765	1841	5522	8	7	6	LOF		Uncertain significance	2	0.7	0.389	58	2	1	2	24.4	0	57.75	-57.75	TP	FN		TP	FN		TP	FN		FN	FN		TP	FN		TP	FN		TP	FN		FN	FN		TP	FN
BRCA1	c.5522G>T	p.Ser1841Ile	p.S1841I	41197765	1841	5522	8	7	6	LOF				0.761	0.721	142	-2	-2	-4	34	0	141.8	-141.8	TP	FN		TP	FN		TP	FN		TP	FN		TP	FN		TP	FN		TP	FN		TP	FN		TP	FN
BRCA1	c.5523T>A	p.Ser1841Arg	p.S1841R	41197764	1841	5523	8	7	6	LOF				0.736	0.736	110	-1	-1	-2	23.9	0	109.21	-109.21	TP	FN		TP	FN		TP	FN		TP	FN		TP	FN		TP	FN		TP	FN		TP	FN		TP	FN
BRCA1	c.5523T>G	p.Ser1841Arg	p.S1841R	41197764	1841	5523	8	7	6	LOF				0.736	0.736	110	-1	-1	-2	23.9	0	109.21	-109.21	TP	FN		TP	FN		TP	FN		TP	FN		TP	FN		TP	FN		TP	FN		TP	FN		TP	FN
BRCA1	c.5524G>A	p.Val1842Ile	p.V1842I	41197763	1842	5524	6	6	3	FUNC				0.289	0.11	29	3	3	4	18.91	30.92	0	31.78	FP	TN		FP	TN		TN	TN		TN	TN		TN	TN		TN	TN		TN	TN		TN	TN		TN	TN
BRCA1	c.5524G>C	p.Val1842Leu	p.V1842L	41197763	1842	5524	6	6	3	FUNC				0.354	0.514	32	1	1	1	19.77	30.92	0	31.78	FP	TN		FP	TN		TN	TN		TN	TN		TN	TN		TN	TN		TN	TN		TN	TN		TN	TN
BRCA1	c.5524G>T	p.Val1842Leu	p.V1842L	41197763	1842	5524	6	6	3	FUNC				0.352	0.514	32	1	1	1	21.7	30.92	0	31.78	FP	TN		FP	TN		TN	TN		TN	TN		TN	TN		TN	TN		TN	TN		TN	TN		TN	TN
BRCA1	c.5525T>A	p.Val1842Glu	p.V1842E	41197762	1842	5525	6	6	3	LOF		Uncertain significance	1	0.7	0.771	121	-3	-2	-4	32	30.92	121.34	-89.55	TP	FN		TP	FN		TP	FN		TP	FN		TP	FN		TP	FN		TP	FN		TP	FN		TP	FN
BRCA1	c.5525T>C	p.Val1842Ala	p.V1842A	41197762	1842	5525	6	6	3	LOF		Uncertain significance	1	0.619	0.557	64	0	0	-1	27.6	30.92	65.28	-32.65	TP	FN		TP	FN		FN	FN		FN	FN		TP	FN		FN	FN		FN	FN		FN	FN		FN	FN
BRCA1	c.5525T>G	p.Val1842Gly	p.V1842G	41197762	1842	5525	6	6	3	LOF				0.726	0.742	109	-3	-3	-6	27.4	30.92	109.55	-77.01	TP	FN		TP	FN		TP	FN		TP	FN		FN	FN		TP	FN		TP	FN		TP	FN		TP	FN
BRCA1	c.5527G>A	p.Ala1843Thr	p.A1843T	41197760	1843	5527	6	6	2	FUNC				0.707	0.54	58	0	0	0	32	99.13	29.38	69.75	FP	FP		FP	TN		FP	FP		TN	TN		FP	FP		FP	FP		FP	FP		TN	TN		TN	TN
BRCA1	c.5527G>C	p.Ala1843Pro	p.A1843P	41197760	1843	5527	6	6	2	LOF	LOF	Likely pathogenic	2	0.704	0.73	27	-1	-1	-1	29.3	99.13	1.7	97.43	TP	FN	FN	FN	FN	FN	TP	FN	FN	TP	FN	FN	TP	FN	FN	FN	FN	FN	FN	FN	FN	TP	FN	FN	TP	FN
BRCA1	c.5527G>T	p.Ala1843Ser	p.A1843S	41197760	1843	5527	6	6	2	FUNC				0.595	0.344	99	1	1	2	25.2	99.13	0	99.13	FP	FP		FP	TN		TN	TN		TN	TN		TN	TN		FP	FP		TN	TN		TN	TN		TN	TN
BRCA1	c.5528C>A	p.Ala1843Glu	p.A1843E	41197759	1843	5528	6	6	2	LOF		Uncertain significance	2	0.687	0.713	107	-1	-1	-2	28.9	99.13	72.02	27.11	TP	TP		FN	FN		FN	FN		FN	FN		FN	FN		TP	TP		TP	TP		TP	FN		TP	FN
BRCA1	c.5528C>G	p.Ala1843Gly	p.A1843G	41197759	1843	5528	6	6	2	FUNC				0.71	0.496	60	0	0	0	27.4	99.13	28.37	70.76	FP	FP		FP	TN		FP	FP		TN	TN		TN	TN		FP	FP		FP	FP		TN	TN		TN	TN
BRCA1	c.5528C>T	p.Ala1843Val	p.A1843V	41197759	1843	5528	6	6	2	FUNC		Uncertain significance	2	0.679	0.479	64	0	0	-1	28.8	99.13	64.43	35.54	FP	FP		FP	TN		TN	TN		TN	TN		TN	TN		FP	FP		FP	FP		TN	TN		TN	TN
BRCA1	c.5530C>A	p.Leu1844Ile	p.L1844I	41197757	1844	5530	6	6	0	FUNC		Uncertain significance	1	0.498	0.329	5	2	2	2	23.7	216.6	0	216.6	TN	TN		TN	TN		TN	TN		TN	TN		TN	TN		TN	TN		TN	TN		TN	TN		TN	TN
BRCA1	c.5530C>G	p.Leu1844Val	p.L1844V	41197757	1844	5530	6	6	0	FUNC				0.545	0.305	32	1	1	1	17.79	216.6	0	216.6	TN	TN		TN	TN		TN	TN		TN	TN		TN	TN		TN	TN		TN	TN		TN	TN		TN	TN
BRCA1	c.5530C>T	p.Leu1844Phe	p.L1844F	41197757	1844	5530	6	6	0	FUNC				0.598	0.501	22	1	0	0	26.5	216.6	21.28	195.32	TN	TN		TN	TN		TN	TN		TN	TN		TN	TN		TN	TN		TN	TN		TN	TN		TN	TN
BRCA1	c.5531T>A	p.Leu1844His	p.L1844H	41197756	1844	5531	6	6	0	FUNC				0.638	0.584	99	-2	-3	-5	26.7	216.6	19.42	197.18	TN	TN		TN	TN		TN	TN		TN	TN		TN	TN		TN	TN		TN	TN		TN	TN		TN	TN
BRCA1	c.5531T>C	p.Leu1844Pro	p.L1844P	41197756	1844	5531	6	6	0	FUNC		Uncertain significance	2	0.709	0.751	98	-3	-3	-5	27.1	216.6	0	216.6	TN	TN		TN	TN		TN	TN		TN	TN		TN	TN		TN	TN		TN	TN		TN	TN		TN	TN
BRCA1	c.5531T>G	p.Leu1844Arg	p.L1844R	41197756	1844	5531	6	6	0	FUNC	FUNC	Benign	3	0.692	0.731	102	-2	-2	-4	26.8	216.6	24.82	191.78	TN	TN	TN	TN	TN	TN	TN	TN	TN	TN	TN	TN	TN	TN	TN	TN	TN	TN	TN	TN	TN	TN	TN	TN	TN	TN
BRCA1	c.5533T>A	p.Tyr1845Asn	p.Y1845N	41197754	1845	5533	6	5	0	FUNC				0.725	0.698	143	-2	-2	-4	28.4	21.61	139.96	-118.35	TN	TN		TN	TN		TN	TN		TN	TN		TN	TN		TN	TN		TN	TN		TN	TN		TN	TN
BRCA1	c.5533T>C	p.Tyr1845His	p.Y1845H	41197754	1845	5533	6	5	0	FUNC				0.737	0.698	83	2	2	3	25.1	21.61	81.43	-59.82	TN	TN		TN	TN		TN	TN		TN	TN		TN	TN		TN	TN		TN	TN		TN	TN		TN	TN
BRCA1	c.5534A>C	p.Tyr1845Ser	p.Y1845S	41197753	1845	5534	6	5	0	FUNC				0.69	0.705	144	-2	-2	-3	26	21.61	140.15	-118.54	TN	TN		TN	TN		TN	TN		TN	TN		TN	TN		TN	TN		TN	TN		TN	TN		TN	TN
BRCA1	c.5534A>G	p.Tyr1845Cys	p.Y1845C	41197753	1845	5534	6	5	0	FUNC		Uncertain significance	1	0.687	0.574	194	-3	-2	-5	24.7	21.61	191.71	-170.1	TN	TN		TN	TN		TN	TN		TN	TN		TN	TN		TN	TN		TN	TN		TN	TN		TN	TN
BRCA1	c.5534A>T	p.Tyr1845Phe	p.Y1845F	41197753	1845	5534	6	5	0	FUNC				0.637	0.459	22	3	3	4	23.6	21.61	0	21.61	TN	TN		TN	TN		TN	TN		TN	TN		TN	TN		TN	TN		TN	TN		TN	TN		TN	TN
BRCA1	c.5536C>A	p.Gln1846Lys	p.Q1846K	41197751	1846	5536	7	7	1	FUNC		Uncertain significance	1	0.578	0.386	53	1	1	2	26.2	96.44	0	96.44	FP	TN		TN	TN		TN	TN		TN	TN		FP	TN		TN	TN		TN	TN		TN	TN		TN	TN
BRCA1	c.5536C>G	p.Gln1846Glu	p.Q1846E	41197751	1846	5536	7	7	1	FUNC				0.579	0.511	29	2	2	3	23.2	96.44	0	96.44	FP	TN		TN	TN		TN	TN		TN	TN		TN	TN		TN	TN		TN	TN		TN	TN		TN	TN
BRCA1	c.5537A>C	p.Gln1846Pro	p.Q1846P	41197750	1846	5537	7	7	1	LOF				0.707	0.746	76	-1	-1	-3	25.6	96.44	30.46	65.98	FN	FN		FN	FN		FN	FN		FN	FN		FN	FN		FN	FN		FN	FN		FN	FN		FN	FN
BRCA1	c.5537A>G	p.Gln1846Arg	p.Q1846R	41197750	1846	5537	7	7	1	FUNC				0.572	0.359	43	1	1	1	23.3	96.44	0	96.44	FP	TN		TN	TN		TN	TN		TN	TN		TN	TN		TN	TN		TN	TN		TN	TN		TN	TN
BRCA1	c.5537A>T	p.Gln1846Leu	p.Q1846L	41197750	1846	5537	7	7	1	FUNC				0.672	0.718	113	-2	-2	-4	27.1	96.44	64.02	32.42	FP	TN		TN	TN		TN	TN		TN	TN		FP	TN		FP	TN		FP	TN		FP	TN		FP	TN
BRCA1	c.5538G>C	p.Gln1846His	p.Q1846H	41197749	1846	5538	7	7	1	FUNC		Uncertain significance	2	0.645	0.568	24	1	0	1	26.7	96.44	0	96.44	FP	TN		TN	TN		TN	TN		TN	TN		FP	TN		TN	TN		TN	TN		TN	TN		TN	TN
BRCA1	c.5538G>T	p.Gln1846His	p.Q1846H	41197749	1846	5538	7	7	1	FUNC				0.645	0.568	24	1	0	1	27.6	96.44	0	96.44	FP	TN		TN	TN		TN	TN		TN	TN		FP	TN		TN	TN		TN	TN		TN	TN		TN	TN
BRCA1	c.5539T>A	p.Cys1847Ser	p.C1847S	41197748	1847	5539	7	7	0	FUNC				0.608	0.498	112	-1	-1	-2	24.8	229.27	0	229.27	TN	TN		TN	TN		TN	TN		TN	TN		TN	TN		TN	TN		TN	TN		TN	TN		TN	TN
BRCA1	c.5539T>C	p.Cys1847Arg	p.C1847R	41197748	1847	5539	7	7	0	FUNC				0.375	0.538	180	-3	-3	-6	23.6	229.27	0	229.27	TN	TN		TN	TN		TN	TN		TN	TN		TN	TN		TN	TN		TN	TN		TN	TN		TN	TN
BRCA1	c.5539T>G	p.Cys1847Gly	p.C1847G	41197748	1847	5539	7	7	0	FUNC				0.666	0.716	159	-3	-3	-6	24.4	229.27	29.38	199.89	TN	TN		TN	TN		TN	TN		TN	TN		TN	TN		TN	TN		TN	TN		TN	TN		TN	TN
BRCA1	c.5540G>A	p.Cys1847Tyr	p.C1847Y	41197747	1847	5540	7	7	0	FUNC				0.756	0.716	194	-3	-2	-5	28.3	229.27	12.16	217.11	TN	TN		TN	TN		TN	TN		TN	TN		TN	TN		TN	TN		TN	TN		TN	TN		TN	TN
BRCA1	c.5540G>C	p.Cys1847Ser	p.C1847S	41197747	1847	5540	7	7	0	FUNC				0.661	0.498	112	-1	-1	-2	26.2	229.27	0	229.27	TN	TN		TN	TN		TN	TN		TN	TN		TN	TN		TN	TN		TN	TN		TN	TN		TN	TN
BRCA1	c.5540G>T	p.Cys1847Phe	p.C1847F	41197747	1847	5540	7	7	0	FUNC		Uncertain significance	1	0.745	0.721	205	-2	-2	-4	30	229.27	8.11	221.16	TN	TN		TN	TN		TN	TN		TN	TN		TN	TN		TN	TN		TN	TN		TN	TN		TN	TN
BRCA1	c.5541C>G	p.Cys1847Trp	p.C1847W	41197746	1847	5541	7	7	0	FUNC				0.711	0.802	215	-5	-2	-5	29	229.27	46.61	182.66	TN	TN		TN	TN		TN	TN		TN	TN		TN	TN		TN	TN		TN	TN		TN	TN		TN	TN
BRCA1	c.5542C>A	p.Gln1848Lys	p.Q1848K	41197745	1848	5542	7	6	1	FUNC				0.65	0.67	53	1	1	2	27.8	42.81	25.51	17.3	FP	TN		TN	TN		TN	TN		TN	TN		FP	TN		TN	TN		TN	TN		TN	TN		TN	TN
BRCA1	c.5542C>G	p.Gln1848Glu	p.Q1848E	41197745	1848	5542	7	6	1	FUNC				0.667	0.492	29	2	2	3	25.9	42.81	29.27	13.54	FP	TN		TN	TN		TN	TN		TN	TN		FP	TN		TN	TN		TN	TN		TN	TN		TN	TN
BRCA1	c.5543A>C	p.Gln1848Pro	p.Q1848P	41197744	1848	5543	7	6	1	LOF				0.755	0.686	76	-1	-1	-3	23.5	42.81	69.18	-26.37	FN	FN		FN	FN		FN	FN		FN	FN		FN	FN		FN	FN		FN	FN		FN	FN		FN	FN
BRCA1	c.5543A>G	p.Gln1848Arg	p.Q1848R	41197744	1848	5543	7	6	1	FUNC				0.612	0.464	43	1	1	1	23.8	42.81	0	42.81	FP	TN		TN	TN		TN	TN		TN	TN		FP	TN		TN	TN		TN	TN		TN	TN		TN	TN
BRCA1	c.5543A>T	p.Gln1848Leu	p.Q1848L	41197744	1848	5543	7	6	1	FUNC				0.702	0.692	113	-2	-2	-4	29	42.81	101.03	-58.22	FP	TN		TN	TN		TN	TN		FP	TN		FP	TN		FP	TN		FP	TN		FP	TN		FP	TN
BRCA1	c.5544G>C	p.Gln1848His	p.Q1848H	41197743	1848	5544	7	6	1	FUNC				0.682	0.612	24	1	0	1	28.3	42.81	5.07	37.74	FP	TN		TN	TN		TN	TN		TN	TN		FP	TN		TN	TN		TN	TN		TN	TN		TN	TN
BRCA1	c.5545G>A	p.Glu1849Lys	p.E1849K	41197742	1849	5545	7	5	0	FUNC				0.59	0.363	56	1	1	1	32	139.38	0	139.38	TN	TN		TN	TN		TN	TN		TN	TN		TN	TN		TN	TN		TN	TN		TN	TN		TN	TN
BRCA1	c.5545G>C	p.Glu1849Gln	p.E1849Q	41197742	1849	5545	7	5	0	FUNC				0.583	0.38	29	2	2	3	26.1	139.38	0	139.38	TN	TN		TN	TN		TN	TN		TN	TN		TN	TN		TN	TN		TN	TN		TN	TN		TN	TN
BRCA1	c.5546A>G	p.Glu1849Gly	p.E1849G	41197741	1849	5546	7	5	0	FUNC				0.693	0.539	98	-2	-2	-4	25.4	139.38	29.89	109.49	TN	TN		TN	TN		TN	TN		TN	TN		TN	TN		TN	TN		TN	TN		TN	TN		TN	TN
BRCA1	c.5547G>C	p.Glu1849Asp	p.E1849D	41197740	1849	5547	7	5	0	FUNC				0.555	0.273	45	2	2	2	24.5	139.38	0	139.38	TN	TN		TN	TN		TN	TN		TN	TN		TN	TN		TN	TN		TN	TN		TN	TN		TN	TN
BRCA1	c.5547G>T	p.Glu1849Asp	p.E1849D	41197740	1849	5547	7	5	0	FUNC				0.546	0.273	45	2	2	2	25.2	139.38	0	139.38	TN	TN		TN	TN		TN	TN		TN	TN		TN	TN		TN	TN		TN	TN		TN	TN		TN	TN
BRCA1	c.5548C>A	p.Leu1850Met	p.L1850M	41197739	1850	5548	5	5	0	FUNC				0.57	0.466	15	2	2	3	26.2	21.82	10.12	11.7	TN	TN		TN	TN		TN	TN		TN	TN		TN	TN		TN	TN		TN	TN		TN	TN		TN	TN
BRCA1	c.5548C>G	p.Leu1850Val	p.L1850V	41197739	1850	5548	5	5	0	FUNC				0.635	0.342	32	1	1	1	25.7	21.82	28.68	-7.79	TN	TN		TN	TN		TN	TN		TN	TN		TN	TN		TN	TN		TN	TN		TN	TN		TN	TN
BRCA1	c.5549T>A	p.Leu1850Gln	p.L1850Q	41197738	1850	5549	5	5	0	FUNC				0.673	0.696	113	-2	-2	-4	28.9	21.82	108.57	-86.75	TN	TN		TN	TN		TN	TN		TN	TN		TN	TN		TN	TN		TN	TN		TN	TN		TN	TN
BRCA1	c.5549T>C	p.Leu1850Pro	p.L1850P	41197738	1850	5549	5	5	0	FUNC				0.746	0.731	98	-3	-3	-5	31	21.82	95.38	-73.56	TN	TN		TN	TN		TN	TN		TN	TN		TN	TN		TN	TN		TN	TN		TN	TN		TN	TN
BRCA1	c.5549T>G	p.Leu1850Arg	p.L1850R	41197738	1850	5549	5	5	0	FUNC				0.672	0.717	102	-2	-2	-4	29.3	21.82	96.69	-74.87	TN	TN		TN	TN		TN	TN		TN	TN		TN	TN		TN	TN		TN	TN		TN	TN		TN	TN
BRCA1	c.5551G>A	p.Asp1851Asn	p.D1851N	41197736	1851	5551	8	8	0	FUNC		Uncertain significance	1	0.567	0.486	23	2	1	2	32	120.86	0	120.86	TN	TN		TN	TN		TN	TN		TN	TN		TN	TN		TN	TN		TN	TN		TN	TN		TN	TN
BRCA1	c.5551G>C	p.Asp1851His	p.D1851H	41197736	1851	5551	8	8	0	FUNC				0.7	0.706	81	0	-1	-2	28.4	120.86	0	120.86	TN	TN		TN	TN		TN	TN		TN	TN		TN	TN		TN	TN		TN	TN		TN	TN		TN	TN
BRCA1	c.5551G>T	p.Asp1851Tyr	p.D1851Y	41197736	1851	5551	8	8	0	FUNC				0.72	0.776	160	-2	-3	-6	32	120.86	43.42	77.44	TN	TN		TN	TN		TN	TN		TN	TN		TN	TN		TN	TN		TN	TN		TN	TN		TN	TN
BRCA1	c.5552A>C	p.Asp1851Ala	p.D1851A	41197735	1851	5552	8	8	0	FUNC				0.582	0.523	126	-2	-2	-3	24	120.86	33.5	87.36	TN	TN		TN	TN		TN	TN		TN	TN		TN	TN		TN	TN		TN	TN		TN	TN		TN	TN
BRCA1	c.5552A>G	p.Asp1851Gly	p.D1851G	41197735	1851	5552	8	8	0	FUNC				0.577	0.637	94	-1	-1	-3	26	120.86	51.67	69.19	TN	TN		TN	TN		TN	TN		TN	TN		TN	TN		TN	TN		TN	TN		TN	TN		TN	TN
BRCA1	c.5552A>T	p.Asp1851Val	p.D1851V	41197735	1851	5552	8	8	0	FUNC				0.599	0.746	152	-3	-3	-6	26.8	120.86	49.22	71.64	TN	TN		TN	TN		TN	TN		TN	TN		TN	TN		TN	TN		TN	TN		TN	TN		TN	TN
BRCA1	c.5553C>A	p.Asp1851Glu	p.D1851E	41197734	1851	5553	8	8	0	FUNC		Uncertain significance	1	0.536	0.377	45	2	2	2	23.6	120.86	0	120.86	TN	TN		TN	TN		TN	TN		TN	TN		TN	TN		TN	TN		TN	TN		TN	TN		TN	TN
BRCA1	c.5553C>G	p.Asp1851Glu	p.D1851E	41197734	1851	5553	8	8	0	FUNC				0.542	0.377	45	2	2	2	23.4	120.86	0	120.86	TN	TN		TN	TN		TN	TN		TN	TN		TN	TN		TN	TN		TN	TN		TN	TN		TN	TN
BRCA1	c.5554A>C	p.Thr1852Pro	p.T1852P	41197733	1852	5554	6	6	0	FUNC				0.485	0.634	38	-1	-1	-3	19.1	127.25	1.62	125.63	TN	TN		TN	TN		TN	TN		TN	TN		TN	TN		TN	TN		TN	TN		TN	TN		TN	TN
BRCA1	c.5554A>G	p.Thr1852Ala	p.T1852A	41197733	1852	5554	6	6	0	FUNC		Uncertain significance	1	0.464	0.181	58	0	0	0	9.563	127.25	0	127.25	TN	TN		TN	TN		TN	TN		TN	TN		TN	TN		TN	TN		TN	TN		TN	TN		TN	TN
BRCA1	c.5554A>T	p.Thr1852Ser	p.T1852S	41197733	1852	5554	6	6	0	FUNC				0.49	0.453	58	2	1	2	23.3	127.25	2.75	124.5	TN	TN		TN	TN		TN	TN		TN	TN		TN	TN		TN	TN		TN	TN		TN	TN		TN	TN
BRCA1	c.5555C>A	p.Thr1852Asn	p.T1852N	41197732	1852	5555	6	6	0	FUNC				0.558	0.367	65	0	0	0	26.6	127.25	0	127.25	TN	TN		TN	TN		TN	TN		TN	TN		TN	TN		TN	TN		TN	TN		TN	TN		TN	TN
BRCA1	c.5555C>G	p.Thr1852Ser	p.T1852S	41197732	1852	5555	6	6	0	FUNC				0.523	0.453	58	2	1	2	23.7	127.25	2.75	124.5	TN	TN		TN	TN		TN	TN		TN	TN		TN	TN		TN	TN		TN	TN		TN	TN		TN	TN
BRCA1	c.5555C>T	p.Thr1852Ile	p.T1852I	41197732	1852	5555	6	6	0	FUNC		Uncertain significance	2	0.621	0.453	89	-1	-1	-2	28.1	127.25	69.06	58.19	TN	TN		TN	TN		TN	TN		TN	TN		TN	TN		TN	TN		TN	TN		TN	TN		TN	TN
BRCA1	c.5557T>A	p.Tyr1853Asn	p.Y1853N	41197730	1853	5557	6	6	5	LOF		Uncertain significance	1	0.835	0.735	143	-2	-2	-4	28.8	0	142.23	-142.23	TP	TP		TP	FN		TP	FN		TP	FN		TP	TP		TP	FN		TP	FN		TP	FN		TP	FN
BRCA1	c.5557T>C	p.Tyr1853His	p.Y1853H	41197730	1853	5557	6	6	5	LOF				0.782	0.651	83	2	2	3	28.6	0	83.33	-83.33	TP	TP		TP	FN		FN	FN		FN	FN		TP	TP		FN	FN		FN	FN		FN	FN		FN	FN
BRCA1	c.5557T>G	p.Tyr1853Asp	p.Y1853D	41197730	1853	5557	6	6	5	LOF				0.837	0.759	160	-2	-3	-6	28.4	0	159.94	-159.94	TP	TP		TP	FN		TP	TP		TP	FN		TP	TP		TP	FN		TP	FN		TP	FN		TP	TP
BRCA1	c.5558A>C	p.Tyr1853Ser	p.Y1853S	41197729	1853	5558	6	6	5	LOF				0.841	0.727	144	-2	-2	-3	29.8	0	143.11	-143.11	TP	TP		TP	FN		TP	TP		TP	FN		TP	TP		TP	FN		TP	FN		TP	FN		TP	FN
BRCA1	c.5558A>G	p.Tyr1853Cys	p.Y1853C	41197729	1853	5558	6	6	5	LOF	LOF	Pathogenic/Likely pathogenic	2	0.836	0.786	194	-3	-2	-5	27	0	193.72	-193.72	TP	FN	FN	TP	FN	FN	TP	FN	FN	TP	FN	FN	FN	FN	FN	TP	FN	FN	TP	FN	FN	TP	FN	FN	TP	FN
BRCA1	c.5558A>T	p.Tyr1853Phe	p.Y1853F	41197729	1853	5558	6	6	5	FUNC				0.79	0.641	22	3	3	4	28.7	0	21.61	-21.61	FP	FP		FP	TN		FP	TN		TN	TN		FP	FP		TN	TN		TN	TN		TN	TN		TN	TN
BRCA1	c.5560C>A	p.Leu1854Met	p.L1854M	41197727	1854	5560	5	5	1	FUNC				0.563	0.474	15	2	2	3	27.2	101.88	6.08	95.8	FP	TN		TN	TN		TN	TN		TN	TN		TN	TN		TN	TN		TN	TN		TN	TN		TN	TN
BRCA1	c.5560C>G	p.Leu1854Val	p.L1854V	41197727	1854	5560	5	5	1	FUNC				0.633	0.479	32	1	1	1	26.6	101.88	26.34	74.52	FP	TN		TN	TN		TN	TN		TN	TN		TN	TN		TN	TN		TN	TN		TN	TN		TN	TN
BRCA1	c.5561T>A	p.Leu1854Gln	p.L1854Q	41197726	1854	5561	5	5	1	FUNC				0.709	0.727	113	-2	-2	-4	27	101.88	31.07	70.81	FP	TN		TN	TN		TN	TN		FP	TN		TN	TN		FP	TN		TN	TN		TN	TN		TN	TN
BRCA1	c.5561T>C	p.Leu1854Pro	p.L1854P	41197726	1854	5561	5	5	1	LOF		Uncertain significance	2	0.731	0.592	98	-3	-3	-5	28.3	101.88	79.54	22.34	FN	FN		FN	FN		FN	FN		FN	FN		FN	FN		FN	FN		FN	FN		FN	FN		FN	FN
BRCA1	c.5561T>G	p.Leu1854Arg	p.L1854R	41197726	1854	5561	5	5	1	FUNC				0.714	0.727	102	-2	-2	-4	27.5	101.88	0	101.88	FP	TN		TN	TN		TN	TN		FP	TN		TN	TN		FP	TN		TN	TN		TN	TN		TN	TN
BRCA1	c.5563A>C	p.Ile1855Leu	p.I1855L	41197724	1855	5563	7	6	0	FUNC				0.499	0.359	5	2	2	2	23.6	96.19	0	96.19	TN	TN		TN	TN		TN	TN		TN	TN		TN	TN		TN	TN		TN	TN		TN	TN		TN	TN
BRCA1	c.5563A>G	p.Ile1855Val	p.I1855V	41197724	1855	5563	7	6	0	FUNC				0.435	0.057	29	3	3	4	6.192	96.19	0	96.19	TN	TN		TN	TN		TN	TN		TN	TN		TN	TN		TN	TN		TN	TN		TN	TN		TN	TN
BRCA1	c.5563A>T	p.Ile1855Leu	p.I1855L	41197724	1855	5563	7	6	0	FUNC				0.499	0.359	5	2	2	2	23.6	96.19	0	96.19	TN	TN		TN	TN		TN	TN		TN	TN		TN	TN		TN	TN		TN	TN		TN	TN		TN	TN
BRCA1	c.5564T>C	p.Ile1855Thr	p.I1855T	41197723	1855	5564	7	6	0	FUNC		Uncertain significance	2	0.653	0.64	89	-1	-1	-2	27.2	96.19	49.42	46.77	TN	TN		TN	TN		TN	TN		TN	TN		TN	TN		TN	TN		TN	TN		TN	TN		TN	TN
BRCA1	c.5564T>G	p.Ile1855Arg	p.I1855R	41197723	1855	5564	7	6	0	FUNC				0.678	0.67	97	-3	-3	-5	26.2	96.19	60.62	35.57	TN	TN		TN	TN		TN	TN		TN	TN		TN	TN		TN	TN		TN	TN		TN	TN		TN	TN
BRCA1	c.5565A>G	p.Ile1855Met	p.I1855M	41197722	1855	5565	7	6	0	FUNC				0.596	0.367	10	2	1	2	23.5	96.19	0	96.19	TN	TN		TN	TN		TN	TN		TN	TN		TN	TN		TN	TN		TN	TN		TN	TN		TN	TN
MSH2	c.4G>A	p.Ala2Thr	p.A2T	47630334	2	4	6	6	0	FUNC	FUNC	Likely benign	3	0.842	0.126	58	0	0	0	33	353.86	0	353.86	TN	TN	TN	TN	TN	TN	TN	TN	TN	TN	TN	TN	TN	TN	TN	TN	TN	TN	TN	TN	TN	TN	TN	TN	TN	TN
MSH2	c.4G>C	p.Ala2Pro	p.A2P	47630334	2	4	6	6	0	FUNC				0.695	0.192	27	-1	-1	-1	31	353.86	0	353.86	TN	TN		TN	TN		TN	TN		TN	TN		TN	TN		TN	TN		TN	TN		TN	TN		TN	TN
MSH2	c.4G>T	p.Ala2Ser	p.A2S	47630334	2	4	6	6	0	FUNC				0.558	0.099	99	1	1	2	29.5	353.86	0	353.86	TN	TN		TN	TN		TN	TN		TN	TN		TN	TN		TN	TN		TN	TN		TN	TN		TN	TN
MSH2	c.5C>A	p.Ala2Glu	p.A2E	47630335	2	5	6	6	0	FUNC		Uncertain significance	2	0.551	0.187	107	-1	-1	-2	34	353.86	0	353.86	TN	TN		TN	TN		TN	TN		TN	TN		TN	TN		TN	TN		TN	TN		TN	TN		TN	TN
MSH2	c.5C>G	p.Ala2Gly	p.A2G	47630335	2	5	6	6	0	FUNC				0.536	0.144	60	0	0	0	28	353.86	0	353.86	TN	TN		TN	TN		TN	TN		TN	TN		TN	TN		TN	TN		TN	TN		TN	TN		TN	TN
MSH2	c.5C>T	p.Ala2Val	p.A2V	47630335	2	5	6	6	0	FUNC		Uncertain significance	2	0.681	0.173	64	0	0	-1	35	353.86	0	353.86	TN	TN		TN	TN		TN	TN		TN	TN		TN	TN		TN	TN		TN	TN		TN	TN		TN	TN
MSH2	c.7G>A	p.Val3Met	p.V3M	47630337	3	7	6	5	0	FUNC		Uncertain significance	2	0.478	0.167	21	1	1	1	25.3	353.86	0	353.86	TN	TN		TN	TN		TN	TN		TN	TN		TN	TN		TN	TN		TN	TN		TN	TN		TN	TN
MSH2	c.7G>C	p.Val3Leu	p.V3L	47630337	3	7	6	5	0	FUNC				0.369	0.074	32	1	1	1	22.4	353.86	0	353.86	TN	TN		TN	TN		TN	TN		TN	TN		TN	TN		TN	TN		TN	TN		TN	TN		TN	TN
MSH2	c.7G>T	p.Val3Leu	p.V3L	47630337	3	7	6	5	0	FUNC	FUNC	Benign	3	0.369	0.074	32	1	1	1	22.4	353.86	0	353.86	TN	TN	TN	TN	TN	TN	TN	TN	TN	TN	TN	TN	TN	TN	TN	TN	TN	TN	TN	TN	TN	TN	TN	TN	TN	TN
MSH2	c.8T>C	p.Val3Ala	p.V3A	47630338	3	8	6	5	0	FUNC				0.508	0.142	64	0	0	-1	14.32	353.86	0	353.86	TN	TN		TN	TN		TN	TN		TN	TN		TN	TN		TN	TN		TN	TN		TN	TN		TN	TN
MSH2	c.8T>G	p.Val3Gly	p.V3G	47630338	3	8	6	5	0	FUNC				0.595	0.13	109	-3	-3	-6	24.1	353.86	0	353.86	TN	TN		TN	TN		TN	TN		TN	TN		TN	TN		TN	TN		TN	TN		TN	TN		TN	TN
MSH2	c.10C>A	p.Gln4Lys	p.Q4K	47630340	4	10	7	6	0	FUNC		Uncertain significance	2	0.505	0.231	53	1	1	2	23.2	353.86	0	353.86	TN	TN		TN	TN		TN	TN		TN	TN		TN	TN		TN	TN		TN	TN		TN	TN		TN	TN
MSH2	c.11A>C	p.Gln4Pro	p.Q4P	47630341	4	11	7	6	0	FUNC		Uncertain significance	2	0.682	0.167	76	-1	-1	-3	24	353.86	0	353.86	TN	TN		TN	TN		TN	TN		TN	TN		TN	TN		TN	TN		TN	TN		TN	TN		TN	TN
MSH2	c.11A>G	p.Gln4Arg	p.Q4R	47630341	4	11	7	6	0	FUNC				0.627	0.05	43	1	1	1	17.49	353.86	0	353.86	TN	TN		TN	TN		TN	TN		TN	TN		TN	TN		TN	TN		TN	TN		TN	TN		TN	TN
MSH2	c.11A>T	p.Gln4Leu	p.Q4L	47630341	4	11	7	6	0	FUNC		Uncertain significance	2	0.721	0.196	113	-2	-2	-4	24.3	353.86	0	353.86	TN	TN		TN	TN		TN	TN		TN	TN		TN	TN		TN	TN		TN	TN		TN	TN		TN	TN
MSH2	c.12G>C	p.Gln4His	p.Q4H	47630342	4	12	7	6	0	FUNC				0.621	0.098	24	1	0	1	24.6	353.86	0	353.86	TN	TN		TN	TN		TN	TN		TN	TN		TN	TN		TN	TN		TN	TN		TN	TN		TN	TN
MSH2	c.12G>T	p.Gln4His	p.Q4H	47630342	4	12	7	6	0	FUNC	FUNC	Likely benign	1	0.621	0.098	24	1	0	1	24.6	353.86	0	353.86	TN	TN	TN	TN	TN	TN	TN	TN	TN	TN	TN	TN	TN	TN	TN	TN	TN	TN	TN	TN	TN	TN	TN	TN	TN	TN
MSH2	c.13C>A	p.Pro5Thr	p.P5T	47630343	5	13	6	6	0	FUNC				0.736	0.196	38	-1	-1	-3	28.1	353.86	0	353.86	TN	TN		TN	TN		TN	TN		TN	TN		TN	TN		TN	TN		TN	TN		TN	TN		TN	TN
MSH2	c.13C>G	p.Pro5Ala	p.P5A	47630343	5	13	6	6	0	FUNC				0.515	0.165	27	-1	-1	-1	23.5	353.86	0	353.86	TN	TN		TN	TN		TN	TN		TN	TN		TN	TN		TN	TN		TN	TN		TN	TN		TN	TN
MSH2	c.13C>T	p.Pro5Ser	p.P5S	47630343	5	13	6	6	0	FUNC		Uncertain significance	2	0.588	0.227	74	-1	-1	-2	23	353.86	0	353.86	TN	TN		TN	TN		TN	TN		TN	TN		TN	TN		TN	TN		TN	TN		TN	TN		TN	TN
MSH2	c.14C>A	p.Pro5Gln	p.P5Q	47630344	5	14	6	6	0	FUNC		Uncertain significance	2	0.827	0.313	76	-1	-1	-3	34	353.86	0	353.86	TN	TN		TN	TN		TN	TN		TN	TN		TN	TN		TN	TN		TN	TN		TN	TN		TN	TN
MSH2	c.14C>G	p.Pro5Arg	p.P5R	47630344	5	14	6	6	0	FUNC		Uncertain significance	2	0.787	0.341	103	-2	-2	-3	32	353.86	0	353.86	TN	TN		TN	TN		TN	TN		TN	TN		TN	TN		TN	TN		TN	TN		TN	TN		TN	TN
MSH2	c.14C>T	p.Pro5Leu	p.P5L	47630344	5	14	6	6	0	FUNC		Uncertain significance	2	0.713	0.209	98	-3	-3	-5	34	353.86	0	353.86	TN	TN		TN	TN		TN	TN		TN	TN		TN	TN		TN	TN		TN	TN		TN	TN		TN	TN
MSH2	c.16A>C	p.Lys6Gln	p.K6Q	47630346	6	16	7	7	0	FUNC				0.529	0.183	53	1	1	2	21.8	353.86	0	353.86	TN	TN		TN	TN		TN	TN		TN	TN		TN	TN		TN	TN		TN	TN		TN	TN		TN	TN
MSH2	c.16A>G	p.Lys6Glu	p.K6E	47630346	6	16	7	7	0	FUNC		Uncertain significance	2	0.517	0.137	56	1	1	1	22.9	353.86	0	353.86	TN	TN		TN	TN		TN	TN		TN	TN		TN	TN		TN	TN		TN	TN		TN	TN		TN	TN
MSH2	c.17A>C	p.Lys6Thr	p.K6T	47630347	6	17	7	7	0	FUNC				0.622	0.172	78	-1	-1	-1	21.1	353.86	0	353.86	TN	TN		TN	TN		TN	TN		TN	TN		TN	TN		TN	TN		TN	TN		TN	TN		TN	TN
MSH2	c.17A>G	p.Lys6Arg	p.K6R	47630347	6	17	7	7	0	FUNC				0.518	0.277	26	3	2	3	21.8	353.86	0	353.86	TN	TN		TN	TN		TN	TN		TN	TN		TN	TN		TN	TN		TN	TN		TN	TN		TN	TN
MSH2	c.17A>T	p.Lys6Met	p.K6M	47630347	6	17	7	7	0	FUNC				0.604	0.178	95	-1	-1	-3	24.3	353.86	0	353.86	TN	TN		TN	TN		TN	TN		TN	TN		TN	TN		TN	TN		TN	TN		TN	TN		TN	TN
MSH2	c.18G>C	p.Lys6Asn	p.K6N	47630348	6	18	7	7	0	FUNC		Uncertain significance	1	0.471	0.187	94	0	0	0	20.8	353.86	0	353.86	TN	TN		TN	TN		TN	TN		TN	TN		TN	TN		TN	TN		TN	TN		TN	TN		TN	TN
MSH2	c.18G>T	p.Lys6Asn	p.K6N	47630348	6	18	7	7	0	FUNC				0.471	0.187	94	0	0	0	20.8	353.86	0	353.86	TN	TN		TN	TN		TN	TN		TN	TN		TN	TN		TN	TN		TN	TN		TN	TN		TN	TN
MSH2	c.19G>A	p.Glu7Lys	p.E7K	47630349	7	19	7	7	0	FUNC		Uncertain significance	2	0.428	0.271	56	1	1	1	23.5	353.86	0	353.86	TN	TN		TN	TN		TN	TN		TN	TN		TN	TN		TN	TN		TN	TN		TN	TN		TN	TN
MSH2	c.19G>C	p.Glu7Gln	p.E7Q	47630349	7	19	7	7	0	FUNC		Uncertain significance	1	0.378	0.065	29	2	2	3	13.02	353.86	0	353.86	TN	TN		TN	TN		TN	TN		TN	TN		TN	TN		TN	TN		TN	TN		TN	TN		TN	TN
MSH2	c.20A>C	p.Glu7Ala	p.E7A	47630350	7	20	7	7	0	FUNC		Uncertain significance	2	0.38	0.116	107	-1	-1	-2	22.4	353.86	0	353.86	TN	TN		TN	TN		TN	TN		TN	TN		TN	TN		TN	TN		TN	TN		TN	TN		TN	TN
MSH2	c.20A>G	p.Glu7Gly	p.E7G	47630350	7	20	7	7	0	FUNC		Uncertain significance	2	0.409	0.138	98	-2	-2	-4	23.4	353.86	0	353.86	TN	TN		TN	TN		TN	TN		TN	TN		TN	TN		TN	TN		TN	TN		TN	TN		TN	TN
MSH2	c.20A>T	p.Glu7Val	p.E7V	47630350	7	20	7	7	0	FUNC		Uncertain significance	1	0.551	0.158	121	-3	-2	-4	23.4	353.86	0	353.86	TN	TN		TN	TN		TN	TN		TN	TN		TN	TN		TN	TN		TN	TN		TN	TN		TN	TN
MSH2	c.21G>C	p.Glu7Asp	p.E7D	47630351	7	21	7	7	0	FUNC				0.479	0.139	45	2	2	2	15.86	353.86	0	353.86	TN	TN		TN	TN		TN	TN		TN	TN		TN	TN		TN	TN		TN	TN		TN	TN		TN	TN
MSH2	c.21G>T	p.Glu7Asp	p.E7D	47630351	7	21	7	7	0	FUNC				0.479	0.139	45	2	2	2	15.86	353.86	0	353.86	TN	TN		TN	TN		TN	TN		TN	TN		TN	TN		TN	TN		TN	TN		TN	TN		TN	TN
MSH2	c.22A>C	p.Thr8Pro	p.T8P	47630352	8	22	6	6	0	FUNC				0.551	0.625	38	-1	-1	-3	18.4	353.86	0	353.86	TN	TN		TN	TN		TN	TN		TN	TN		TN	TN		TN	TN		TN	TN		TN	TN		TN	TN
MSH2	c.22A>G	p.Thr8Ala	p.T8A	47630352	8	22	6	6	0	FUNC				0.311	0.233	58	0	0	0	13.01	353.86	0	353.86	TN	TN		TN	TN		TN	TN		TN	TN		TN	TN		TN	TN		TN	TN		TN	TN		TN	TN
MSH2	c.22A>T	p.Thr8Ser	p.T8S	47630352	8	22	6	6	0	FUNC		Uncertain significance	1	0.343	0.217	58	2	1	2	12.26	353.86	0	353.86	TN	TN		TN	TN		TN	TN		TN	TN		TN	TN		TN	TN		TN	TN		TN	TN		TN	TN
MSH2	c.23C>A	p.Thr8Lys	p.T8K	47630353	8	23	6	6	0	FUNC		Uncertain significance	1	0.407	0.632	78	-1	-1	-1	21.5	353.86	0	353.86	TN	TN		TN	TN		TN	TN		TN	TN		TN	TN		TN	TN		TN	TN		TN	TN		TN	TN
MSH2	c.23C>G	p.Thr8Arg	p.T8R	47630353	8	23	6	6	0	FUNC		Uncertain significance	2	0.516	0.354	71	-1	-1	-2	21.6	353.86	0	353.86	TN	TN		TN	TN		TN	TN		TN	TN		TN	TN		TN	TN		TN	TN		TN	TN		TN	TN
MSH2	c.23C>T	p.Thr8Met	p.T8M	47630353	8	23	6	6	0	FUNC	FUNC	Benign	3	0.572	0.27	81	-1	-1	-1	23.5	353.86	0	353.86	TN	TN	TN	TN	TN	TN	TN	TN	TN	TN	TN	TN	TN	TN	TN	TN	TN	TN	TN	TN	TN	TN	TN	TN	TN	TN
MSH2	c.25C>A	p.Leu9Met	p.L9M	47630355	9	25	5	5	0	FUNC		Uncertain significance	1	0.527	0.261	15	2	2	3	22.5	353.86	0	353.86	TN	TN		TN	TN		TN	TN		TN	TN		TN	TN		TN	TN		TN	TN		TN	TN		TN	TN
MSH2	c.25C>G	p.Leu9Val	p.L9V	47630355	9	25	5	5	0	FUNC		Uncertain significance	1	0.63	0.271	32	1	1	1	20.9	353.86	0	353.86	TN	TN		TN	TN		TN	TN		TN	TN		TN	TN		TN	TN		TN	TN		TN	TN		TN	TN
MSH2	c.26T>A	p.Leu9Gln	p.L9Q	47630356	9	26	5	5	0	FUNC				0.819	0.572	113	-2	-2	-4	32	353.86	0	353.86	TN	TN		TN	TN		TN	TN		TN	TN		TN	TN		TN	TN		TN	TN		TN	TN		TN	TN
MSH2	c.26T>C	p.Leu9Pro	p.L9P	47630356	9	26	5	5	0	FUNC				0.859	0.49	98	-3	-3	-5	31	353.86	0	353.86	TN	TN		TN	TN		TN	TN		TN	TN		TN	TN		TN	TN		TN	TN		TN	TN		TN	TN
MSH2	c.26T>G	p.Leu9Arg	p.L9R	47630356	9	26	5	5	0	FUNC				0.814	0.548	102	-2	-2	-4	32	353.86	0	353.86	TN	TN		TN	TN		TN	TN		TN	TN		TN	TN		TN	TN		TN	TN		TN	TN		TN	TN
MSH2	c.28C>A	p.Gln10Lys	p.Q10K	47630358	10	28	7	7	0	FUNC		Uncertain significance	0	0.454	0.191	53	1	1	2	21.8	353.86	0	353.86	TN	TN		TN	TN		TN	TN		TN	TN		TN	TN		TN	TN		TN	TN		TN	TN		TN	TN
MSH2	c.28C>G	p.Gln10Glu	p.Q10E	47630358	10	28	7	7	0	FUNC				0.409	0.159	29	2	2	3	9.702	353.86	0	353.86	TN	TN		TN	TN		TN	TN		TN	TN		TN	TN		TN	TN		TN	TN		TN	TN		TN	TN
MSH2	c.29A>C	p.Gln10Pro	p.Q10P	47630359	10	29	7	7	0	FUNC		Uncertain significance	1	0.513	0.516	76	-1	-1	-3	20.9	353.86	0	353.86	TN	TN		TN	TN		TN	TN		TN	TN		TN	TN		TN	TN		TN	TN		TN	TN		TN	TN
MSH2	c.29A>G	p.Gln10Arg	p.Q10R	47630359	10	29	7	7	0	FUNC				0.483	0.237	43	1	1	1	20.3	353.86	0	353.86	TN	TN		TN	TN		TN	TN		TN	TN		TN	TN		TN	TN		TN	TN		TN	TN		TN	TN
MSH2	c.29A>T	p.Gln10Leu	p.Q10L	47630359	10	29	7	7	0	FUNC				0.468	0.255	113	-2	-2	-4	22.7	353.86	0	353.86	TN	TN		TN	TN		TN	TN		TN	TN		TN	TN		TN	TN		TN	TN		TN	TN		TN	TN
MSH2	c.30G>C	p.Gln10His	p.Q10H	47630360	10	30	7	7	0	FUNC				0.489	0.136	24	1	0	1	23.7	353.86	0	353.86	TN	TN		TN	TN		TN	TN		TN	TN		TN	TN		TN	TN		TN	TN		TN	TN		TN	TN
MSH2	c.30G>T	p.Gln10His	p.Q10H	47630360	10	30	7	7	0	FUNC		Uncertain significance	2	0.489	0.136	24	1	0	1	23.7	353.86	0	353.86	TN	TN		TN	TN		TN	TN		TN	TN		TN	TN		TN	TN		TN	TN		TN	TN		TN	TN
MSH2	c.31T>A	p.Leu11Met	p.L11M	47630361	11	31	6	6	0	FUNC				0.308	0.097	15	2	2	3	12.57	353.86	0	353.86	TN	TN		TN	TN		TN	TN		TN	TN		TN	TN		TN	TN		TN	TN		TN	TN		TN	TN
MSH2	c.31T>G	p.Leu11Val	p.L11V	47630361	11	31	6	6	0	FUNC				0.547	0.269	32	1	1	1	14.72	353.86	0	353.86	TN	TN		TN	TN		TN	TN		TN	TN		TN	TN		TN	TN		TN	TN		TN	TN		TN	TN
MSH2	c.32T>C	p.Leu11Ser	p.L11S	47630362	11	32	6	6	0	FUNC				0.727	0.709	145	-3	-2	-4	27.8	353.86	0	353.86	TN	TN		TN	TN		TN	TN		TN	TN		TN	TN		TN	TN		TN	TN		TN	TN		TN	TN
MSH2	c.32T>G	p.Leu11Trp	p.L11W	47630362	11	32	6	6	0	FUNC				0.708	0.706	61	-2	-2	-4	28.9	353.86	0	353.86	TN	TN		TN	TN		TN	TN		TN	TN		TN	TN		TN	TN		TN	TN		TN	TN		TN	TN
MSH2	c.33G>C	p.Leu11Phe	p.L11F	47630363	11	33	6	6	0	FUNC				0.555	0.545	22	1	0	0	24.3	353.86	0	353.86	TN	TN		TN	TN		TN	TN		TN	TN		TN	TN		TN	TN		TN	TN		TN	TN		TN	TN
MSH2	c.33G>T	p.Leu11Phe	p.L11F	47630363	11	33	6	6	0	FUNC				0.555	0.545	22	1	0	0	24.3	353.86	0	353.86	TN	TN		TN	TN		TN	TN		TN	TN		TN	TN		TN	TN		TN	TN		TN	TN		TN	TN
MSH2	c.34G>A	p.Glu12Lys	p.E12K	47630364	12	34	7	7	0	FUNC				0.482	0.205	56	1	1	1	23	353.86	0	353.86	TN	TN		TN	TN		TN	TN		TN	TN		TN	TN		TN	TN		TN	TN		TN	TN		TN	TN
MSH2	c.34G>C	p.Glu12Gln	p.E12Q	47630364	12	34	7	7	0	FUNC		Uncertain significance	2	0.584	0.238	29	2	2	3	22.8	353.86	0	353.86	TN	TN		TN	TN		TN	TN		TN	TN		TN	TN		TN	TN		TN	TN		TN	TN		TN	TN
MSH2	c.35A>C	p.Glu12Ala	p.E12A	47630365	12	35	7	7	0	FUNC		Uncertain significance	1	0.542	0.236	107	-1	-1	-2	23	353.86	0	353.86	TN	TN		TN	TN		TN	TN		TN	TN		TN	TN		TN	TN		TN	TN		TN	TN		TN	TN
MSH2	c.35A>G	p.Glu12Gly	p.E12G	47630365	12	35	7	7	0	FUNC				0.454	0.279	98	-2	-2	-4	25.3	353.86	0	353.86	TN	TN		TN	TN		TN	TN		TN	TN		TN	TN		TN	TN		TN	TN		TN	TN		TN	TN
MSH2	c.35A>T	p.Glu12Val	p.E12V	47630365	12	35	7	7	0	FUNC				0.677	0.347	121	-3	-2	-4	25.5	353.86	0	353.86	TN	TN		TN	TN		TN	TN		TN	TN		TN	TN		TN	TN		TN	TN		TN	TN		TN	TN
MSH2	c.36G>C	p.Glu12Asp	p.E12D	47630366	12	36	7	7	0	FUNC		Uncertain significance	1	0.37	0.07	45	2	2	2	10.91	353.86	0	353.86	TN	TN		TN	TN		TN	TN		TN	TN		TN	TN		TN	TN		TN	TN		TN	TN		TN	TN
MSH2	c.36G>T	p.Glu12Asp	p.E12D	47630366	12	36	7	7	0	FUNC				0.37	0.07	45	2	2	2	10.91	353.86	0	353.86	TN	TN		TN	TN		TN	TN		TN	TN		TN	TN		TN	TN		TN	TN		TN	TN		TN	TN
MSH2	c.37A>C	p.Ser13Arg	p.S13R	47630367	13	37	8	8	0	FUNC				0.6	0.292	110	-1	-1	-2	14.54	353.86	0	353.86	TN	TN		TN	TN		TN	TN		TN	TN		TN	TN		TN	TN		TN	TN		TN	TN		TN	TN
MSH2	c.37A>G	p.Ser13Gly	p.S13G	47630367	13	37	8	8	0	FUNC				0.415	0.141	56	0	0	-1	14.28	353.86	0	353.86	TN	TN		TN	TN		TN	TN		TN	TN		TN	TN		TN	TN		TN	TN		TN	TN		TN	TN
MSH2	c.37A>T	p.Ser13Cys	p.S13C	47630367	13	37	8	8	0	FUNC				0.691	0.255	112	-1	-1	-2	18.31	353.86	0	353.86	TN	TN		TN	TN		TN	TN		TN	TN		TN	TN		TN	TN		TN	TN		TN	TN		TN	TN
MSH2	c.38G>A	p.Ser13Asn	p.S13N	47630368	13	38	8	8	0	FUNC		Uncertain significance	2	0.301	0.215	46	1	1	1	18.41	353.86	0	353.86	TN	TN		TN	TN		TN	TN		TN	TN		TN	TN		TN	TN		TN	TN		TN	TN		TN	TN
MSH2	c.38G>C	p.Ser13Thr	p.S13T	47630368	13	38	8	8	0	FUNC				0.333	0.091	58	2	1	2	16.59	353.86	0	353.86	TN	TN		TN	TN		TN	TN		TN	TN		TN	TN		TN	TN		TN	TN		TN	TN		TN	TN
MSH2	c.38G>T	p.Ser13Ile	p.S13I	47630368	13	38	8	8	0	FUNC				0.553	0.25	142	-2	-2	-4	23	353.86	0	353.86	TN	TN		TN	TN		TN	TN		TN	TN		TN	TN		TN	TN		TN	TN		TN	TN		TN	TN
MSH2	c.39C>A	p.Ser13Arg	p.S13R	47630367	13	39	8	8	0	FUNC		Uncertain significance	2	0.6	0.292	110	-1	-1	-2	14.54	353.86	0	353.86	TN	TN		TN	TN		TN	TN		TN	TN		TN	TN		TN	TN		TN	TN		TN	TN		TN	TN
MSH2	c.39C>G	p.Ser13Arg	p.S13R	47630367	13	39	8	8	0	FUNC		Uncertain significance	1	0.6	0.292	110	-1	-1	-2	14.54	353.86	0	353.86	TN	TN		TN	TN		TN	TN		TN	TN		TN	TN		TN	TN		TN	TN		TN	TN		TN	TN
MSH2	c.40G>A	p.Ala14Thr	p.A14T	47630370	14	40	6	6	0	FUNC		Uncertain significance	2	0.288	0.226	58	0	0	0	22.2	353.86	0	353.86	TN	TN		TN	TN		TN	TN		TN	TN		TN	TN		TN	TN		TN	TN		TN	TN		TN	TN
MSH2	c.40G>C	p.Ala14Pro	p.A14P	47630370	14	40	6	6	0	FUNC				0.456	0.53	27	-1	-1	-1	22.6	353.86	0	353.86	TN	TN		TN	TN		TN	TN		TN	TN		TN	TN		TN	TN		TN	TN		TN	TN		TN	TN
MSH2	c.40G>T	p.Ala14Ser	p.A14S	47630370	14	40	6	6	0	FUNC				0.316	0.124	99	1	1	2	18.12	353.86	0	353.86	TN	TN		TN	TN		TN	TN		TN	TN		TN	TN		TN	TN		TN	TN		TN	TN		TN	TN
MSH2	c.41C>A	p.Ala14Glu	p.A14E	47630371	14	41	6	6	0	FUNC				0.539	0.421	107	-1	-1	-2	17.79	353.86	0	353.86	TN	TN		TN	TN		TN	TN		TN	TN		TN	TN		TN	TN		TN	TN		TN	TN		TN	TN
MSH2	c.41C>G	p.Ala14Gly	p.A14G	47630371	14	41	6	6	0	FUNC				0.336	0.242	60	0	0	0	21.2	353.86	0	353.86	TN	TN		TN	TN		TN	TN		TN	TN		TN	TN		TN	TN		TN	TN		TN	TN		TN	TN
MSH2	c.41C>T	p.Ala14Val	p.A14V	47630371	14	41	6	6	0	FUNC				0.333	0.249	64	0	0	-1	23	353.86	0	353.86	TN	TN		TN	TN		TN	TN		TN	TN		TN	TN		TN	TN		TN	TN		TN	TN		TN	TN
MSH2	c.43G>A	p.Ala15Thr	p.A15T	47630373	15	43	6	6	0	FUNC		Uncertain significance	2	0.445	0.292	58	0	0	0	19.27	353.86	0	353.86	TN	TN		TN	TN		TN	TN		TN	TN		TN	TN		TN	TN		TN	TN		TN	TN		TN	TN
MSH2	c.43G>C	p.Ala15Pro	p.A15P	47630373	15	43	6	6	0	FUNC				0.685	0.674	27	-1	-1	-1	22.9	353.86	0	353.86	TN	TN		TN	TN		TN	TN		TN	TN		TN	TN		TN	TN		TN	TN		TN	TN		TN	TN
MSH2	c.43G>T	p.Ala15Ser	p.A15S	47630373	15	43	6	6	0	FUNC				0.347	0.349	99	1	1	2	15.25	353.86	0	353.86	TN	TN		TN	TN		TN	TN		TN	TN		TN	TN		TN	TN		TN	TN		TN	TN		TN	TN
MSH2	c.44C>A	p.Ala15Asp	p.A15D	47630374	15	44	6	6	0	FUNC				0.548	0.335	126	-2	-2	-3	20.8	353.86	0	353.86	TN	TN		TN	TN		TN	TN		TN	TN		TN	TN		TN	TN		TN	TN		TN	TN		TN	TN
MSH2	c.44C>G	p.Ala15Gly	p.A15G	47630374	15	44	6	6	0	FUNC				0.518	0.474	60	0	0	0	22.7	353.86	0	353.86	TN	TN		TN	TN		TN	TN		TN	TN		TN	TN		TN	TN		TN	TN		TN	TN		TN	TN
MSH2	c.44C>T	p.Ala15Val	p.A15V	47630374	15	44	6	6	0	FUNC		Uncertain significance	1	0.542	0.497	64	0	0	-1	23.4	353.86	0	353.86	TN	TN		TN	TN		TN	TN		TN	TN		TN	TN		TN	TN		TN	TN		TN	TN		TN	TN
MSH2	c.46G>A	p.Glu16Lys	p.E16K	47630376	16	46	7	5	0	FUNC				0.883	0.717	56	1	1	1	35	353.86	0	353.86	TN	TN		TN	TN		TN	TN		TN	TN		TN	TN		TN	TN		TN	TN		TN	TN		TN	TN
MSH2	c.46G>C	p.Glu16Gln	p.E16Q	47630376	16	46	7	5	0	FUNC				0.739	0.223	29	2	2	3	25.7	353.86	0	353.86	TN	TN		TN	TN		TN	TN		TN	TN		TN	TN		TN	TN		TN	TN		TN	TN		TN	TN
MSH2	c.47A>C	p.Glu16Ala	p.E16A	47630377	16	47	7	5	0	FUNC		Uncertain significance	2	0.819	0.237	107	-1	-1	-2	29.9	353.86	0	353.86	TN	TN		TN	TN		TN	TN		TN	TN		TN	TN		TN	TN		TN	TN		TN	TN		TN	TN
MSH2	c.47A>G	p.Glu16Gly	p.E16G	47630377	16	47	7	5	0	FUNC				0.89	0.686	98	-2	-2	-4	33	353.86	0	353.86	TN	TN		TN	TN		TN	TN		TN	TN		TN	TN		TN	TN		TN	TN		TN	TN		TN	TN
MSH2	c.47A>T	p.Glu16Val	p.E16V	47630377	16	47	7	5	0	FUNC				0.897	0.689	121	-3	-2	-4	33	353.86	0	353.86	TN	TN		TN	TN		TN	TN		TN	TN		TN	TN		TN	TN		TN	TN		TN	TN		TN	TN
MSH2	c.49G>A	p.Val17Ile	p.V17I	47630379	17	49	6	6	0	FUNC		Uncertain significance	1	0.269	0.23	29	3	3	4	12.25	353.86	0	353.86	TN	TN		TN	TN		TN	TN		TN	TN		TN	TN		TN	TN		TN	TN		TN	TN		TN	TN
MSH2	c.49G>C	p.Val17Leu	p.V17L	47630379	17	49	6	6	0	FUNC		Uncertain significance	1	0.291	0.255	32	1	1	1	8.322	353.86	0	353.86	TN	TN		TN	TN		TN	TN		TN	TN		TN	TN		TN	TN		TN	TN		TN	TN		TN	TN
MSH2	c.49G>T	p.Val17Phe	p.V17F	47630379	17	49	6	6	0	FUNC		Uncertain significance	2	0.334	0.487	50	0	-1	-2	10.57	353.86	0	353.86	TN	TN		TN	TN		TN	TN		TN	TN		TN	TN		TN	TN		TN	TN		TN	TN		TN	TN
MSH2	c.50T>A	p.Val17Asp	p.V17D	47630380	17	50	6	6	0	FUNC				0.457	0.694	152	-3	-3	-6	8.442	353.86	0	353.86	TN	TN		TN	TN		TN	TN		TN	TN		TN	TN		TN	TN		TN	TN		TN	TN		TN	TN
MSH2	c.50T>C	p.Val17Ala	p.V17A	47630380	17	50	6	6	0	FUNC				0.377	0.209	64	0	0	-1	0.023	353.86	0	353.86	TN	TN		TN	TN		TN	TN		TN	TN		TN	TN		TN	TN		TN	TN		TN	TN		TN	TN
MSH2	c.50T>G	p.Val17Gly	p.V17G	47630380	17	50	6	6	0	FUNC				0.43	0.371	109	-3	-3	-6	2.258	353.86	0	353.86	TN	TN		TN	TN		TN	TN		TN	TN		TN	TN		TN	TN		TN	TN		TN	TN		TN	TN
MSH2	c.52G>A	p.Gly18Ser	p.G18S	47630382	18	52	6	6	0	FUNC				0.612	0.294	56	0	0	-1	24.2	353.86	0	353.86	TN	TN		TN	TN		TN	TN		TN	TN		TN	TN		TN	TN		TN	TN		TN	TN		TN	TN
MSH2	c.52G>C	p.Gly18Arg	p.G18R	47630382	18	52	6	6	0	FUNC				0.879	0.581	125	-2	-2	-4	33	353.86	0	353.86	TN	TN		TN	TN		TN	TN		TN	TN		TN	TN		TN	TN		TN	TN		TN	TN		TN	TN
MSH2	c.52G>T	p.Gly18Cys	p.G18C	47630382	18	52	6	6	0	FUNC				0.876	0.731	159	-3	-3	-6	34	353.86	0	353.86	TN	TN		TN	TN		TN	TN		TN	TN		TN	TN		TN	TN		TN	TN		TN	TN		TN	TN
MSH2	c.53G>A	p.Gly18Asp	p.G18D	47630383	18	53	6	6	0	FUNC		Uncertain significance	1	0.792	0.752	94	-1	-1	-3	32	353.86	0	353.86	TN	TN		TN	TN		TN	TN		TN	TN		TN	TN		TN	TN		TN	TN		TN	TN		TN	TN
MSH2	c.53G>C	p.Gly18Ala	p.G18A	47630383	18	53	6	6	0	FUNC				0.679	0.296	60	0	0	0	24.1	353.86	0	353.86	TN	TN		TN	TN		TN	TN		TN	TN		TN	TN		TN	TN		TN	TN		TN	TN		TN	TN
MSH2	c.53G>T	p.Gly18Val	p.G18V	47630383	18	53	6	6	0	FUNC				0.832	0.688	109	-3	-3	-6	32	353.86	0	353.86	TN	TN		TN	TN		TN	TN		TN	TN		TN	TN		TN	TN		TN	TN		TN	TN		TN	TN
MSH2	c.55T>A	p.Phe19Ile	p.F19I	47630385	19	55	8	8	0	FUNC				0.938	0.651	21	0	0	-1	33	353.86	0	353.86	TN	TN		TN	TN		TN	TN		TN	TN		TN	TN		TN	TN		TN	TN		TN	TN		TN	TN
MSH2	c.55T>C	p.Phe19Leu	p.F19L	47630385	19	55	8	8	0	FUNC		Conflicting interpretations of pathogenicity	1	0.928	0.449	22	1	0	0	32	353.86	0	353.86	TN	TN		TN	TN		TN	TN		TN	TN		TN	TN		TN	TN		TN	TN		TN	TN		TN	TN
MSH2	c.55T>G	p.Phe19Val	p.F19V	47630385	19	55	8	8	0	FUNC		Uncertain significance	2	0.946	0.647	50	0	-1	-2	32	353.86	0	353.86	TN	TN		TN	TN		TN	TN		TN	TN		TN	TN		TN	TN		TN	TN		TN	TN		TN	TN
MSH2	c.56T>A	p.Phe19Tyr	p.F19Y	47630386	19	56	8	8	0	FUNC				0.848	0.457	22	3	3	4	33	353.86	0	353.86	TN	TN		TN	TN		TN	TN		TN	TN		TN	TN		TN	TN		TN	TN		TN	TN		TN	TN
MSH2	c.56T>C	p.Phe19Ser	p.F19S	47630386	19	56	8	8	0	FUNC		Uncertain significance	2	0.955	0.728	155	-2	-2	-4	33	353.86	0	353.86	TN	TN		TN	TN		TN	TN		TN	TN		TN	TN		TN	TN		TN	TN		TN	TN		TN	TN
MSH2	c.56T>G	p.Phe19Cys	p.F19C	47630386	19	56	8	8	0	FUNC				0.954	0.759	205	-2	-2	-4	32	353.86	0	353.86	TN	TN		TN	TN		TN	TN		TN	TN		TN	TN		TN	TN		TN	TN		TN	TN		TN	TN
MSH2	c.57C>A	p.Phe19Leu	p.F19L	47630385	19	57	8	8	0	FUNC				0.928	0.449	22	1	0	0	32	353.86	0	353.86	TN	TN		TN	TN		TN	TN		TN	TN		TN	TN		TN	TN		TN	TN		TN	TN		TN	TN
MSH2	c.57C>G	p.Phe19Leu	p.F19L	47630385	19	57	8	8	0	FUNC				0.928	0.449	22	1	0	0	32	353.86	0	353.86	TN	TN		TN	TN		TN	TN		TN	TN		TN	TN		TN	TN		TN	TN		TN	TN		TN	TN
MSH2	c.58G>C	p.Val20Leu	p.V20L	47630388	20	58	6	5	0	FUNC		Uncertain significance	1	0.296	0.171	32	1	1	1	22.5	353.86	0	353.86	TN	TN		TN	TN		TN	TN		TN	TN		TN	TN		TN	TN		TN	TN		TN	TN		TN	TN
MSH2	c.58G>T	p.Val20Leu	p.V20L	47630388	20	58	6	5	0	FUNC		Uncertain significance	1	0.296	0.171	32	1	1	1	22.5	353.86	0	353.86	TN	TN		TN	TN		TN	TN		TN	TN		TN	TN		TN	TN		TN	TN		TN	TN		TN	TN
MSH2	c.59T>A	p.Val20Glu	p.V20E	47630389	20	59	6	5	0	FUNC				0.862	0.49	121	-3	-2	-4	26.7	353.86	0	353.86	TN	TN		TN	TN		TN	TN		TN	TN		TN	TN		TN	TN		TN	TN		TN	TN		TN	TN
MSH2	c.59T>C	p.Val20Ala	p.V20A	47630389	20	59	6	5	0	FUNC				0.737	0.263	64	0	0	-1	24	353.86	0	353.86	TN	TN		TN	TN		TN	TN		TN	TN		TN	TN		TN	TN		TN	TN		TN	TN		TN	TN
MSH2	c.59T>G	p.Val20Gly	p.V20G	47630389	20	59	6	5	0	FUNC				0.879	0.65	109	-3	-3	-6	24.7	353.86	0	353.86	TN	TN		TN	TN		TN	TN		TN	TN		TN	TN		TN	TN		TN	TN		TN	TN		TN	TN
MSH2	c.61C>A	p.Arg21Ser	p.R21S	47630391	21	61	6	6	0	FUNC				0.358	0.183	110	-1	-1	-2	23.8	353.86	0	353.86	TN	TN		TN	TN		TN	TN		TN	TN		TN	TN		TN	TN		TN	TN		TN	TN		TN	TN
MSH2	c.61C>G	p.Arg21Gly	p.R21G	47630391	21	61	6	6	0	FUNC				0.723	0.447	125	-2	-2	-4	24.3	353.86	0	353.86	TN	TN		TN	TN		TN	TN		TN	TN		TN	TN		TN	TN		TN	TN		TN	TN		TN	TN
MSH2	c.61C>T	p.Arg21Cys	p.R21C	47630391	21	61	6	6	0	FUNC		Uncertain significance	1	0.726	0.732	180	-3	-3	-6	35	353.86	0	353.86	TN	TN		TN	TN		TN	TN		TN	TN		TN	TN		TN	TN		TN	TN		TN	TN		TN	TN
MSH2	c.62G>A	p.Arg21His	p.R21H	47630392	21	62	6	6	0	FUNC		Uncertain significance	2	0.725	0.313	29	0	0	0	32	353.86	0	353.86	TN	TN		TN	TN		TN	TN		TN	TN		TN	TN		TN	TN		TN	TN		TN	TN		TN	TN
MSH2	c.62G>C	p.Arg21Pro	p.R21P	47630392	21	62	6	6	0	FUNC		Uncertain significance	1	0.822	0.52	103	-2	-2	-3	25.1	353.86	0	353.86	TN	TN		TN	TN		TN	TN		TN	TN		TN	TN		TN	TN		TN	TN		TN	TN		TN	TN
MSH2	c.62G>T	p.Arg21Leu	p.R21L	47630392	21	62	6	6	0	FUNC		Uncertain significance	2	0.798	0.71	102	-2	-2	-4	26	353.86	0	353.86	TN	TN		TN	TN		TN	TN		TN	TN		TN	TN		TN	TN		TN	TN		TN	TN		TN	TN
MSH2	c.64T>A	p.Phe22Ile	p.F22I	47630394	22	64	8	8	0	FUNC		Uncertain significance	2	0.814	0.63	21	0	0	-1	24.9	353.86	0	353.86	TN	TN		TN	TN		TN	TN		TN	TN		TN	TN		TN	TN		TN	TN		TN	TN		TN	TN
MSH2	c.64T>C	p.Phe22Leu	p.F22L	47630394	22	64	8	8	0	FUNC		Uncertain significance	2	0.856	0.662	22	1	0	0	24.5	353.86	0	353.86	TN	TN		TN	TN		TN	TN		TN	TN		TN	TN		TN	TN		TN	TN		TN	TN		TN	TN
MSH2	c.64T>G	p.Phe22Val	p.F22V	47630394	22	64	8	8	0	FUNC				0.882	0.701	50	0	-1	-2	24.5	353.86	0	353.86	TN	TN		TN	TN		TN	TN		TN	TN		TN	TN		TN	TN		TN	TN		TN	TN		TN	TN
MSH2	c.65T>A	p.Phe22Tyr	p.F22Y	47630395	22	65	8	8	0	FUNC				0.715	0.247	22	3	3	4	22.7	353.86	0	353.86	TN	TN		TN	TN		TN	TN		TN	TN		TN	TN		TN	TN		TN	TN		TN	TN		TN	TN
MSH2	c.65T>C	p.Phe22Ser	p.F22S	47630395	22	65	8	8	0	FUNC				0.888	0.679	155	-2	-2	-4	27.6	353.86	0	353.86	TN	TN		TN	TN		TN	TN		TN	TN		TN	TN		TN	TN		TN	TN		TN	TN		TN	TN
MSH2	c.65T>G	p.Phe22Cys	p.F22C	47630395	22	65	8	8	0	FUNC				0.898	0.715	205	-2	-2	-4	23.9	353.86	0	353.86	TN	TN		TN	TN		TN	TN		TN	TN		TN	TN		TN	TN		TN	TN		TN	TN		TN	TN
MSH2	c.66C>A	p.Phe22Leu	p.F22L	47630394	22	66	8	8	0	FUNC				0.856	0.662	22	1	0	0	24.5	353.86	0	353.86	TN	TN		TN	TN		TN	TN		TN	TN		TN	TN		TN	TN		TN	TN		TN	TN		TN	TN
MSH2	c.66C>G	p.Phe22Leu	p.F22L	47630394	22	66	8	8	0	FUNC		Uncertain significance	2	0.856	0.662	22	1	0	0	24.5	353.86	0	353.86	TN	TN		TN	TN		TN	TN		TN	TN		TN	TN		TN	TN		TN	TN		TN	TN		TN	TN
MSH2	c.67T>A	p.Phe23Ile	p.F23I	47630397	23	67	8	8	0	FUNC				0.566	0.735	21	0	0	-1	22.3	353.86	0	353.86	TN	TN		TN	TN		TN	TN		TN	TN		TN	TN		TN	TN		TN	TN		TN	TN		TN	TN
MSH2	c.67T>C	p.Phe23Leu	p.F23L	47630397	23	67	8	8	0	FUNC		Conflicting interpretations of pathogenicity	1	0.477	0.371	22	1	0	0	19.78	353.86	0	353.86	TN	TN		TN	TN		TN	TN		TN	TN		TN	TN		TN	TN		TN	TN		TN	TN		TN	TN
MSH2	c.67T>G	p.Phe23Val	p.F23V	47630397	23	67	8	8	0	FUNC				0.455	0.705	50	0	-1	-2	20.2	353.86	0	353.86	TN	TN		TN	TN		TN	TN		TN	TN		TN	TN		TN	TN		TN	TN		TN	TN		TN	TN
MSH2	c.68T>A	p.Phe23Tyr	p.F23Y	47630398	23	68	8	8	0	FUNC				0.225	0.15	22	3	3	4	19.1	353.86	0	353.86	TN	TN		TN	TN		TN	TN		TN	TN		TN	TN		TN	TN		TN	TN		TN	TN		TN	TN
MSH2	c.68T>C	p.Phe23Ser	p.F23S	47630398	23	68	8	8	0	FUNC				0.761	0.721	155	-2	-2	-4	23.9	353.86	0	353.86	TN	TN		TN	TN		TN	TN		TN	TN		TN	TN		TN	TN		TN	TN		TN	TN		TN	TN
MSH2	c.68T>G	p.Phe23Cys	p.F23C	47630398	23	68	8	8	0	FUNC				0.73	0.753	205	-2	-2	-4	23.5	353.86	0	353.86	TN	TN		TN	TN		TN	TN		TN	TN		TN	TN		TN	TN		TN	TN		TN	TN		TN	TN
MSH2	c.69T>A	p.Phe23Leu	p.F23L	47630397	23	69	8	8	0	FUNC				0.477	0.371	22	1	0	0	19.78	353.86	0	353.86	TN	TN		TN	TN		TN	TN		TN	TN		TN	TN		TN	TN		TN	TN		TN	TN		TN	TN
MSH2	c.69T>G	p.Phe23Leu	p.F23L	47630397	23	69	8	8	0	FUNC				0.477	0.371	22	1	0	0	19.78	353.86	0	353.86	TN	TN		TN	TN		TN	TN		TN	TN		TN	TN		TN	TN		TN	TN		TN	TN		TN	TN
MSH2	c.70C>A	p.Gln24Lys	p.Q24K	47630400	24	70	7	7	0	FUNC				0.349	0.124	53	1	1	2	10.58	353.86	0	353.86	TN	TN		TN	TN		TN	TN		TN	TN		TN	TN		TN	TN		TN	TN		TN	TN		TN	TN
MSH2	c.70C>G	p.Gln24Glu	p.Q24E	47630400	24	70	7	7	0	FUNC		Uncertain significance	2	0.25	0.146	29	2	2	3	9.081	353.86	0	353.86	TN	TN		TN	TN		TN	TN		TN	TN		TN	TN		TN	TN		TN	TN		TN	TN		TN	TN
MSH2	c.71A>C	p.Gln24Pro	p.Q24P	47630401	24	71	7	7	0	FUNC				0.687	0.707	76	-1	-1	-3	18.04	353.86	0	353.86	TN	TN		TN	TN		TN	TN		TN	TN		TN	TN		TN	TN		TN	TN		TN	TN		TN	TN
MSH2	c.71A>G	p.Gln24Arg	p.Q24R	47630401	24	71	7	7	0	FUNC		Uncertain significance	1	0.331	0.127	43	1	1	1	13.03	353.86	0	353.86	TN	TN		TN	TN		TN	TN		TN	TN		TN	TN		TN	TN		TN	TN		TN	TN		TN	TN
MSH2	c.71A>T	p.Gln24Leu	p.Q24L	47630401	24	71	7	7	0	FUNC				0.301	0.168	113	-2	-2	-4	19.41	353.86	0	353.86	TN	TN		TN	TN		TN	TN		TN	TN		TN	TN		TN	TN		TN	TN		TN	TN		TN	TN
MSH2	c.72G>C	p.Gln24His	p.Q24H	47630402	24	72	7	7	0	FUNC		Uncertain significance	2	0.414	0.2	24	1	0	1	17.2	353.86	0	353.86	TN	TN		TN	TN		TN	TN		TN	TN		TN	TN		TN	TN		TN	TN		TN	TN		TN	TN
MSH2	c.72G>T	p.Gln24His	p.Q24H	47630402	24	72	7	7	0	FUNC				0.414	0.2	24	1	0	1	17.2	353.86	0	353.86	TN	TN		TN	TN		TN	TN		TN	TN		TN	TN		TN	TN		TN	TN		TN	TN		TN	TN
MSH2	c.73G>A	p.Gly25Ser	p.G25S	47630403	25	73	6	6	0	FUNC				0.336	0.087	56	0	0	-1	10.25	353.86	0	353.86	TN	TN		TN	TN		TN	TN		TN	TN		TN	TN		TN	TN		TN	TN		TN	TN		TN	TN
MSH2	c.73G>C	p.Gly25Arg	p.G25R	47630403	25	73	6	6	0	FUNC				0.579	0.163	125	-2	-2	-4	17.54	353.86	0	353.86	TN	TN		TN	TN		TN	TN		TN	TN		TN	TN		TN	TN		TN	TN		TN	TN		TN	TN
MSH2	c.73G>T	p.Gly25Cys	p.G25C	47630403	25	73	6	6	0	FUNC		Uncertain significance	2	0.603	0.517	159	-3	-3	-6	25.3	353.86	0	353.86	TN	TN		TN	TN		TN	TN		TN	TN		TN	TN		TN	TN		TN	TN		TN	TN		TN	TN
MSH2	c.74G>A	p.Gly25Asp	p.G25D	47630404	25	74	6	6	0	FUNC		Uncertain significance	2	0.45	0.255	94	-1	-1	-3	23.2	353.86	0	353.86	TN	TN		TN	TN		TN	TN		TN	TN		TN	TN		TN	TN		TN	TN		TN	TN		TN	TN
MSH2	c.74G>C	p.Gly25Ala	p.G25A	47630404	25	74	6	6	0	FUNC				0.238	0.142	60	0	0	0	21.9	353.86	0	353.86	TN	TN		TN	TN		TN	TN		TN	TN		TN	TN		TN	TN		TN	TN		TN	TN		TN	TN
MSH2	c.74G>T	p.Gly25Val	p.G25V	47630404	25	74	6	6	0	FUNC				0.512	0.16	109	-3	-3	-6	23.3	353.86	0	353.86	TN	TN		TN	TN		TN	TN		TN	TN		TN	TN		TN	TN		TN	TN		TN	TN		TN	TN
MSH2	c.76A>C	p.Met26Leu	p.M26L	47630406	26	76	9	6	0	FUNC		Conflicting interpretations of pathogenicity	1	0.331	0.081	15	2	2	3	11.13	353.86	0	353.86	TN	TN		TN	TN		TN	TN		TN	TN		TN	TN		TN	TN		TN	TN		TN	TN		TN	TN
MSH2	c.76A>G	p.Met26Val	p.M26V	47630406	26	76	9	6	0	FUNC		Uncertain significance	1	0.701	0.319	21	1	1	1	22.9	353.86	0	353.86	TN	TN		TN	TN		TN	TN		TN	TN		TN	TN		TN	TN		TN	TN		TN	TN		TN	TN
MSH2	c.76A>T	p.Met26Leu	p.M26L	47630406	26	76	9	6	0	FUNC				0.331	0.081	15	2	2	3	11.13	353.86	0	353.86	TN	TN		TN	TN		TN	TN		TN	TN		TN	TN		TN	TN		TN	TN		TN	TN		TN	TN
MSH2	c.77T>A	p.Met26Lys	p.M26K	47630407	26	77	9	6	0	FUNC				0.925	0.478	95	-1	-1	-3	29.9	353.86	0	353.86	TN	TN		TN	TN		TN	TN		TN	TN		TN	TN		TN	TN		TN	TN		TN	TN		TN	TN
MSH2	c.77T>C	p.Met26Thr	p.M26T	47630407	26	77	9	6	0	FUNC		Uncertain significance	1	0.866	0.363	81	-1	-1	-1	23.6	353.86	0	353.86	TN	TN		TN	TN		TN	TN		TN	TN		TN	TN		TN	TN		TN	TN		TN	TN		TN	TN
MSH2	c.77T>G	p.Met26Arg	p.M26R	47630407	26	77	9	6	0	FUNC				0.925	0.757	91	-1	-1	-3	28.7	353.86	0	353.86	TN	TN		TN	TN		TN	TN		TN	TN		TN	TN		TN	TN		TN	TN		TN	TN		TN	TN
MSH2	c.79C>A	p.Pro27Thr	p.P27T	47630409	27	79	6	6	0	FUNC		Uncertain significance	1	0.744	0.381	38	-1	-1	-3	26.9	353.86	0	353.86	TN	TN		TN	TN		TN	TN		TN	TN		TN	TN		TN	TN		TN	TN		TN	TN		TN	TN
MSH2	c.79C>G	p.Pro27Ala	p.P27A	47630409	27	79	6	6	0	FUNC		Uncertain significance	1	0.643	0.279	27	-1	-1	-1	18.6	353.86	0	353.86	TN	TN		TN	TN		TN	TN		TN	TN		TN	TN		TN	TN		TN	TN		TN	TN		TN	TN
MSH2	c.79C>T	p.Pro27Ser	p.P27S	47630409	27	79	6	6	0	FUNC		Uncertain significance	2	0.601	0.284	74	-1	-1	-2	23.9	353.86	0	353.86	TN	TN		TN	TN		TN	TN		TN	TN		TN	TN		TN	TN		TN	TN		TN	TN		TN	TN
MSH2	c.80C>A	p.Pro27Gln	p.P27Q	47630410	27	80	6	6	0	FUNC				0.687	0.477	76	-1	-1	-3	33	353.86	0	353.86	TN	TN		TN	TN		TN	TN		TN	TN		TN	TN		TN	TN		TN	TN		TN	TN		TN	TN
MSH2	c.80C>G	p.Pro27Arg	p.P27R	47630410	27	80	6	6	0	FUNC				0.755	0.682	103	-2	-2	-3	25	353.86	0	353.86	TN	TN		TN	TN		TN	TN		TN	TN		TN	TN		TN	TN		TN	TN		TN	TN		TN	TN
MSH2	c.80C>T	p.Pro27Leu	p.P27L	47630410	27	80	6	6	0	FUNC		Uncertain significance	2	0.683	0.705	98	-3	-3	-5	34	353.86	0	353.86	TN	TN		TN	TN		TN	TN		TN	TN		TN	TN		TN	TN		TN	TN		TN	TN		TN	TN
MSH2	c.82G>C	p.Glu28Gln	p.E28Q	47630412	28	82	7	6	0	FUNC				0.521	0.194	29	2	2	3	24.2	353.86	0	353.86	TN	TN		TN	TN		TN	TN		TN	TN		TN	TN		TN	TN		TN	TN		TN	TN		TN	TN
MSH2	c.83A>C	p.Glu28Ala	p.E28A	47630413	28	83	7	6	0	FUNC				0.427	0.176	107	-1	-1	-2	19.22	353.86	0	353.86	TN	TN		TN	TN		TN	TN		TN	TN		TN	TN		TN	TN		TN	TN		TN	TN		TN	TN
MSH2	c.83A>G	p.Glu28Gly	p.E28G	47630413	28	83	7	6	0	FUNC				0.637	0.263	98	-2	-2	-4	24.3	353.86	0	353.86	TN	TN		TN	TN		TN	TN		TN	TN		TN	TN		TN	TN		TN	TN		TN	TN		TN	TN
MSH2	c.83A>T	p.Glu28Val	p.E28V	47630413	28	83	7	6	0	FUNC				0.737	0.514	121	-3	-2	-4	28.7	353.86	0	353.86	TN	TN		TN	TN		TN	TN		TN	TN		TN	TN		TN	TN		TN	TN		TN	TN		TN	TN
MSH2	c.84G>C	p.Glu28Asp	p.E28D	47630414	28	84	7	6	0	FUNC				0.52	0.201	45	2	2	2	16.24	353.86	0	353.86	TN	TN		TN	TN		TN	TN		TN	TN		TN	TN		TN	TN		TN	TN		TN	TN		TN	TN
MSH2	c.84G>T	p.Glu28Asp	p.E28D	47630414	28	84	7	6	0	FUNC				0.52	0.201	45	2	2	2	16.24	353.86	0	353.86	TN	TN		TN	TN		TN	TN		TN	TN		TN	TN		TN	TN		TN	TN		TN	TN		TN	TN
MSH2	c.85A>C	p.Lys29Gln	p.K29Q	47630415	29	85	7	7	0	FUNC				0.802	0.294	53	1	1	2	25.7	353.86	0	353.86	TN	TN		TN	TN		TN	TN		TN	TN		TN	TN		TN	TN		TN	TN		TN	TN		TN	TN
MSH2	c.85A>G	p.Lys29Glu	p.K29E	47630415	29	85	7	7	0	FUNC		Uncertain significance	1	0.767	0.467	56	1	1	1	24.9	353.86	0	353.86	TN	TN		TN	TN		TN	TN		TN	TN		TN	TN		TN	TN		TN	TN		TN	TN		TN	TN
MSH2	c.86A>C	p.Lys29Thr	p.K29T	47630416	29	86	7	7	0	FUNC				0.86	0.598	78	-1	-1	-1	24.5	353.86	0	353.86	TN	TN		TN	TN		TN	TN		TN	TN		TN	TN		TN	TN		TN	TN		TN	TN		TN	TN
MSH2	c.86A>G	p.Lys29Arg	p.K29R	47630416	29	86	7	7	0	FUNC				0.717	0.308	26	3	2	3	23.8	353.86	0	353.86	TN	TN		TN	TN		TN	TN		TN	TN		TN	TN		TN	TN		TN	TN		TN	TN		TN	TN
MSH2	c.86A>T	p.Lys29Met	p.K29M	47630416	29	86	7	7	0	FUNC				0.877	0.669	95	-1	-1	-3	28.1	353.86	0	353.86	TN	TN		TN	TN		TN	TN		TN	TN		TN	TN		TN	TN		TN	TN		TN	TN		TN	TN
MSH2	c.87G>C	p.Lys29Asn	p.K29N	47630417	29	87	7	7	0	FUNC				0.681	0.483	94	0	0	0	24.7	353.86	0	353.86	TN	TN		TN	TN		TN	TN		TN	TN		TN	TN		TN	TN		TN	TN		TN	TN		TN	TN
MSH2	c.87G>T	p.Lys29Asn	p.K29N	47630417	29	87	7	7	0	FUNC		Uncertain significance	2	0.681	0.483	94	0	0	0	24.7	353.86	0	353.86	TN	TN		TN	TN		TN	TN		TN	TN		TN	TN		TN	TN		TN	TN		TN	TN		TN	TN
MSH2	c.88C>A	p.Pro30Thr	p.P30T	47630418	30	88	6	5	0	FUNC		Uncertain significance	1	0.721	0.194	38	-1	-1	-3	23.7	353.86	0	353.86	TN	TN		TN	TN		TN	TN		TN	TN		TN	TN		TN	TN		TN	TN		TN	TN		TN	TN
MSH2	c.88C>G	p.Pro30Ala	p.P30A	47630418	30	88	6	5	0	FUNC				0.598	0.21	27	-1	-1	-1	19.5	353.86	0	353.86	TN	TN		TN	TN		TN	TN		TN	TN		TN	TN		TN	TN		TN	TN		TN	TN		TN	TN
MSH2	c.88C>T	p.Pro30Ser	p.P30S	47630418	30	88	6	5	0	FUNC				0.578	0.175	74	-1	-1	-2	23	353.86	0	353.86	TN	TN		TN	TN		TN	TN		TN	TN		TN	TN		TN	TN		TN	TN		TN	TN		TN	TN
MSH2	c.89C>G	p.Pro30Arg	p.P30R	47630419	30	89	6	5	0	FUNC		Uncertain significance	2	0.786	0.702	103	-2	-2	-3	24.3	353.86	0	353.86	TN	TN		TN	TN		TN	TN		TN	TN		TN	TN		TN	TN		TN	TN		TN	TN		TN	TN
MSH2	c.89C>T	p.Pro30Leu	p.P30L	47630419	30	89	6	5	0	FUNC		Uncertain significance	2	0.765	0.176	98	-3	-3	-5	23.2	353.86	0	353.86	TN	TN		TN	TN		TN	TN		TN	TN		TN	TN		TN	TN		TN	TN		TN	TN		TN	TN
MSH2	c.91A>C	p.Thr31Pro	p.T31P	47630421	31	91	6	6	0	FUNC				0.496	0.153	38	-1	-1	-3	14.93	353.86	0	353.86	TN	TN		TN	TN		TN	TN		TN	TN		TN	TN		TN	TN		TN	TN		TN	TN		TN	TN
MSH2	c.91A>G	p.Thr31Ala	p.T31A	47630421	31	91	6	6	0	FUNC				0.398	0.11	58	0	0	0	9.997	353.86	0	353.86	TN	TN		TN	TN		TN	TN		TN	TN		TN	TN		TN	TN		TN	TN		TN	TN		TN	TN
MSH2	c.91A>T	p.Thr31Ser	p.T31S	47630421	31	91	6	6	0	FUNC				0.381	0.089	58	2	1	2	9.408	353.86	0	353.86	TN	TN		TN	TN		TN	TN		TN	TN		TN	TN		TN	TN		TN	TN		TN	TN		TN	TN
MSH2	c.92C>A	p.Thr31Asn	p.T31N	47630422	31	92	6	6	0	FUNC				0.286	0.165	65	0	0	0	13.87	353.86	0	353.86	TN	TN		TN	TN		TN	TN		TN	TN		TN	TN		TN	TN		TN	TN		TN	TN		TN	TN
MSH2	c.92C>G	p.Thr31Ser	p.T31S	47630421	31	92	6	6	0	FUNC		Uncertain significance	1	0.381	0.089	58	2	1	2	9.408	353.86	0	353.86	TN	TN		TN	TN		TN	TN		TN	TN		TN	TN		TN	TN		TN	TN		TN	TN		TN	TN
MSH2	c.92C>T	p.Thr31Ile	p.T31I	47630422	31	92	6	6	0	FUNC				0.518	0.157	89	-1	-1	-2	18.01	353.86	0	353.86	TN	TN		TN	TN		TN	TN		TN	TN		TN	TN		TN	TN		TN	TN		TN	TN		TN	TN
MSH2	c.94A>C	p.Thr32Pro	p.T32P	47630424	32	94	6	6	0	FUNC		Uncertain significance	1	0.773	0.514	38	-1	-1	-3	24	353.86	0	353.86	TN	TN		TN	TN		TN	TN		TN	TN		TN	TN		TN	TN		TN	TN		TN	TN		TN	TN
MSH2	c.94A>G	p.Thr32Ala	p.T32A	47630424	32	94	6	6	0	FUNC		Uncertain significance	1	0.634	0.177	58	0	0	0	19.16	353.86	0	353.86	TN	TN		TN	TN		TN	TN		TN	TN		TN	TN		TN	TN		TN	TN		TN	TN		TN	TN
MSH2	c.94A>T	p.Thr32Ser	p.T32S	47630424	32	94	6	6	0	FUNC		Uncertain significance	1	0.593	0.195	58	2	1	2	16.44	353.86	0	353.86	TN	TN		TN	TN		TN	TN		TN	TN		TN	TN		TN	TN		TN	TN		TN	TN		TN	TN
[truncated: 5,542 more rows]
[truncated: 100 more columns]
